# Supplementary material for: A hominoid-specific endogenous retrovirus may have rewired the gene regulatory network shared between primordial germ cells and naïve pluripotent cells
Source: PLoS Genet. 2022 May 12;18(5):e1009846. doi: 10.1371/journal.pgen.1009846 (PMC9128956; doi:10.1371/journal.pgen.1009846)
Supplement: S1 Table — (XLSX) [file pgen.1009846.s014.xlsx]

## Sheet: Table S1
S1 Table Classification of protein-coding genes according to their expression patterns (related to Fig 1C)
Gene	ens_Id	PGC-specific expression score	Log2 FoldChange (naïve vs primed)	FDR (naïve vs primed)	PGC-specific expression score (ranking)	is PGCLC-specific (1: Yes, 0: No)	is Naïve up (1: Yes, 0: No)	is TF (1: Yes, 0: No)	is KZFP (1: Yes, 0: No)	Class
AACS	ENSG00000081760	0.280553	0.0499041	0.823742	1037	1	0	0	0	only PGCLCs
ABCA4	ENSG00000198691	1.17472	-0.772694	0.747626	76	1	0	0	0	only PGCLCs
ABCD4	ENSG00000119688	0.701045	-0.0647993	0.642857	326	1	0	0	0	only PGCLCs
AC109829.1	ENSG00000233438	0.746579	-0.61904	0.82947	287	1	0	0	0	only PGCLCs
ACADL	ENSG00000115361	0.624621	-0.83753	0.832363	434	1	0	0	0	only PGCLCs
ACLY	ENSG00000131473	0.361312	-1.92682	1.66298e-193	886	1	0	0	0	only PGCLCs
AC005477.1	ENSG00000280188	0.338312	-1.13872	0.697486	926	1	0	0	0	only PGCLCs
ACSF3	ENSG00000176715	0.131019	0.972878	3.06144e-06	1410	1	0	0	0	only PGCLCs
ACTC1	ENSG00000159251	0.628387	-3.72862	1.37787e-36	424	1	0	0	0	only PGCLCs
ACTG2	ENSG00000163017	0.651366	1.50556	1	386	1	0	0	0	only PGCLCs
ACTL10	ENSG00000182584	0.0969732	-0.476433	1	1520	1	0	0	0	only PGCLCs
ACTN4	ENSG00000130402	0.536583	0.972379	1.49294e-22	602	1	0	0	0	only PGCLCs
ACTR1A	ENSG00000138107	0.121397	0.221429	0.00159447	1449	1	0	0	0	only PGCLCs
ACTR3	ENSG00000115091	0.145965	-1.59573	4.98039e-105	1370	1	0	0	0	only PGCLCs
ACVR1B	ENSG00000135503	0.0928917	0.524098	0.0800925	1531	1	0	0	0	only PGCLCs
ACO1	ENSG00000122729	0.29453	-2.58038	1.28189e-108	1006	1	0	0	0	only PGCLCs
ACOT12	ENSG00000172497	0.196821	-0.95554	0.697118	1226	1	0	0	0	only PGCLCs
ACP2	ENSG00000134575	0.272459	0.0771854	0.739777	1048	1	0	0	0	only PGCLCs
ACP6	ENSG00000162836	0.699831	-1.73153	5.27628e-19	327	1	0	0	0	only PGCLCs
ACSF2	ENSG00000167107	0.981888	0.766064	0.0104537	134	1	0	0	0	only PGCLCs
ADAMTS18	ENSG00000140873	0.51257	-1.03895	1	631	1	0	0	0	only PGCLCs
ADAMTS19	ENSG00000145808	0.289589	-6.15405	1.73875e-106	1017	1	0	0	0	only PGCLCs
ADAMTS2	ENSG00000087116	0.497018	-0.646149	0.330573	653	1	0	0	0	only PGCLCs
ADAMTS4	ENSG00000158859	0.185658	-1.79137	0.000311019	1270	1	0	0	0	only PGCLCs
ADAMTS8	ENSG00000134917	1.36621	-3.24326	9.92811e-29	47	1	0	0	0	only PGCLCs
ADAMTS9	ENSG00000163638	0.126284	-1.15811	1	1424	1	0	0	0	only PGCLCs
ADAP2	ENSG00000184060	0.62963	1.19501	0.284015	423	1	0	0	0	only PGCLCs
ADCY1	ENSG00000164742	0.28793	-2.52644	7.48741e-10	1022	1	0	0	0	only PGCLCs
ADCY3	ENSG00000138031	0.0920765	-0.278963	0.323126	1533	1	0	0	0	only PGCLCs
ADCY8	ENSG00000155897	0.441509	-4.12711	2.99935e-23	738	1	0	0	0	only PGCLCs
ADIPOQ	ENSG00000181092	0.60206	-0.692718	1	470.5	1	0	0	0	only PGCLCs
ADM	ENSG00000148926	0.431678	-1.30494	3.05192e-16	755	1	0	0	0	only PGCLCs
ADORA2B	ENSG00000170425	0.533097	0.122791	0.723277	606	1	0	0	0	only PGCLCs
AEBP1	ENSG00000106624	0.520752	-3.28618	4.98792e-34	622	1	0	1	0	only PGCLCs
AFF2	ENSG00000155966	0.581624	0.864371	0.198977	512.5	1	0	0	0	only PGCLCs
AFF2	ENSG00000281817	0.581624	-11.3614	1	512.5	1	0	0	0	only PGCLCs
AFF4	ENSG00000072364	1.21451	-0.510282	0.00030968	69	1	0	0	0	only PGCLCs
AGPAT4	ENSG00000026652	0.582713	-1.2536	1.05113e-09	510	1	0	0	0	only PGCLCs
AGPAT6	ENSG00000158669	0.36804	0.7541	3.01969e-09	868	1	0	0	0	only PGCLCs
AJAP1	ENSG00000196581	0.429077	-0.810826	0.544437	758	1	0	0	0	only PGCLCs
ALDH18A1	ENSG00000059573	0.643499	-1.36161	6.58031e-47	399	1	0	0	0	only PGCLCs
ALDH3B2	ENSG00000132746	0.582855	0.107751	1	509	1	0	0	0	only PGCLCs
ALDH4A1	ENSG00000159423	0.64924	0.610761	0.00106067	392	1	0	0	0	only PGCLCs
ALPL	ENSG00000162551	0.848426	-0.535427	1.28607e-05	197	1	0	0	0	only PGCLCs
AMER2	ENSG00000165566	0.240624	-0.761243	0.598572	1116	1	0	0	0	only PGCLCs
AMMECR1	ENSG00000101935	0.675776	-1.6327	1.37648e-25	349	1	0	0	0	only PGCLCs
AMOTL2	ENSG00000114019	0.358198	-0.715441	0.00324452	892	1	0	0	0	only PGCLCs
ANGPTL4	ENSG00000167772	0.933836	-1.34495	0.057633	157	1	0	0	0	only PGCLCs
ANKRD1	ENSG00000148677	0.614586	2.44041	1	453	1	0	0	0	only PGCLCs
ANKRD13C	ENSG00000118454	0.799294	-0.71721	1.37028e-06	244	1	0	0	0	only PGCLCs
ANKRD18B	ENSG00000230453	0.781194	-1.97755	1.96884e-17	260	1	0	0	0	only PGCLCs
ANKRD65	ENSG00000235098	0.636262	-0.168541	0.903286	412	1	0	0	0	only PGCLCs
ANO2	ENSG00000047617	0.30365	0.441188	0.441198	985	1	0	0	0	only PGCLCs
ANO8	ENSG00000074855	0.236309	-0.818104	0.163979	1130	1	0	0	0	only PGCLCs
ANO9	ENSG00000185101	0.507115	-0.557847	0.634875	640	1	0	0	0	only PGCLCs
ADAM10	ENSG00000137845	0.255664	-1.8017	4.10389e-74	1087	1	0	0	0	only PGCLCs
ADAM9	ENSG00000168615	1.03317	-0.942823	7.40021e-08	117	1	0	0	0	only PGCLCs
ADAMTS1	ENSG00000154734	0.197633	-1.67949	2.27867e-08	1225	1	0	0	0	only PGCLCs
ADAMTS14	ENSG00000138316	0.314424	-0.641609	0.746754	967	1	0	0	0	only PGCLCs
ADAMTS15	ENSG00000166106	0.585993	-0.751578	0.598348	503	1	0	0	0	only PGCLCs
ARFGEF2	ENSG00000124198	0.384679	0.934686	1.01345e-09	836	1	0	0	0	only PGCLCs
ARHGAP4	ENSG00000089820	0.577209	-3.70133	1.21282e-69	526	1	0	0	0	only PGCLCs
ARHGEF10	ENSG00000104728	0.571081	-1.39606	3.79519e-14	536	1	0	0	0	only PGCLCs
ARHGEF15	ENSG00000198844	1.29505	-0.32048	0.645422	56	1	0	0	0	only PGCLCs
ARHGEF2	ENSG00000116584	0.649832	0.569261	0.00457647	390	1	0	0	0	only PGCLCs
ARL15	ENSG00000185305	0.246201	-1.49494	6.95371e-07	1105	1	0	0	0	only PGCLCs
ARL4D	ENSG00000175906	1.46118	0.747123	1.35746e-06	30	1	0	0	0	only PGCLCs
ARL8B	ENSG00000134108	0.250333	0.803894	7.21886e-11	1098	1	0	0	0	only PGCLCs
ARMCX2	ENSG00000184867	0.152282	-2.43731	1.13996e-52	1357	1	0	0	0	only PGCLCs
ARMCX3	ENSG00000102401	0.578994	-0.495653	0.00451321	523	1	0	0	0	only PGCLCs
ARMCX6	ENSG00000198960	0.396355	-1.11093	4.41297e-10	812	1	0	0	0	only PGCLCs
ARSJ	ENSG00000180801	1.36563	-4.57888	2.2797e-19	49	1	0	0	0	only PGCLCs
ASAP3	ENSG00000088280	0.926845	-1.70151	2.85395e-14	163	1	0	0	0	only PGCLCs
ASCL1	ENSG00000139352	0.258814	-0.593188	1	1082	1	0	1	0	only PGCLCs
ASIC1	ENSG00000110881	0.344506	-1.16161	0.391834	915	1	0	0	0	only PGCLCs
ATAD3C	ENSG00000215915	0.531699	0.692023	0.0706861	611	1	0	0	0	only PGCLCs
ATL3	ENSG00000184743	0.18421	0.570481	4.1864e-05	1273	1	0	0	0	only PGCLCs
ATP10A	ENSG00000206190	2.15324	0.646218	0.217634	6	1	0	0	0	only PGCLCs
ATP1A4	ENSG00000132681	0.617485	0.191025	1	446	1	0	0	0	only PGCLCs
ATP2C1	ENSG00000017260	0.67652	-0.576801	5.78733e-07	348	1	0	0	0	only PGCLCs
ATP5I	ENSG00000169020	0.162238	-0.38199	2.80212e-20	1329	1	0	0	0	only PGCLCs
ATP6AP2	ENSG00000182220	0.549563	0.136306	0.0769313	572	1	0	0	0	only PGCLCs
ATP6V0A4	ENSG00000105929	0.354018	0.783194	1	899	1	0	0	0	only PGCLCs
ATP8A1	ENSG00000124406	0.439975	-6.26946	1.03294e-67	741	1	0	0	0	only PGCLCs
ATRNL1	ENSG00000107518	1.02195	-5.19457	1	119	1	0	0	0	only PGCLCs
ATRX	ENSG00000085224	0.154642	-1.42537	3.88686e-63	1351	1	0	0	0	only PGCLCs
AWAT2	ENSG00000147160	0.250498	-0.711448	1	1096	1	0	0	0	only PGCLCs
B3GNT2	ENSG00000170340	0.818696	-1.50132	4.44456e-24	225	1	0	0	0	only PGCLCs
B4GALT1	ENSG00000086062	0.101566	0.906437	2.56949e-26	1503	1	0	0	0	only PGCLCs
BACE1	ENSG00000186318	0.678755	0.358043	0.314935	345	1	0	0	0	only PGCLCs
BAIAP3	ENSG00000007516	0.411686	-0.434732	0.611641	792	1	0	0	0	only PGCLCs
BCAR3	ENSG00000137936	0.302714	-0.636463	0.0875971	986	1	0	0	0	only PGCLCs
BCL11B	ENSG00000127152	0.272408	-0.375671	0.450138	1049	1	0	1	0	only PGCLCs
BCL2L2	ENSG00000129473	0.637909	-2.09459	5.21348e-07	410	1	0	0	0	only PGCLCs
BFSP2	ENSG00000170819	0.214105	-0.232392	1	1187	1	0	0	0	only PGCLCs
BLOC1S4	ENSG00000186222	0.193629	0.582259	7.34007e-07	1237	1	0	0	0	only PGCLCs
BMF	ENSG00000104081	0.204466	-1.78762	4.36318e-05	1207	1	0	0	0	only PGCLCs
BMPR1A	ENSG00000107779	0.155484	-1.73806	1.63212e-33	1345	1	0	0	0	only PGCLCs
BOLA2B	ENSG00000169627	0.281843	0.923647	3.66358e-09	1034	1	0	0	0	only PGCLCs
BRD3	ENSG00000169925	0.359921	-0.397592	2.12324e-08	889	1	0	0	0	only PGCLCs
BRICD5	ENSG00000182685	0.186464	-0.0315353	0.95465	1265	1	0	0	0	only PGCLCs
BSG	ENSG00000172270	0.220242	0.906278	7.01914e-88	1172	1	0	0	0	only PGCLCs
BSND	ENSG00000162399	0.186069	-0.271397	0.883574	1267	1	0	0	0	only PGCLCs
BTG2	ENSG00000159388	0.443709	2.52845	1	734	1	0	0	0	only PGCLCs
BZRAP1	ENSG00000005379	0.447852	-1.60258	0.0501002	730	1	0	0	0	only PGCLCs
C11orf71	ENSG00000180425	0.204246	-1.55879	9.15387e-13	1210	1	0	0	0	only PGCLCs
C11orf96	ENSG00000187479	0.593592	-0.496837	0.839812	487	1	0	0	0	only PGCLCs
C11orf98	ENSG00000278615	0.159388	0.163839	0.041838	1337	1	0	0	0	only PGCLCs
C15orf65	ENSG00000261652	0.36375	0.515282	0.24167	879	1	0	0	0	only PGCLCs
C1GALT1C1	ENSG00000171155	0.368759	-0.238783	0.096813	866	1	0	0	0	only PGCLCs
C1orf105	ENSG00000180999	0.327618	0.00776723	1	943	1	0	0	0	only PGCLCs
C1orf115	ENSG00000162817	0.260329	-0.971369	0.0237211	1077	1	0	0	0	only PGCLCs
C1orf95	ENSG00000203685	0.249263	-0.171304	1	1102	1	0	0	0	only PGCLCs
C1QL4	ENSG00000186897	0.718734	-0.73902	1	308	1	0	0	0	only PGCLCs
C1RL	ENSG00000139178	0.669301	-3.26026	1.29423e-35	359	1	0	0	0	only PGCLCs
C22orf29	ENSG00000215012	0.291141	-0.315449	0.0920915	1014	1	0	0	0	only PGCLCs
C2orf16	ENSG00000221843	0.361695	-0.991192	0.513221	884	1	0	0	0	only PGCLCs
C2orf72	ENSG00000204128	0.536981	-0.101608	1	601	1	0	0	0	only PGCLCs
C2orf82	ENSG00000182600	0.239185	-0.923766	0.434988	1121	1	0	0	0	only PGCLCs
C5orf15	ENSG00000113583	0.589058	-0.618326	4.08063e-14	496	1	0	0	0	only PGCLCs
C7orf55	ENSG00000164898	0.210149	0.125124	0.191893	1196	1	0	0	0	only PGCLCs
C8orf34	ENSG00000165084	0.505012	-1.57306	0.0954118	644	1	0	0	0	only PGCLCs
C8orf4	ENSG00000176907	0.624678	-0.841579	0.805092	433	1	0	0	0	only PGCLCs
C8orf76	ENSG00000189376	0.149958	0.108126	0.501527	1362	1	0	0	0	only PGCLCs
C9orf47	ENSG00000186354	1.01268	-0.391921	0.792268	122	1	0	0	0	only PGCLCs
CAAP1	ENSG00000120159	0.655022	-0.283323	0.00896723	379	1	0	0	0	only PGCLCs
CAMK2D	ENSG00000145349	0.928288	-3.32221	3.88463e-58	162	1	0	0	0	only PGCLCs
CAPN13	ENSG00000162949	0.430577	-1.80339	0.03993	757	1	0	0	0	only PGCLCs
CAPN2	ENSG00000162909	0.754718	-1.60729	2.72512e-20	281	1	0	0	0	only PGCLCs
CAPN6	ENSG00000077274	0.249593	-4.18913	1.67201e-14	1101	1	0	0	0	only PGCLCs
CAPNS1	ENSG00000126247	0.32167	0.92293	6.05366e-15	955	1	0	0	0	only PGCLCs
CAPS	ENSG00000105519	0.201969	-0.0335536	0.960881	1216	1	0	0	0	only PGCLCs
CAPZA1	ENSG00000116489	0.400337	-0.963707	2.84486e-69	805	1	0	0	0	only PGCLCs
CARKD	ENSG00000213995	0.109576	0.570733	1.17366e-05	1479	1	0	0	0	only PGCLCs
CATSPER3	ENSG00000152705	0.10838	-0.38696	0.762628	1485	1	0	0	0	only PGCLCs
CBWD2	ENSG00000136682	0.648845	-1.42703	2.99971e-62	393	1	0	0	0	only PGCLCs
CCDC142	ENSG00000135637	0.448695	0.861697	0.0212824	728	1	0	0	0	only PGCLCs
CCDC168	ENSG00000175820	0.117517	8.27058	1	1458	1	0	0	0	only PGCLCs
CCDC17	ENSG00000159588	0.557424	-0.374032	0.685887	558	1	0	1	0	only PGCLCs
CCDC74A	ENSG00000163040	0.0918418	-3.81988	4.71846e-97	1534	1	0	0	0	only PGCLCs
CCDC74B	ENSG00000152076	0.329624	-2.81004	3.20355e-30	936	1	0	0	0	only PGCLCs
CCER2	ENSG00000262484	0.522367	-0.669434	1	618	1	0	0	0	only PGCLCs
CCND2	ENSG00000118971	0.133357	-8.15278	0	1406	1	0	0	0	only PGCLCs
CCR7	ENSG00000126353	0.322569	0.826673	1	952	1	0	0	0	only PGCLCs
CCSAP	ENSG00000154429	0.25473	0.620377	0.035756	1091	1	0	0	0	only PGCLCs
CD109	ENSG00000156535	0.817949	0.140068	1	226	1	0	0	0	only PGCLCs
CD38	ENSG00000004468	0.761876	-0.188125	1	276	1	0	0	0	only PGCLCs
CD3D	ENSG00000167286	0.936605	-1.06166	0.526817	154	1	0	0	0	only PGCLCs
CD46	ENSG00000117335	0.107399	-1.23084	8.53201e-43	1490	1	0	0	0	only PGCLCs
CDC25B	ENSG00000101224	0.467747	0.966077	8.89344e-10	690	1	0	0	0	only PGCLCs
CDC42	ENSG00000070831	0.210118	-0.900009	3.32517e-65	1197	1	0	0	0	only PGCLCs
CDC42EP1	ENSG00000128283	0.21887	-0.929212	0.000695178	1177	1	0	0	0	only PGCLCs
CDC42EP4	ENSG00000179604	1.14162	0.53374	0.00512067	80	1	0	0	0	only PGCLCs
CDCA7	ENSG00000144354	0.18401	-1.89415	9.27209e-94	1274	1	0	0	0	only PGCLCs
CDH10	ENSG00000040731	0.56147	-2.97353	1	548	1	0	0	0	only PGCLCs
CDH4	ENSG00000179242	0.642085	-3.23899	7.12848e-21	403	1	0	0	0	only PGCLCs
CDK2	ENSG00000123374	0.511232	-1.74873	3.19243e-53	635	1	0	0	0	only PGCLCs
CDX1	ENSG00000113722	0.190708	1.55823	1	1246	1	0	1	0	only PGCLCs
CDX2	ENSG00000165556	0.339692	2.96367	1	922	1	0	1	0	only PGCLCs
CEACAM19	ENSG00000186567	0.142806	0.106769	0.906579	1383	1	0	0	0	only PGCLCs
CECR1	ENSG00000093072	0.237247	-0.553703	2.68755e-05	1126	1	0	0	0	only PGCLCs
CELSR1	ENSG00000075275	0.653903	-0.398239	0.257251	381	1	0	0	0	only PGCLCs
CENPI	ENSG00000102384	0.0967342	-1.21627	1.5714e-08	1521	1	0	0	0	only PGCLCs
CENPT	ENSG00000102901	0.447877	0.475631	4.30125e-05	729	1	0	1	0	only PGCLCs
CERS6	ENSG00000172292	0.135916	-6.24928	8.0275e-120	1399	1	0	0	0	only PGCLCs
CGA	ENSG00000135346	0.487381	0.734071	1	666	1	0	0	0	only PGCLCs
CHMP4B	ENSG00000101421	0.384037	-0.388642	1	837	1	0	0	0	only PGCLCs
CHN2	ENSG00000106069	0.204866	-1.29604	1	1205	1	0	0	0	only PGCLCs
CHRNA10	ENSG00000129749	0.724153	0.228856	0.826635	302	1	0	0	0	only PGCLCs
CHST11	ENSG00000171310	0.175394	-0.651616	0.0180055	1294	1	0	0	0	only PGCLCs
CKAP5	ENSG00000175216	0.240404	-0.637539	8.9074e-15	1117	1	0	0	0	only PGCLCs
CLCN3	ENSG00000109572	0.292922	-0.306908	0.094605	1011	1	0	0	0	only PGCLCs
CLDN4	ENSG00000189143	0.588365	2.87499	1	498	1	0	0	0	only PGCLCs
CLEC11A	ENSG00000105472	0.558772	-1.41382	1.4255e-15	551	1	0	0	0	only PGCLCs
CLEC18B	ENSG00000140839	0.0953227	-0.607008	1	1523	1	0	0	0	only PGCLCs
CLEC6A	ENSG00000205846	0.710277	0.265207	0.85263	313	1	0	0	0	only PGCLCs
CLIC3	ENSG00000169583	0.395337	0.393461	1	814	1	0	0	0	only PGCLCs
CLIC5	ENSG00000112782	0.144747	-1.17794	0.494908	1375	1	0	0	0	only PGCLCs
CLK2	ENSG00000176444	0.349704	-0.12145	0.548562	904	1	0	0	0	only PGCLCs
CLPX	ENSG00000166855	0.220856	0.531583	2.2641e-07	1168	1	0	0	0	only PGCLCs
CLSTN3	ENSG00000139182	0.229687	-0.724905	0.022068	1143	1	0	0	0	only PGCLCs
CLTC	ENSG00000141367	0.583557	-0.92666	1.21925e-32	508	1	0	0	0	only PGCLCs
CMIP	ENSG00000153815	0.542731	0.174397	0.38614	592	1	0	0	0	only PGCLCs
CNR1	ENSG00000118432	0.451481	0.147058	1	723	1	0	0	0	only PGCLCs
CNTROB	ENSG00000170037	0.102983	0.461946	0.050368	1499	1	0	0	0	only PGCLCs
COG3	ENSG00000136152	0.157127	-0.00438649	0.985781	1341	1	0	0	0	only PGCLCs
COL23A1	ENSG00000050767	1.20225	-1.54161	1	71	1	0	0	0	only PGCLCs
COL3A1	ENSG00000168542	0.574218	-0.788231	1	530	1	0	0	0	only PGCLCs
COL4A1	ENSG00000187498	0.203687	-3.83146	1	1211	1	0	0	0	only PGCLCs
COL4A2	ENSG00000134871	0.412692	-2.8863	6.03621e-58	791	1	0	0	0	only PGCLCs
COL4A6	ENSG00000197565	0.626134	-6.16579	3.91681e-167	428	1	0	0	0	only PGCLCs
COL5A1	ENSG00000130635	0.142729	-0.996209	1	1384	1	0	0	0	only PGCLCs
COL6A3	ENSG00000163359	0.266231	-2.31006	1	1062	1	0	0	0	only PGCLCs
COL9A2	ENSG00000049089	0.626914	-0.738991	1	427	1	0	0	0	only PGCLCs
COLEC12	ENSG00000158270	0.861128	0.379681	1	186	1	0	0	0	only PGCLCs
COMT	ENSG00000093010	0.459766	-1.73831	2.90589e-38	706	1	0	0	0	only PGCLCs
CORO1B	ENSG00000172725	0.404558	0.128817	0.272298	798	1	0	0	0	only PGCLCs
CORT	ENSG00000241563	0.640246	-0.640622	0.668412	407	1	0	0	0	only PGCLCs
COX6A1	ENSG00000111775	0.297047	0.490511	6.5785e-54	1001	1	0	0	0	only PGCLCs
CPNE2	ENSG00000140848	0.324748	-3.18648	1.4797e-43	950	1	0	0	0	only PGCLCs
CPNE8	ENSG00000139117	0.777503	-0.904878	1.71165e-07	267	1	0	0	0	only PGCLCs
CPXM2	ENSG00000121898	1.10915	2.27591	1	89	1	0	0	0	only PGCLCs
CRHBP	ENSG00000145708	0.687218	0.269873	0.824251	335	1	0	0	0	only PGCLCs
CSF3R	ENSG00000119535	0.664645	0.648917	1	366	1	0	0	0	only PGCLCs
CSK	ENSG00000103653	0.301211	0.709817	0.000227265	989	1	0	0	0	only PGCLCs
CST1	ENSG00000170373	0.902849	-1.48289	0.0299791	172	1	0	0	0	only PGCLCs
CST2	ENSG00000170369	0.784216	-0.542317	1	255	1	0	0	0	only PGCLCs
CST4	ENSG00000101441	0.805265	-0.710191	1	240	1	0	0	0	only PGCLCs
CTD-2369P2.10	ENSG00000167807	0.53867	-0.570267	1	599	1	0	0	0	only PGCLCs
CTNND1	ENSG00000198561	0.393763	-0.646319	1.56178e-11	818	1	0	0	0	only PGCLCs
CTSV	ENSG00000136943	0.633211	0.500173	6.26338e-15	415	1	0	0	0	only PGCLCs
CTXN1	ENSG00000178531	0.193856	-0.973963	0.00418103	1234	1	0	0	0	only PGCLCs
CUX1	ENSG00000257923	0.187536	-3.25301	3.18543e-125	1258	1	0	1	0	only PGCLCs
CUX2	ENSG00000111249	0.153097	-1.43579	0.00877844	1355	1	0	1	0	only PGCLCs
CXCR4	ENSG00000121966	0.856449	-0.224363	1	190	1	0	0	0	only PGCLCs
CYB561	ENSG00000008283	0.315872	-0.204669	0.456392	964	1	0	0	0	only PGCLCs
CYB5R1	ENSG00000159348	0.110197	0.0362105	0.871897	1477	1	0	0	0	only PGCLCs
CYB5R3	ENSG00000100243	0.458427	-0.383488	1.2727e-07	713	1	0	0	0	only PGCLCs
CYFIP2	ENSG00000055163	0.521065	-2.41848	3.27359e-57	620	1	0	0	0	only PGCLCs
CYP19A1	ENSG00000137869	0.655455	0.629866	1	378	1	0	0	0	only PGCLCs
CYP27C1	ENSG00000186684	1.29953	-0.0118953	0.982714	55	1	0	0	0	only PGCLCs
CYP2S1	ENSG00000167600	0.171456	0.749076	9.72913e-15	1302	1	0	0	0	only PGCLCs
CYP4B1	ENSG00000142973	0.221128	-0.714237	1	1166	1	0	0	0	only PGCLCs
DACH2	ENSG00000126733	0.688381	-3.24137	1.36255e-06	334	1	0	1	0	only PGCLCs
DAP	ENSG00000112977	0.250148	-0.591313	1.01576e-07	1100	1	0	0	0	only PGCLCs
DAPK1	ENSG00000196730	0.0946627	-0.0603164	0.749094	1525	1	0	0	0	only PGCLCs
DCC	ENSG00000187323	0.860849	-1.3946	1	187	1	0	0	0	only PGCLCs
DCN	ENSG00000011465	0.654536	-0.903008	1	380	1	0	0	0	only PGCLCs
DDA1	ENSG00000130311	0.309658	0.808576	3.06473e-22	976	1	0	0	0	only PGCLCs
DDIT4	ENSG00000168209	0.571139	-0.142357	0.358815	534	1	0	0	0	only PGCLCs
DENR	ENSG00000139726	0.168804	0.378172	1.04764e-07	1309	1	0	0	0	only PGCLCs
DERA	ENSG00000023697	0.285971	-0.241685	0.00218849	1024	1	0	0	0	only PGCLCs
DGCR2	ENSG00000070413	0.281462	0.218907	0.186881	1035	1	0	0	0	only PGCLCs
DGCR8	ENSG00000128191	0.200811	0.410619	0.00181346	1218	1	0	0	0	only PGCLCs
DHX8	ENSG00000067596	0.165695	-0.175307	0.136981	1320	1	0	0	0	only PGCLCs
DIAPH2	ENSG00000147202	0.578534	-2.16707	6.24711e-102	524	1	0	0	0	only PGCLCs
DLL1	ENSG00000198719	0.983226	-0.779377	0.637741	132	1	0	0	0	only PGCLCs
DMRTA2	ENSG00000142700	0.541574	-0.205157	0.927107	593	1	0	1	0	only PGCLCs
DNASE1L2	ENSG00000167968	0.841494	-0.139195	0.926768	205	1	0	0	0	only PGCLCs
DNM3	ENSG00000197959	0.468118	0.240955	1	688	1	0	0	0	only PGCLCs
DOCK2	ENSG00000134516	0.561066	-2.81968	2.79192e-05	549	1	0	0	0	only PGCLCs
DOCK4	ENSG00000128512	0.494259	-1.86367	1.59569e-11	660	1	0	0	0	only PGCLCs
DOK7	ENSG00000175920	0.426098	0.168275	1	764	1	0	0	0	only PGCLCs
DPF3	ENSG00000205683	1.471	0.410806	1	29	1	0	1	0	only PGCLCs
DPM3	ENSG00000179085	0.233948	0.37143	0.000435863	1134	1	0	0	0	only PGCLCs
DSC2	ENSG00000134755	0.170827	0.355031	0.00338226	1305	1	0	0	0	only PGCLCs
DSP	ENSG00000096696	0.221543	0.976184	8.60912e-24	1165	1	0	0	0	only PGCLCs
DST	ENSG00000151914	0.212898	-1.7727	3.89033e-74	1190	1	0	0	0	only PGCLCs
DVL3	ENSG00000161202	0.617055	-0.264213	0.138782	447	1	0	0	0	only PGCLCs
DYNLT3	ENSG00000165169	0.147905	-1.23673	3.29001e-09	1368	1	0	0	0	only PGCLCs
DYRK2	ENSG00000127334	1.02725	-2.71331	3.98013e-28	118	1	0	0	0	only PGCLCs
EBF2	ENSG00000221818	0.580634	-0.245783	0.931123	517	1	0	1	0	only PGCLCs
ECE1	ENSG00000117298	0.904343	-0.724192	5.64368e-05	169	1	0	0	0	only PGCLCs
EDN1	ENSG00000078401	0.682485	-0.504996	1	341	1	0	0	0	only PGCLCs
EEA1	ENSG00000102189	0.16695	0.879011	5.0779e-12	1317	1	0	1	0	only PGCLCs
EFEMP1	ENSG00000115380	0.88053	-1.70657	2.02334e-08	178	1	0	0	0	only PGCLCs
EFNB1	ENSG00000090776	0.811539	-1.10544	5.32388e-05	230	1	0	0	0	only PGCLCs
EFNB2	ENSG00000125266	0.283043	-1.43142	1	1029	1	0	0	0	only PGCLCs
EFS	ENSG00000100842	0.298531	-1.6877	1.43735e-05	998	1	0	0	0	only PGCLCs
EGF	ENSG00000138798	0.155386	-4.0406	4.9796e-11	1346	1	0	0	0	only PGCLCs
EGFR	ENSG00000146648	0.591978	-1.19563	1	488	1	0	0	0	only PGCLCs
EIF4EBP2	ENSG00000148730	0.612867	-0.740136	1.63188e-29	457	1	0	0	0	only PGCLCs
EIF4G2	ENSG00000110321	0.222339	-1.10205	6.19106e-53	1163	1	0	0	0	only PGCLCs
ELOVL7	ENSG00000164181	0.268033	-4.0274	2.666e-13	1056	1	0	0	0	only PGCLCs
EMB	ENSG00000170571	0.556621	-6.04603	1.02213e-221	559	1	0	0	0	only PGCLCs
EMC1	ENSG00000127463	0.558611	0.567793	2.3382e-05	552	1	0	0	0	only PGCLCs
EMP1	ENSG00000134531	0.686235	-1.46088	1	336	1	0	0	0	only PGCLCs
EN2	ENSG00000164778	0.106303	-0.337114	0.77597	1492	1	0	1	0	only PGCLCs
ENPEP	ENSG00000138792	0.650645	-0.712186	1	389	1	0	0	0	only PGCLCs
ENPP1	ENSG00000197594	0.328706	-0.588247	6.05829e-06	939	1	0	0	0	only PGCLCs
ENTPD3	ENSG00000168032	0.458698	-0.250525	0.917068	710	1	0	0	0	only PGCLCs
EPAS1	ENSG00000116016	0.265924	2.15597	1	1064	1	0	1	0	only PGCLCs
EPB41L2	ENSG00000079819	0.362089	-1.91337	1.34032e-74	881	1	0	0	0	only PGCLCs
EPHA6	ENSG00000080224	0.400452	-3.10017	0.00230874	804	1	0	0	0	only PGCLCs
EPHB3	ENSG00000182580	1.57712	-1.38275	0.065575	20	1	0	0	0	only PGCLCs
EPHB6	ENSG00000106123	0.476828	-2.70984	1.2878e-11	677	1	0	0	0	only PGCLCs
EPM2AIP1	ENSG00000178567	0.354718	-2.65022	1.22526e-47	897	1	0	0	0	only PGCLCs
ERBB2IP	ENSG00000112851	0.433346	0.21674	0.164117	753	1	0	0	0	only PGCLCs
ERBB3	ENSG00000065361	0.601327	-1.98459	1.0371e-20	475	1	0	0	0	only PGCLCs
ERP27	ENSG00000139055	0.60192	1.96317	1	473	1	0	0	0	only PGCLCs
ERVV-1	ENSG00000269526	1.52957	-0.20356	0.934545	26	1	0	0	0	only PGCLCs
ETV3	ENSG00000117036	0.32962	0.646448	0.000701858	937	1	0	1	0	only PGCLCs
EVX1	ENSG00000106038	0.658956	-11.3614	1	373	1	0	1	0	only PGCLCs
EXOC7	ENSG00000182473	0.17772	-0.00464272	0.974829	1289	1	0	0	0	only PGCLCs
EXOSC6	ENSG00000223496	0.223768	0.304869	0.000714442	1156	1	0	0	0	only PGCLCs
FAAH	ENSG00000117480	0.618115	-0.261208	0.145298	444	1	0	0	0	only PGCLCs
FAM110A	ENSG00000125898	0.300273	0.325635	1	993	1	0	0	0	only PGCLCs
FAM120A	ENSG00000048828	0.144762	-0.0321809	0.863127	1373	1	0	0	0	only PGCLCs
FAM122A	ENSG00000187866	0.805583	-0.571066	0.00321079	238	1	0	0	0	only PGCLCs
FAM122B	ENSG00000156504	0.756021	-0.786922	2.20075e-05	278	1	0	0	0	only PGCLCs
FAM122C	ENSG00000156500	0.143171	0.808204	1	1382	1	0	0	0	only PGCLCs
FAM124B	ENSG00000124019	0.454586	0.591678	0.223418	719	1	0	0	0	only PGCLCs
FAM126A	ENSG00000122591	0.459794	-1.22737	9.00613e-34	705	1	0	0	0	only PGCLCs
FAM127A	ENSG00000134590	0.494695	0.15306	0.0531644	658	1	0	0	0	only PGCLCs
FAM155A	ENSG00000204442	0.444354	-0.14581	0.742174	733	1	0	0	0	only PGCLCs
FAM155B	ENSG00000130054	0.275691	-0.766465	0.139807	1046	1	0	0	0	only PGCLCs
FAM160B1	ENSG00000151553	0.126394	-0.67639	0.00136327	1423	1	0	0	0	only PGCLCs
FAM196B	ENSG00000204767	1.20859	0.249041	0.844686	70	1	0	0	0	only PGCLCs
FAM200B	ENSG00000237765	0.34454	-1.29906	3.89428e-42	914	1	0	1	0	only PGCLCs
FAM20B	ENSG00000116199	0.534467	-0.621392	0.00088796	603	1	0	0	0	only PGCLCs
FAM219A	ENSG00000164970	0.159841	0.422234	0.0826241	1335	1	0	0	0	only PGCLCs
FAM219B	ENSG00000178761	0.58988	-1.48032	1.50224e-19	493	1	0	0	0	only PGCLCs
FAM71F1	ENSG00000135248	0.193624	-0.931393	0.480112	1238	1	0	0	0	only PGCLCs
FAM78A	ENSG00000126882	0.3904	0.189188	0.824592	826	1	0	0	0	only PGCLCs
FANCB	ENSG00000181544	0.130859	-0.722128	0.00011187	1411	1	0	0	0	only PGCLCs
FBLN1	ENSG00000077942	0.280276	-1.65204	3.90268e-68	1038	1	0	0	0	only PGCLCs
FBLN5	ENSG00000140092	0.490485	0.00597583	1	663	1	0	0	0	only PGCLCs
FBN3	ENSG00000142449	0.231036	-3.34009	2.04609e-27	1139	1	0	0	0	only PGCLCs
FBXL19	ENSG00000099364	0.140557	-0.27792	0.693979	1388	1	0	1	0	only PGCLCs
FBXO10	ENSG00000147912	1.07872	0.0735059	0.834612	101	1	0	0	0	only PGCLCs
FEM1C	ENSG00000145780	0.170935	-2.00315	3.62725e-18	1303	1	0	0	0	only PGCLCs
FEZ2	ENSG00000171055	1.11764	0.627602	3.54593e-07	87	1	0	0	0	only PGCLCs
FGF13	ENSG00000129682	0.650886	-2.52038	3.36422e-110	388	1	0	0	0	only PGCLCs
FGF16	ENSG00000196468	0.597183	-2.04574	0.0427358	482	1	0	0	0	only PGCLCs
FGFBP1	ENSG00000137440	0.498019	0.180027	0.924006	651	1	0	0	0	only PGCLCs
FGFBP2	ENSG00000137441	0.189633	1.09514	0.274414	1252	1	0	0	0	only PGCLCs
FLNA	ENSG00000196924	0.217425	-0.0637731	0.581599	1180	1	0	0	0	only PGCLCs
FLOT1	ENSG00000137312	0.182307	-2.23849	2.52225e-113	1279	1	0	0	0	only PGCLCs
FMNL3	ENSG00000161791	0.164378	-3.87561	3.33376e-68	1323	1	0	0	0	only PGCLCs
FNDC3A	ENSG00000102531	0.186544	-1.67949	1.82306e-37	1264	1	0	0	0	only PGCLCs
FNDC3B	ENSG00000075420	0.498727	-0.359502	0.0181684	650	1	0	0	0	only PGCLCs
FOXB2	ENSG00000204612	0.661007	-0.723028	1	370	1	0	1	0	only PGCLCs
FRAS1	ENSG00000138759	0.39335	-1.16148	2.35876e-16	819	1	0	0	0	only PGCLCs
FRAT1	ENSG00000165879	0.929046	0.560446	0.475582	161	1	0	0	0	only PGCLCs
FRG2C	ENSG00000172969	0.196145	-0.913958	0.486407	1230	1	0	0	0	only PGCLCs
FRMD4A	ENSG00000151474	0.183568	-3.61851	1.73329e-56	1275	1	0	0	0	only PGCLCs
FRMD6	ENSG00000139926	1.17978	-0.0891561	0.77256	75	1	0	0	0	only PGCLCs
FUK	ENSG00000157353	0.102643	0.747213	0.0744725	1500	1	0	0	0	only PGCLCs
FUT1	ENSG00000174951	0.458708	-0.621286	0.0445741	709	1	0	0	0	only PGCLCs
FUT4	ENSG00000196371	0.141626	0.666411	0.0936026	1385	1	0	0	0	only PGCLCs
FXYD6	ENSG00000137726	0.440216	-0.429385	0.00318804	740	1	0	0	0	only PGCLCs
FYCO1	ENSG00000163820	1.11367	-1.25402	0.000245906	88	1	0	0	0	only PGCLCs
GABRA3	ENSG00000011677	0.854523	-2.5893	1	192	1	0	0	0	only PGCLCs
GABRE	ENSG00000102287	0.838975	-0.746485	0.265564	208	1	0	0	0	only PGCLCs
GABRP	ENSG00000094755	0.262215	-4.0006	4.48624e-23	1071	1	0	0	0	only PGCLCs
GADD45G	ENSG00000130222	0.478434	0.453523	0.403986	674	1	0	0	0	only PGCLCs
GADL1	ENSG00000144644	0.924606	-0.548473	0.833199	165	1	0	0	0	only PGCLCs
GALNT11	ENSG00000178234	0.242502	0.108042	0.542502	1112	1	0	0	0	only PGCLCs
GALT	ENSG00000213930	0.130214	-0.296542	0.0466244	1414	1	0	0	0	only PGCLCs
GATA3	ENSG00000107485	0.555268	4.3917	1	563	1	0	1	0	only PGCLCs
GATS	ENSG00000239521	0.749642	-0.716471	0.0249654	283	1	0	0	0	only PGCLCs
GBP1	ENSG00000117228	0.441732	2.79175	1	736	1	0	0	0	only PGCLCs
GCGR	ENSG00000215644	0.487373	-0.42053	1	667	1	0	0	0	only PGCLCs
GCKR	ENSG00000084734	0.221036	-0.362947	0.895206	1167	1	0	0	0	only PGCLCs
GCOM1	ENSG00000137878	0.603268	-0.71525	1	465	1	0	0	0	only PGCLCs
GDPD5	ENSG00000158555	0.13539	0.674869	0.121874	1400	1	0	0	0	only PGCLCs
GGCX	ENSG00000115486	0.929375	-0.283707	0.0335486	160	1	0	0	0	only PGCLCs
GGN	ENSG00000179168	0.779444	-0.507795	0.708178	262	1	0	0	0	only PGCLCs
GGT7	ENSG00000131067	0.496876	0.339742	0.141957	654	1	0	0	0	only PGCLCs
GHR	ENSG00000112964	0.317933	0.42462	0.845341	959	1	0	0	0	only PGCLCs
GJA5	ENSG00000265107	0.703833	0.936983	1	322	1	0	0	0	only PGCLCs
GJB5	ENSG00000189280	0.416181	0.997925	0.248171	785	1	0	0	0	only PGCLCs
GLDC	ENSG00000178445	0.244126	0.394245	0.00151734	1111	1	0	0	0	only PGCLCs
GLDN	ENSG00000186417	0.478364	-3.22291	1.65774e-05	675	1	0	0	0	only PGCLCs
GLT1D1	ENSG00000151948	0.121178	-0.376564	0.338737	1450	1	0	0	0	only PGCLCs
GLUD1	ENSG00000148672	0.104995	-0.473543	5.42569e-08	1496	1	0	0	0	only PGCLCs
GLYATL2	ENSG00000156689	0.121737	-3.33237	1	1446	1	0	0	0	only PGCLCs
GM2A	ENSG00000196743	0.771506	0.186123	0.263029	269	1	0	0	0	only PGCLCs
GMPR	ENSG00000137198	0.778093	-1.00648	0.111234	264	1	0	0	0	only PGCLCs
GNA14	ENSG00000156049	0.81297	-3.62455	1	229	1	0	0	0	only PGCLCs
GNG2	ENSG00000186469	0.379537	-7.10414	1.82705e-200	849	1	0	0	0	only PGCLCs
GOLPH3L	ENSG00000143457	0.0993607	-3.49864	1.23693e-118	1507	1	0	0	0	only PGCLCs
GPAA1	ENSG00000197858	0.169321	0.5374	7.67693e-09	1307	1	0	0	0	only PGCLCs
GPAM	ENSG00000119927	0.615172	-0.990853	6.65198e-05	452	1	0	0	0	only PGCLCs
GPD2	ENSG00000115159	0.831528	-1.29121	4.13683e-24	214	1	0	0	0	only PGCLCs
GPR160	ENSG00000173890	0.187357	-3.04376	2.76223e-49	1260	1	0	0	0	only PGCLCs
GPR56	ENSG00000205336	0.793448	1.06329	1	248	1	0	0	0	only PGCLCs
GPR82	ENSG00000171657	0.116489	-0.783206	0.285635	1462	1	0	0	0	only PGCLCs
GPR85	ENSG00000164604	0.30409	-1.05972	1	983	1	0	0	0	only PGCLCs
GPX7	ENSG00000116157	0.434487	-2.16066	2.64051e-24	752	1	0	0	0	only PGCLCs
GRAMD2	ENSG00000175318	0.267487	0.826466	1	1058	1	0	0	0	only PGCLCs
GRAMD3	ENSG00000155324	0.421398	-1.76624	1.55743e-05	773	1	0	0	0	only PGCLCs
GRHL3	ENSG00000158055	0.64617	1.14707	0.2492	396	1	0	1	0	only PGCLCs
GRK5	ENSG00000198873	0.13632	-0.284541	1	1398	1	0	0	0	only PGCLCs
GSN	ENSG00000148180	0.974828	-3.44297	2.73538e-107	137	1	0	0	0	only PGCLCs
GSTA1	ENSG00000243955	0.949864	0.25485	0.770886	148	1	0	0	0	only PGCLCs
GSTA2	ENSG00000244067	0.783149	0.509002	0.578278	257	1	0	0	0	only PGCLCs
GSTA4	ENSG00000170899	0.587772	-1.39326	1.77773e-39	500	1	0	0	0	only PGCLCs
GYS1	ENSG00000104812	0.408046	0.269725	0.0616322	794	1	0	0	0	only PGCLCs
GYS2	ENSG00000111713	0.60206	-0.618478	1	470.5	1	0	0	0	only PGCLCs
GZMK	ENSG00000113088	0.60206	-0.719278	1	470.5	1	0	0	0	only PGCLCs
H2AFY	ENSG00000113648	0.240626	-3.52064	2.37623e-269	1115	1	0	0	0	only PGCLCs
H2AFY2	ENSG00000099284	0.322554	-2.42859	1.8432e-94	953	1	0	0	0	only PGCLCs
HAND1	ENSG00000113196	0.616749	3.25334	1	449	1	0	1	0	only PGCLCs
HAPLN1	ENSG00000145681	0.618919	0.492547	1	441	1	0	0	0	only PGCLCs
HAUS5	ENSG00000249115	0.923267	0.286977	0.0575594	166	1	0	0	0	only PGCLCs
HDAC9	ENSG00000048052	0.185952	-2.01466	8.0762e-18	1268	1	0	0	0	only PGCLCs
HEG1	ENSG00000173706	0.391054	0.806183	0.0221322	824	1	0	0	0	only PGCLCs
HELLS	ENSG00000119969	0.126206	-2.41708	2.03579e-177	1426	1	0	0	0	only PGCLCs
HEPH	ENSG00000089472	0.277273	-6.23873	3.24659e-193	1044	1	0	0	0	only PGCLCs
HERC6	ENSG00000138642	1.08791	-0.955728	0.125692	95	1	0	0	0	only PGCLCs
HGD	ENSG00000113924	0.746237	0.396445	1	288	1	0	0	0	only PGCLCs
HID1	ENSG00000167861	0.238678	-1.36574	0.0311407	1122	1	0	0	0	only PGCLCs
HIST1H2AM	ENSG00000278677	0.296134	-0.584373	0.0190859	1004	1	0	0	0	only PGCLCs
HIST1H4H	ENSG00000158406	0.314495	0.262988	0.476065	966	1	0	0	0	only PGCLCs
HLA-DQA1	ENSG00000196735	0.354711	-0.965647	0.487905	898	1	0	0	0	only PGCLCs
HLA-DQB1	ENSG00000179344	0.330616	-3.3061	1	934	1	0	0	0	only PGCLCs
HLA-DRB1	ENSG00000196126	0.494673	-0.806937	1.58845e-12	659	1	0	0	0	only PGCLCs
HLA-E	ENSG00000204592	0.290386	0.025103	0.874697	1015	1	0	0	0	only PGCLCs
HMG20B	ENSG00000064961	0.21531	-0.993277	6.69349e-27	1184	1	0	1	0	only PGCLCs
HMGCR	ENSG00000113161	0.488425	-1.22923	6.84115e-49	665	1	0	0	0	only PGCLCs
HNRNPF	ENSG00000169813	0.107851	0.788016	3.06897e-50	1488	1	0	0	0	only PGCLCs
HOMER2	ENSG00000103942	0.551371	0.115522	0.707153	571	1	0	0	0	only PGCLCs
HR	ENSG00000168453	0.721716	-0.499903	1	304	1	0	0	0	only PGCLCs
HRH2	ENSG00000113749	0.67521	-2.36344	3.45722e-27	351	1	0	0	0	only PGCLCs
HS3ST4	ENSG00000182601	0.266152	-1.20193	0.51917	1063	1	0	0	0	only PGCLCs
HS6ST2	ENSG00000171004	0.52616	-5.22467	2.04897e-96	614	1	0	0	0	only PGCLCs
HSD17B1	ENSG00000108786	0.735981	-0.110227	0.877933	293	1	0	0	0	only PGCLCs
HSPB8	ENSG00000152137	0.555687	0.349704	1	562	1	0	0	0	only PGCLCs
HTR1E	ENSG00000168830	0.57946	-0.795665	0.686518	521	1	0	0	0	only PGCLCs
HTT	ENSG00000197386	0.170845	0.707528	1.7272e-07	1304	1	0	0	0	only PGCLCs
HUNK	ENSG00000142149	0.263778	-0.708783	0.159232	1068	1	0	0	0	only PGCLCs
HYI	ENSG00000178922	0.248527	0.934347	9.03443e-05	1103	1	0	0	0	only PGCLCs
ICK	ENSG00000112144	0.794513	0.162717	0.510558	247	1	0	0	0	only PGCLCs
IFFO1	ENSG00000010295	0.311011	-0.497933	0.0777677	974	1	0	0	0	only PGCLCs
IFI27	ENSG00000165949	0.381354	0.230694	0.779759	845	1	0	0	0	only PGCLCs
IFIT5	ENSG00000152778	0.226091	-3.67122	1.29635e-21	1153	1	0	0	0	only PGCLCs
IFT52	ENSG00000101052	0.112114	-1.3755	2.94114e-36	1473	1	0	0	0	only PGCLCs
IGF1	ENSG00000017427	0.755351	-0.0127737	0.992055	280	1	0	0	0	only PGCLCs
ANXA6	ENSG00000197043	0.163386	0.619911	1.21083e-07	1325	1	0	0	0	only PGCLCs
APBB2	ENSG00000163697	0.103557	-3.36672	5.58528e-109	1497	1	0	0	0	only PGCLCs
APLNR	ENSG00000134817	0.513219	-0.999056	0.161411	630	1	0	0	0	only PGCLCs
APLP2	ENSG00000084234	0.211924	0.131323	0.0199804	1192	1	0	0	0	only PGCLCs
APOA2	ENSG00000158874	0.603041	0.418483	1	466	1	0	0	0	only PGCLCs
IL17RC	ENSG00000163702	0.437056	-0.0887786	0.826486	748	1	0	0	0	only PGCLCs
IL17RE	ENSG00000163701	0.533145	-0.786803	0.63256	605	1	0	0	0	only PGCLCs
IL18	ENSG00000150782	0.256401	1.5925	1	1085	1	0	0	0	only PGCLCs
IL22RA1	ENSG00000142677	0.176368	-0.833418	1	1292	1	0	0	0	only PGCLCs
IL4R	ENSG00000077238	0.528416	0.665916	0.00402718	613	1	0	0	0	only PGCLCs
IMPAD1	ENSG00000104331	0.967512	-0.224469	0.140473	139	1	0	0	0	only PGCLCs
INADL	ENSG00000132849	0.123893	-0.224586	0.194916	1438	1	0	0	0	only PGCLCs
INO80D	ENSG00000114933	0.24174	-0.899141	7.33635e-10	1114	1	0	0	0	only PGCLCs
IPO9	ENSG00000198700	0.282041	-1.33324	8.64283e-52	1031	1	0	0	0	only PGCLCs
IQGAP1	ENSG00000140575	0.143944	-0.864866	7.48816e-17	1377	1	0	0	0	only PGCLCs
IQGAP3	ENSG00000183856	0.560099	-0.653448	8.85908e-10	550	1	0	0	0	only PGCLCs
IQSEC1	ENSG00000144711	0.7776	0.76876	0.000110898	266	1	0	0	0	only PGCLCs
IQSEC2	ENSG00000124313	0.76416	-0.801057	0.00816317	273	1	0	0	0	only PGCLCs
IRF9	ENSG00000213928	0.159756	-0.733639	0.297738	1336	1	0	1	0	only PGCLCs
IRGQ	ENSG00000167378	0.50739	0.0331165	0.882993	639	1	0	0	0	only PGCLCs
IRX1	ENSG00000170549	1.10162	-0.620643	1	90	1	0	1	0	only PGCLCs
IRX6	ENSG00000159387	0.641287	-0.664996	1	404	1	0	1	0	only PGCLCs
ISLR2	ENSG00000167178	1.0821	-1.27173	0.059496	99	1	0	0	0	only PGCLCs
ISPD	ENSG00000214960	0.622968	0.117164	0.84215	435	1	0	0	0	only PGCLCs
ITCH	ENSG00000078747	0.422037	-0.149274	0.378257	771	1	0	0	0	only PGCLCs
ITGA1	ENSG00000213949	0.259091	-3.30621	1	1079	1	0	0	0	only PGCLCs
ITGA9	ENSG00000144668	0.869181	-1.9441	1	181	1	0	0	0	only PGCLCs
ITGB4	ENSG00000132470	0.149059	0.823857	1	1364	1	0	0	0	only PGCLCs
ITLN1	ENSG00000179914	0.34651	-0.52534	1	912	1	0	0	0	only PGCLCs
ITM2B	ENSG00000136156	0.435849	-0.520441	7.53069e-20	750	1	0	0	0	only PGCLCs
ITM2C	ENSG00000135916	0.417159	0.871914	5.74181e-48	782	1	0	0	0	only PGCLCs
ITPKB	ENSG00000143772	0.554293	-1.05159	0.0223113	565	1	0	0	0	only PGCLCs
KALRN	ENSG00000160145	0.270142	-1.13321	1	1055	1	0	0	0	only PGCLCs
KANK3	ENSG00000186994	0.455584	0.352266	0.658786	718	1	0	0	0	only PGCLCs
KANK4	ENSG00000132854	0.379143	3.13657	1	853	1	0	0	0	only PGCLCs
KCND1	ENSG00000102057	0.326669	-0.035305	0.948236	946	1	0	0	0	only PGCLCs
KCNE3	ENSG00000175538	0.291559	-0.633641	0.249062	1012	1	0	0	0	only PGCLCs
KCNK1	ENSG00000135750	0.177264	-0.717104	1	1290	1	0	0	0	only PGCLCs
KCNK13	ENSG00000152315	0.817872	0.477238	0.725399	227	1	0	0	0	only PGCLCs
KCNMB1	ENSG00000145936	0.618485	-1.99496	0.0135872	443	1	0	0	0	only PGCLCs
KCNQ3	ENSG00000184156	0.600847	-0.96669	1	477	1	0	0	0	only PGCLCs
KCTD15	ENSG00000153885	0.400802	0.0790392	0.791477	802	1	0	0	0	only PGCLCs
KDELC2	ENSG00000178202	0.186417	-1.65465	1.42902e-14	1266	1	0	0	0	only PGCLCs
KIAA0907	ENSG00000132680	0.1672	-0.753812	2.27954e-09	1315	1	0	0	0	only PGCLCs
KIAA1456	ENSG00000250305	0.594398	-3.24955	1	486	1	0	0	0	only PGCLCs
KIAA1468	ENSG00000134444	0.857917	-1.16081	2.10966e-09	189	1	0	0	0	only PGCLCs
KIAA1731NL	ENSG00000178404	0.192246	-0.736218	1	1242	1	0	0	0	only PGCLCs
KIF1C	ENSG00000129250	0.675518	0.909645	1.51702e-07	350	1	0	0	0	only PGCLCs
KIF5B	ENSG00000170759	0.584788	-1.33554	3.14309e-77	504	1	0	0	0	only PGCLCs
KLF15	ENSG00000163884	0.473512	-0.882193	0.64189	681	1	0	1	0	only PGCLCs
KLF3	ENSG00000109787	0.149928	-0.0328892	0.862434	1363	1	0	1	0	only PGCLCs
KLHDC8A	ENSG00000162873	0.108341	-0.528292	0.591254	1486	1	0	0	0	only PGCLCs
KMT2D	ENSG00000167548	0.746894	0.836289	5.28667e-09	286	1	0	0	0	only PGCLCs
KRT23	ENSG00000108244	0.465126	-0.640228	1	696	1	0	0	0	only PGCLCs
KRT7	ENSG00000135480	0.846347	1.04875	0.085793	200	1	0	0	0	only PGCLCs
LAMA4	ENSG00000112769	0.680423	-1.45403	1	343	1	0	0	0	only PGCLCs
LAMC1	ENSG00000135862	0.301202	0.60519	2.97741e-07	990	1	0	0	0	only PGCLCs
LAMP2	ENSG00000005893	0.67145	0.864889	2.39726e-17	356	1	0	0	0	only PGCLCs
LANCL3	ENSG00000147036	0.788946	1.00789	0.337001	251	1	0	0	0	only PGCLCs
LAPTM4A	ENSG00000068697	0.49735	-0.399791	7.1677e-19	652	1	0	0	0	only PGCLCs
LBH	ENSG00000213626	0.749591	0.855976	9.00035e-07	284	1	0	0	0	only PGCLCs
LBHD1	ENSG00000162194	0.227634	-0.133579	0.815067	1149	1	0	0	0	only PGCLCs
LDLRAD3	ENSG00000179241	0.432972	-0.923091	1.87865e-05	754	1	0	0	0	only PGCLCs
LEMD1	ENSG00000186007	0.19631	-3.40326	6.30393e-34	1229	1	0	0	0	only PGCLCs
LGALS12	ENSG00000133317	0.137324	-0.315523	0.88584	1394	1	0	0	0	only PGCLCs
LGALS9	ENSG00000168961	0.452382	-0.267237	0.836032	720	1	0	0	0	only PGCLCs
LHCGR	ENSG00000138039	0.21096	-0.598279	1	1194	1	0	0	0	only PGCLCs
LHX1	ENSG00000273706	0.621854	-0.875694	0.773935	438	1	0	1	0	only PGCLCs
LIG3	ENSG00000005156	0.843004	0.0471855	0.742037	203	1	0	0	0	only PGCLCs
LIMK2	ENSG00000182541	0.667861	0.476795	0.000646095	362	1	0	0	0	only PGCLCs
LINGO2	ENSG00000174482	0.223603	-4.26352	6.26928e-23	1159	1	0	0	0	only PGCLCs
LIX1	ENSG00000145721	0.370694	-4.126	1	864	1	0	0	0	only PGCLCs
LLGL2	ENSG00000073350	0.380811	0.574045	0.0345752	846	1	0	0	0	only PGCLCs
LMBR1L	ENSG00000139636	0.395426	0.656506	0.00255676	813	1	0	0	0	only PGCLCs
LMBRD2	ENSG00000164187	0.297962	0.123932	0.708403	1000	1	0	0	0	only PGCLCs
LPAR6	ENSG00000139679	0.327468	-3.09951	3.69872e-39	944	1	0	0	0	only PGCLCs
LPP	ENSG00000145012	0.315903	-1.35956	1.2021e-20	963	1	0	0	0	only PGCLCs
LRCH1	ENSG00000136141	0.115614	-2.53551	6.49367e-14	1463	1	0	0	0	only PGCLCs
LRP4	ENSG00000134569	1.04328	0.159631	0.61701	114	1	0	0	0	only PGCLCs
LRRC16A	ENSG00000079691	0.302558	-3.32397	4.20575e-232	987	1	0	0	0	only PGCLCs
LRRC32	ENSG00000137507	0.217803	-0.244364	0.838996	1179	1	0	0	0	only PGCLCs
LRRC37B	ENSG00000185158	0.954094	-2.07081	4.53009e-12	143	1	0	0	0	only PGCLCs
LRRC38	ENSG00000162494	0.547478	-0.743358	1	581	1	0	0	0	only PGCLCs
LRRC55	ENSG00000183908	0.541489	-2.00412	0.0190935	595	1	0	0	0	only PGCLCs
LRRC59	ENSG00000108829	0.245422	0.851658	4.33844e-21	1109	1	0	0	0	only PGCLCs
LRTM1	ENSG00000144771	0.145819	0.170456	0.820911	1371	1	0	0	0	only PGCLCs
LSAMP	ENSG00000185565	0.110173	-1.39299	0.00452598	1478	1	0	0	0	only PGCLCs
LSMEM1	ENSG00000181016	0.477045	-1.20618	1	676	1	0	0	0	only PGCLCs
LUC7L3	ENSG00000108848	0.602533	-1.53869	7.8541e-139	468	1	0	0	0	only PGCLCs
LUM	ENSG00000139329	0.600642	-0.556253	1	478	1	0	0	0	only PGCLCs
LURAP1	ENSG00000171357	0.313925	0.197001	0.667121	971	1	0	0	0	only PGCLCs
LURAP1L	ENSG00000153714	0.379159	0.721256	1	852	1	0	0	0	only PGCLCs
LUZP2	ENSG00000187398	0.460006	-1.60963	1	703	1	0	0	0	only PGCLCs
LY6G6C	ENSG00000204421	0.499259	-0.618038	0.870909	649	1	0	0	0	only PGCLCs
LZTR1	ENSG00000099949	0.327726	0.449673	0.0886135	942	1	0	0	0	only PGCLCs
MAB21L2	ENSG00000181541	1.08921	-0.686282	0.806076	94	1	0	0	0	only PGCLCs
MAF	ENSG00000178573	0.127556	-4.21252	1.22621e-34	1421	1	0	1	0	only PGCLCs
MAFF	ENSG00000185022	0.532662	-2.24558	9.98725e-14	608	1	0	1	0	only PGCLCs
MAGED1	ENSG00000179222	0.248042	-1.96939	1.55464e-118	1104	1	0	0	0	only PGCLCs
MAGEF1	ENSG00000177383	0.436688	-1.65295	1.85232e-53	749	1	0	0	0	only PGCLCs
MAGIX	ENSG00000269313	0.418052	-0.806896	0.281697	781	1	0	0	0	only PGCLCs
MAMDC4	ENSG00000177943	0.372316	0.723768	0.165081	860	1	0	0	0	only PGCLCs
MANBA	ENSG00000109323	2.19276	-0.0208599	0.932446	4	1	0	0	0	only PGCLCs
MAP3K7	ENSG00000135341	0.365421	-0.812567	6.18721e-17	873	1	0	0	0	only PGCLCs
MAP4K3	ENSG00000011566	0.364063	-0.0418533	0.847444	877	1	0	0	0	only PGCLCs
MAP7D1	ENSG00000116871	0.31432	-1.19533	1.80909e-06	969	1	0	0	0	only PGCLCs
MAPK4	ENSG00000141639	0.21314	-1.8004	0.00215095	1188	1	0	0	0	only PGCLCs
MAPK6	ENSG00000069956	0.180078	-1.76898	4.38945e-75	1285	1	0	0	0	only PGCLCs
MARS	ENSG00000166986	0.0990866	0.662344	5.18372e-34	1511	1	0	0	0	only PGCLCs
MARVELD1	ENSG00000155254	0.200194	-0.163909	0.528974	1219	1	0	0	0	only PGCLCs
MARVELD2	ENSG00000152939	0.313926	0.153122	0.448453	970	1	0	0	0	only PGCLCs
MAS1	ENSG00000130368	0.12987	-1.08098	1	1415	1	0	0	0	only PGCLCs
MBNL2	ENSG00000139793	0.168746	-1.5905	1	1310	1	0	1	0	only PGCLCs
MBNL3	ENSG00000076770	0.794752	0.218179	0.449038	246	1	0	0	0	only PGCLCs
MBOAT1	ENSG00000172197	0.708543	-0.558161	0.10692	315	1	0	0	0	only PGCLCs
MBOAT7	ENSG00000125505	0.279681	-0.0693652	0.630949	1039	1	0	0	0	only PGCLCs
MBP	ENSG00000197971	0.457673	-2.20086	4.01138e-11	714	1	0	0	0	only PGCLCs
MCL1	ENSG00000143384	0.203238	0.43701	6.34501e-05	1212	1	0	0	0	only PGCLCs
MDC1	ENSG00000137337	0.203024	-0.800565	9.34586e-08	1213	1	0	0	0	only PGCLCs
MED17	ENSG00000042429	0.887175	-0.226563	0.122209	177	1	0	0	0	only PGCLCs
MEI4	ENSG00000269964	0.193598	0.419719	1	1239	1	0	0	0	only PGCLCs
METTL16	ENSG00000127804	0.19832	-0.0652378	0.676906	1224	1	0	0	0	only PGCLCs
METTL7A	ENSG00000185432	0.557584	-2.77982	4.00947e-78	557	1	0	0	0	only PGCLCs
METTL9	ENSG00000197006	0.16145	-1.34086	2.39433e-83	1331	1	0	0	0	only PGCLCs
MEX3C	ENSG00000176624	0.121684	-1.2179	3.28659e-09	1447	1	0	0	0	only PGCLCs
MEX3D	ENSG00000181588	0.167198	-1.65231	7.22149e-18	1316	1	0	0	0	only PGCLCs
MFSD2A	ENSG00000168389	0.634164	-3.17411	3.3551e-29	414	1	0	0	0	only PGCLCs
MFSD4	ENSG00000174514	0.516424	-2.04735	1	627	1	0	0	0	only PGCLCs
MGAT3	ENSG00000128268	0.463592	-0.173492	0.802105	700	1	0	0	0	only PGCLCs
MIA	ENSG00000261857	0.768992	-0.692765	1	271	1	0	0	0	only PGCLCs
MID2	ENSG00000080561	0.558583	-0.444581	0.478562	553	1	0	0	0	only PGCLCs
MKRN1	ENSG00000133606	0.293772	0.467329	5.83662e-08	1008	1	0	0	0	only PGCLCs
MLPH	ENSG00000115648	0.26006	-1.02436	0.388371	1078	1	0	0	0	only PGCLCs
MMACHC	ENSG00000132763	0.365121	-0.192456	0.377346	875	1	0	0	0	only PGCLCs
MMD	ENSG00000108960	0.558448	-4.52855	1.06894e-167	554	1	0	0	0	only PGCLCs
MME	ENSG00000196549	0.486771	-4.60743	4.87731e-63	668	1	0	0	0	only PGCLCs
MMP15	ENSG00000102996	1.06801	0.530754	0.0777751	107	1	0	0	0	only PGCLCs
MMP17	ENSG00000198598	0.207585	-2.01946	7.43001e-16	1201	1	0	0	0	only PGCLCs
MMP2	ENSG00000087245	1.38346	-2.92463	2.75878e-62	44	1	0	0	0	only PGCLCs
MMP25	ENSG00000008516	0.488868	-2.54668	4.18005e-12	664	1	0	0	0	only PGCLCs
MOB3A	ENSG00000172081	0.723638	0.965553	0.000132944	303	1	0	0	0	only PGCLCs
MOSPD1	ENSG00000101928	0.606899	0.809645	1.97225e-07	463	1	0	0	0	only PGCLCs
MOV10	ENSG00000155363	0.971691	0.556749	0.000579232	138	1	0	0	0	only PGCLCs
MPV17L	ENSG00000156968	0.371065	-1.00832	6.60566e-07	863	1	0	0	0	only PGCLCs
MPZL1	ENSG00000197965	0.820302	-2.10576	5.48956e-64	224	1	0	0	0	only PGCLCs
MRI1	ENSG00000037757	0.762425	0.42171	0.157341	275	1	0	0	0	only PGCLCs
MS4A6A	ENSG00000110077	0.58956	-0.697263	1	494	1	0	0	0	only PGCLCs
MSC	ENSG00000178860	1.82306	-0.422077	1	11	1	0	1	0	only PGCLCs
MSS51	ENSG00000166343	0.222336	-1.06592	0.201884	1164	1	0	0	0	only PGCLCs
MST1R	ENSG00000164078	1.40498	-1.16755	0.249381	39	1	0	0	0	only PGCLCs
MTCL1	ENSG00000168502	0.635185	-0.478372	0.123828	413	1	0	0	0	only PGCLCs
MTFR1	ENSG00000066855	0.416058	-0.440802	0.000102236	786	1	0	0	0	only PGCLCs
MTM1	ENSG00000171100	1.00234	0.951853	6.89576e-07	125	1	0	0	0	only PGCLCs
MUC15	ENSG00000169550	0.54458	2.97507	1	587	1	0	0	0	only PGCLCs
MYCL	ENSG00000116990	0.617545	-0.113288	0.636651	445	1	0	1	0	only PGCLCs
MYH9	ENSG00000100345	0.115452	-0.192505	0.0266082	1464	1	0	0	0	only PGCLCs
MYL3	ENSG00000160808	0.661685	-0.3199	1	368	1	0	0	0	only PGCLCs
MYO10	ENSG00000145555	0.161738	-1.93015	2.8116e-71	1330	1	0	0	0	only PGCLCs
MYO5C	ENSG00000128833	0.61435	-1.52225	1.69348e-15	454	1	0	0	0	only PGCLCs
MYZAP	ENSG00000263155	0.67491	-1.66235	0.0536774	352	1	0	0	0	only PGCLCs
N4BP2	ENSG00000078177	0.236602	-0.418248	7.37045e-05	1128	1	0	0	0	only PGCLCs
NADSYN1	ENSG00000172890	0.182587	0.78854	6.12912e-07	1277	1	0	0	0	only PGCLCs
NAF1	ENSG00000145414	1.16169	-0.663925	1.30943e-05	78	1	0	0	0	only PGCLCs
NAGA	ENSG00000198951	0.394291	0.507327	0.000633789	816	1	0	0	0	only PGCLCs
NANOS3	ENSG00000187556	0.108974	-0.715922	1	1483	1	0	0	0	only PGCLCs
NAPB	ENSG00000125814	0.0982094	-0.872523	0.000796447	1514	1	0	0	0	only PGCLCs
NAV1	ENSG00000134369	0.807509	-2.38772	8.3906e-40	233	1	0	0	0	only PGCLCs
NAV2	ENSG00000166833	0.342101	-0.694275	0.000121032	919	1	0	0	0	only PGCLCs
NAV3	ENSG00000067798	0.932774	1.14473	1	159	1	0	0	0	only PGCLCs
NBEAL2	ENSG00000160796	1.04623	0.917143	0.000985326	113	1	0	0	0	only PGCLCs
NBL1	ENSG00000158747	0.464456	-0.48773	0.731698	699	1	0	0	0	only PGCLCs
NBPF11	ENSG00000263956	0.235146	0.787732	2.40751e-06	1131	1	0	0	0	only PGCLCs
NBPF12	ENSG00000268043	0.285345	0.910865	1.36799e-08	1026	1	0	0	0	only PGCLCs
NCALD	ENSG00000104490	0.207069	-0.497099	1	1202	1	0	0	0	only PGCLCs
NCAPG2	ENSG00000146918	0.185788	-1.56299	2.03411e-45	1269	1	0	0	0	only PGCLCs
NCBP2	ENSG00000114503	0.120816	0.673704	3.59788e-26	1453	1	0	0	0	only PGCLCs
NCMAP	ENSG00000184454	0.383668	-0.621366	1	841	1	0	0	0	only PGCLCs
NCOA4	ENSG00000266412	0.266806	0.365141	0.000413966	1060	1	0	0	0	only PGCLCs
NCSTN	ENSG00000162736	0.546886	0.510522	2.73919e-07	584	1	0	0	0	only PGCLCs
NDFIP1	ENSG00000131507	0.339439	-1.07418	1.83003e-38	923	1	0	0	0	only PGCLCs
NDUFA3	ENSG00000170906	0.466936	0.0293124	0.731714	691	1	0	0	0	only PGCLCs
NDUFAF7	ENSG00000003509	0.602669	0.171126	0.0716112	467	1	0	0	0	only PGCLCs
NDUFB1	ENSG00000183648	0.41697	-1.23028	4.81961e-200	783	1	0	0	0	only PGCLCs
NECAB1	ENSG00000123119	0.581572	-3.96599	1.62965e-96	514	1	0	0	0	only PGCLCs
NECAP2	ENSG00000157191	0.204548	0.668911	2.98649e-10	1206	1	0	0	0	only PGCLCs
NEDD9	ENSG00000111859	0.450058	0.567087	0.114774	725	1	0	0	0	only PGCLCs
NEK8	ENSG00000160602	0.34207	0.190111	0.479839	920	1	0	0	0	only PGCLCs
NETO2	ENSG00000171208	0.565718	0.69889	0.00282881	544	1	0	0	0	only PGCLCs
NEUROG1	ENSG00000181965	0.11078	0.0416979	0.976273	1475	1	0	1	0	only PGCLCs
NFE2	ENSG00000123405	0.33467	0.474181	1	929	1	0	1	0	only PGCLCs
NHS	ENSG00000188158	0.239418	-0.595347	0.0458701	1120	1	0	0	0	only PGCLCs
NID2	ENSG00000087303	0.595077	-0.559322	0.348465	484	1	0	0	0	only PGCLCs
NISCH	ENSG00000010322	0.361995	0.0537868	0.769163	883	1	0	0	0	only PGCLCs
NMNAT2	ENSG00000157064	0.219298	0.949707	0.0246159	1174	1	0	0	0	only PGCLCs
NMT2	ENSG00000152465	0.205895	0.841929	1.13185e-06	1204	1	0	0	0	only PGCLCs
NPAS1	ENSG00000130751	0.581212	-1.18503	4.49238e-05	516	1	0	1	0	only PGCLCs
NPC2	ENSG00000119655	0.223133	-0.180565	0.00241813	1160	1	0	0	0	only PGCLCs
NPHP3-ACAD11	ENSG00000274810	0.271917	-1.53558	0.00155171	1050	1	0	0	0	only PGCLCs
NPIPB3	ENSG00000169246	0.202295	-0.217298	0.447851	1215	1	0	0	0	only PGCLCs
NPM2	ENSG00000158806	0.198353	-0.043683	0.959372	1223	1	0	0	0	only PGCLCs
NPTN	ENSG00000156642	0.547497	-0.687979	4.15748e-11	580	1	0	0	0	only PGCLCs
NPY1R	ENSG00000164128	0.509413	-2.90279	6.57259e-07	637	1	0	0	0	only PGCLCs
NRBP1	ENSG00000115216	0.733766	0.982238	2.86714e-56	296	1	0	0	0	only PGCLCs
NRK	ENSG00000123572	0.622417	-3.93708	1	436	1	0	0	0	only PGCLCs
NRXN1	ENSG00000179915	0.365969	-3.22734	5.73654e-16	872	1	0	0	0	only PGCLCs
NTF3	ENSG00000185652	0.625475	-0.168697	0.79885	430	1	0	0	0	only PGCLCs
NTRK3	ENSG00000140538	0.124502	-0.438857	1	1434	1	0	0	0	only PGCLCs
OCLN	ENSG00000197822	0.363907	-0.568353	0.000248332	878	1	0	0	0	only PGCLCs
OGT	ENSG00000147162	0.45198	-1.24941	4.99177e-37	722	1	0	0	0	only PGCLCs
OLFM3	ENSG00000118733	0.175117	-0.912247	0.0711502	1295	1	0	0	0	only PGCLCs
OLFML3	ENSG00000116774	0.452195	-1.84411	4.52336e-36	721	1	0	0	0	only PGCLCs
OR5P2	ENSG00000183303	0.520803	-0.538372	0.887046	621	1	0	0	0	only PGCLCs
OR7D2	ENSG00000188000	0.37943	-2.06486	0.0397267	851	1	0	0	0	only PGCLCs
OS9	ENSG00000135506	0.188914	0.519575	2.39468e-09	1254	1	0	0	0	only PGCLCs
OSBPL3	ENSG00000070882	0.191427	-0.0778379	0.818779	1245	1	0	0	0	only PGCLCs
OSBPL5	ENSG00000021762	0.545511	0.132164	0.791792	585	1	0	0	0	only PGCLCs
OTUD6B	ENSG00000155100	0.413942	-1.37665	1.27751e-18	789	1	0	0	0	only PGCLCs
OTX1	ENSG00000115507	0.43736	0.834556	0.273473	747	1	0	1	0	only PGCLCs
P2RX4	ENSG00000135124	0.150534	0.437807	0.0691934	1359	1	0	0	0	only PGCLCs
P2RY13	ENSG00000181631	1.06509	-1.97146	1	108	1	0	0	0	only PGCLCs
P2RY2	ENSG00000175591	0.188077	0.0731193	0.970803	1256	1	0	0	0	only PGCLCs
P2RY6	ENSG00000171631	0.630032	1.76323	1	422	1	0	0	0	only PGCLCs
P3H2	ENSG00000090530	0.238148	-6.20059	7.98079e-220	1124	1	0	0	0	only PGCLCs
PABPC1L	ENSG00000101104	1.07469	0.35112	0.194987	103	1	0	0	0	only PGCLCs
PABPC5	ENSG00000174740	0.551659	-3.90764	1	570	1	0	0	0	only PGCLCs
PACSIN2	ENSG00000100266	0.109502	0.609839	7.49345e-09	1481	1	0	0	0	only PGCLCs
PAIP1	ENSG00000172239	0.625235	-0.462035	9.78812e-10	431	1	0	0	0	only PGCLCs
PBXIP1	ENSG00000163346	0.337224	0.410363	0.0132811	927	1	0	0	0	only PGCLCs
PCDH7	ENSG00000169851	0.386528	-2.32729	0.0485311	831	1	0	0	0	only PGCLCs
PCDHB10	ENSG00000120324	0.90028	-3.65229	5.70503e-12	173	1	0	0	0	only PGCLCs
PCDHB11	ENSG00000197479	1.03703	-1.40431	0.170723	116	1	0	0	0	only PGCLCs
PCDHB12	ENSG00000120328	0.71885	-1.09094	0.53236	306	1	0	0	0	only PGCLCs
PCDHB13	ENSG00000187372	0.692246	-1.82005	0.067288	330	1	0	0	0	only PGCLCs
PCDHB14	ENSG00000120327	0.563308	-2.74299	8.56863e-06	547	1	0	0	0	only PGCLCs
PCDHB15	ENSG00000113248	0.137015	-0.477729	0.623938	1395	1	0	0	0	only PGCLCs
PCDHB16	ENSG00000272674	0.548606	-4.27097	1.62085e-30	575	1	0	0	0	only PGCLCs
PCDHB2	ENSG00000112852	0.141021	-3.55554	6.82218e-78	1387	1	0	0	0	only PGCLCs
PCDHB4	ENSG00000081818	0.114941	-0.684763	1	1466	1	0	0	0	only PGCLCs
PCDHB8	ENSG00000120322	0.150448	-0.173164	0.92795	1360	1	0	0	0	only PGCLCs
PCDHB9	ENSG00000177839	0.399922	-2.6181	8.5571e-06	806	1	0	0	0	only PGCLCs
PCDHGA10	ENSG00000253846	0.304138	-1.25721	0.000160647	982	1	0	0	0	only PGCLCs
PCDHGA11	ENSG00000253873	0.0937269	1.56107	0.0849547	1528	1	0	0	0	only PGCLCs
PCDHGC3	ENSG00000240184	0.123078	-2.35722	7.60076e-12	1440	1	0	0	0	only PGCLCs
PCF11	ENSG00000165494	0.512464	-0.448287	0.00221066	632	1	0	0	0	only PGCLCs
PCOLCE2	ENSG00000163710	0.187188	0.259954	0.231767	1263	1	0	0	0	only PGCLCs
PDCD2	ENSG00000071994	0.484141	-0.0590207	0.598348	671	1	0	0	0	only PGCLCs
PDE2A	ENSG00000186642	0.442859	0.673228	0.229552	735	1	0	0	0	only PGCLCs
PDE4B	ENSG00000184588	0.556519	-7.14335	7.0178e-143	560	1	0	0	0	only PGCLCs
PDGFC	ENSG00000145431	0.419893	-0.40584	0.609257	775	1	0	0	0	only PGCLCs
PDK1	ENSG00000152256	0.379996	-5.44339	0	848	1	0	0	0	only PGCLCs
PDK4	ENSG00000004799	0.605469	-0.608771	1	464	1	0	0	0	only PGCLCs
PDPN	ENSG00000162493	0.351605	0.148686	0.164434	903	1	0	0	0	only PGCLCs
PDZD2	ENSG00000133401	0.123624	0.209054	0.565093	1439	1	0	0	0	only PGCLCs
PEG10	ENSG00000242265	0.356366	-2.58245	2.9315e-118	895	1	0	0	0	only PGCLCs
PEMT	ENSG00000133027	0.464715	0.973226	1.02917e-26	698	1	0	0	0	only PGCLCs
PET100	ENSG00000229833	0.238626	0.107212	0.136377	1123	1	0	0	0	only PGCLCs
PEX3	ENSG00000034693	0.499557	-1.73522	1.53896e-41	648	1	0	0	0	only PGCLCs
PFKFB4	ENSG00000114268	0.255296	-0.154481	0.421968	1089	1	0	0	0	only PGCLCs
PGM2	ENSG00000169299	0.483998	0.448084	6.9564e-05	672	1	0	0	0	only PGCLCs
PHF12	ENSG00000109118	0.942091	-0.561941	0.00182869	153	1	0	0	0	only PGCLCs
PI4K2A	ENSG00000155252	0.372308	0.519162	0.00825646	861	1	0	0	0	only PGCLCs
PID1	ENSG00000153823	0.713297	-0.727204	0.546444	310	1	0	0	0	only PGCLCs
PIEZO1	ENSG00000103335	0.145518	-0.481378	0.0901702	1372	1	0	0	0	only PGCLCs
PIGG	ENSG00000174227	0.25404	0.909718	1.73156e-09	1092	1	0	0	0	only PGCLCs
PIGO	ENSG00000165282	0.503741	0.867289	2.52081e-07	645	1	0	0	0	only PGCLCs
PIGS	ENSG00000087111	0.279275	-0.196021	0.113901	1040	1	0	0	0	only PGCLCs
PIK3R1	ENSG00000145675	0.360012	-2.91806	4.10863e-22	887	1	0	0	0	only PGCLCs
PIN4	ENSG00000102309	0.549383	-0.786205	2.08971e-58	573	1	0	0	0	only PGCLCs
PITX1	ENSG00000069011	0.173879	0.423019	0.768588	1297	1	0	1	0	only PGCLCs
PITX3	ENSG00000107859	0.22038	-0.653427	1	1170	1	0	1	0	only PGCLCs
PKD2	ENSG00000118762	0.124118	-2.72481	6.47621e-44	1437	1	0	0	0	only PGCLCs
PLA2G10	ENSG00000069764	0.518712	0.974709	0.0380089	624	1	0	0	0	only PGCLCs
PLA2G2A	ENSG00000188257	0.428371	0.167355	1	759	1	0	0	0	only PGCLCs
PLAC8L1	ENSG00000173261	0.180848	-0.104592	0.879943	1283	1	0	0	0	only PGCLCs
PLCD4	ENSG00000115556	0.813743	0.181653	0.772851	228	1	0	0	0	only PGCLCs
PLD4	ENSG00000166428	0.32512	-0.683404	0.677395	949	1	0	0	0	only PGCLCs
PLEKHA4	ENSG00000105559	0.305288	-1.58254	4.11694e-19	981	1	0	0	0	only PGCLCs
PLEKHA7	ENSG00000166689	0.169992	0.590683	0.116435	1306	1	0	0	0	only PGCLCs
PLEKHO2	ENSG00000241839	0.311001	0.890103	0.000133965	975	1	0	0	0	only PGCLCs
PLOD1	ENSG00000083444	1.62654	0.459337	3.60854e-06	18	1	0	0	0	only PGCLCs
PLS3	ENSG00000102024	0.407438	-0.070034	0.390677	795	1	0	0	0	only PGCLCs
PNRC2	ENSG00000189266	0.558346	-0.514542	1.80698e-10	555	1	0	0	0	only PGCLCs
PODN	ENSG00000174348	0.493394	-0.461518	1	661	1	0	0	0	only PGCLCs
POLE	ENSG00000177084	0.849278	-0.290163	0.160478	196	1	0	0	0	only PGCLCs
PON2	ENSG00000105854	0.66945	-1.87286	3.3543e-40	358	1	0	0	0	only PGCLCs
POSTN	ENSG00000133110	0.61407	-2.91106	0.00725348	456	1	0	0	0	only PGCLCs
PPAPDC1A	ENSG00000203805	0.54074	-0.0365146	0.986912	597	1	0	0	0	only PGCLCs
PPAPDC2	ENSG00000205808	0.289034	-2.62106	5.88134e-23	1020	1	0	0	0	only PGCLCs
PPFIBP1	ENSG00000110841	0.410476	-2.61624	7.18918e-44	793	1	0	0	0	only PGCLCs
PPM1H	ENSG00000111110	0.441303	-0.999089	2.71887e-09	739	1	0	0	0	only PGCLCs
PPM1N	ENSG00000213889	0.377915	-1.411	4.70891e-13	855	1	0	0	0	only PGCLCs
PPP1R16B	ENSG00000101445	0.226879	-0.882117	0.0318425	1150	1	0	0	0	only PGCLCs
PPP1R18	ENSG00000146112	0.206996	-2.75081	1.26643e-20	1203	1	0	0	0	only PGCLCs
PPP1R37	ENSG00000104866	0.280797	0.515628	0.273021	1036	1	0	0	0	only PGCLCs
PPP4R1	ENSG00000154845	0.26164	-0.814897	9.40398e-08	1074	1	0	0	0	only PGCLCs
PRC1	ENSG00000198901	0.0974699	-1.1182	3.68358e-20	1519	1	0	0	0	only PGCLCs
PRELP	ENSG00000188783	0.425061	-0.0779508	0.938769	765	1	0	0	0	only PGCLCs
PRKAA1	ENSG00000132356	0.144516	-0.958364	8.8061e-08	1376	1	0	0	0	only PGCLCs
PRKAB2	ENSG00000131791	0.919964	-0.586335	0.000452256	167	1	0	0	0	only PGCLCs
PRKAR2B	ENSG00000005249	0.640493	-3.08202	3.60288e-27	406	1	0	0	0	only PGCLCs
PRLR	ENSG00000113494	0.68151	-0.841628	1	342	1	0	0	0	only PGCLCs
PROM1	ENSG00000007062	0.96227	0.523719	4.79648e-05	140	1	0	0	0	only PGCLCs
PROM2	ENSG00000155066	0.580515	-0.801429	0.62118	519	1	0	0	0	only PGCLCs
PROS1	ENSG00000184500	1.39464	-2.45401	5.43301e-11	42	1	0	0	0	only PGCLCs
PRPF38B	ENSG00000134186	0.116683	-0.824015	1.90586e-17	1461	1	0	0	0	only PGCLCs
PRPF4B	ENSG00000112739	0.459872	-0.844598	5.39755e-20	704	1	0	0	0	only PGCLCs
PRPH	ENSG00000135406	0.405185	0.429038	0.679187	797	1	0	0	0	only PGCLCs
PRR11	ENSG00000068489	0.844239	-1.5842	2.6902e-38	201	1	0	0	0	only PGCLCs
PRSS22	ENSG00000005001	0.840221	-0.0557286	0.962987	207	1	0	0	0	only PGCLCs
PRSS8	ENSG00000052344	0.13382	-0.0406344	0.811473	1402	1	0	0	0	only PGCLCs
PSPN	ENSG00000125650	0.421028	0.090222	0.864103	774	1	0	0	0	only PGCLCs
PSTPIP2	ENSG00000152229	0.115238	-2.6364	1	1465	1	0	0	0	only PGCLCs
PTAR1	ENSG00000188647	0.514681	0.812433	3.40412e-09	628	1	0	0	0	only PGCLCs
PTCH2	ENSG00000117425	0.805519	-0.232443	0.854355	239	1	0	0	0	only PGCLCs
PTCHD1	ENSG00000165186	0.277265	-0.843498	0.00267554	1045	1	0	0	0	only PGCLCs
PTDSS1	ENSG00000156471	0.396501	-0.400067	8.61356e-05	811	1	0	0	0	only PGCLCs
PTGER3	ENSG00000050628	0.416567	-0.863693	0.660186	784	1	0	0	0	only PGCLCs
PTGES3L	ENSG00000267060	0.403764	-2.36981	1.77108e-07	799	1	0	0	0	only PGCLCs
PTGFRN	ENSG00000134247	0.264496	0.181793	0.317697	1067	1	0	0	0	only PGCLCs
PTH2R	ENSG00000144407	0.255316	-0.500456	1	1088	1	0	0	0	only PGCLCs
PTK7	ENSG00000112655	0.572828	-0.668604	7.84864e-07	532	1	0	0	0	only PGCLCs
PTPN1	ENSG00000196396	0.725815	-0.190019	0.126431	300	1	0	0	0	only PGCLCs
PTPN2	ENSG00000175354	0.185045	0.940408	4.2257e-23	1272	1	0	0	0	only PGCLCs
PTPN6	ENSG00000111679	0.298656	0.782634	7.10367e-05	997	1	0	0	0	only PGCLCs
PTPN9	ENSG00000169410	0.147799	-1.07333	1.20255e-07	1369	1	0	0	0	only PGCLCs
PTRF	ENSG00000177469	0.293612	-2.22724	2.09188e-23	1010	1	0	0	0	only PGCLCs
PTTG1IP	ENSG00000183255	0.426769	0.831367	2.02173e-30	763	1	0	0	0	only PGCLCs
PUM1	ENSG00000134644	0.426927	-0.355968	0.000125283	762	1	0	0	0	only PGCLCs
PUM2	ENSG00000055917	0.383719	-1.16793	2.05155e-20	840	1	0	0	0	only PGCLCs
PWWP2A	ENSG00000170234	0.233118	-1.18246	1.11802e-16	1136	1	0	0	0	only PGCLCs
PXDN	ENSG00000130508	0.284505	-1.53366	1.20432e-44	1028	1	0	0	0	only PGCLCs
PXN	ENSG00000089159	0.125371	-0.0848168	0.542894	1428	1	0	0	0	only PGCLCs
PYCARD	ENSG00000103490	0.639249	0.701414	2.40265e-08	409	1	0	0	0	only PGCLCs
PYDC1	ENSG00000169900	0.619201	0.345628	0.470716	440	1	0	0	0	only PGCLCs
RAB11B	ENSG00000185236	0.144753	-0.13932	0.0541334	1374	1	0	0	0	only PGCLCs
RAB31	ENSG00000168461	0.262268	-3.38319	2.86212e-71	1070	1	0	0	0	only PGCLCs
RAB3B	ENSG00000169213	1.13935	-0.0719218	0.443316	82	1	0	0	0	only PGCLCs
RAB3D	ENSG00000105514	0.0934676	0.460819	0.000675906	1529	1	0	0	0	only PGCLCs
RAB5A	ENSG00000144566	0.46009	-0.315255	0.000804155	702	1	0	0	0	only PGCLCs
RAB7A	ENSG00000075785	0.708438	0.570606	1.33231e-29	316	1	0	0	0	only PGCLCs
RABAC1	ENSG00000105404	0.0990998	0.378265	1.67473e-08	1510	1	0	0	0	only PGCLCs
RACGAP1	ENSG00000161800	0.15486	-0.84152	4.71992e-07	1349	1	0	0	0	only PGCLCs
RAD18	ENSG00000070950	0.230539	-1.35724	3.86124e-25	1141	1	0	0	0	only PGCLCs
RAD54L2	ENSG00000164080	0.400741	0.240826	0.0204685	803	1	0	0	0	only PGCLCs
RAF1	ENSG00000132155	0.226243	0.247657	0.0128702	1151	1	0	0	0	only PGCLCs
RAMP1	ENSG00000132329	0.125826	-0.166726	0.899136	1427	1	0	0	0	only PGCLCs
RAP1A	ENSG00000116473	0.107466	0.987093	2.85317e-11	1489	1	0	0	0	only PGCLCs
RASGEF1A	ENSG00000198915	0.25594	-0.647305	0.0106621	1086	1	0	0	0	only PGCLCs
RASSF6	ENSG00000169435	0.097911	-0.0839638	0.965446	1516	1	0	0	0	only PGCLCs
RASSF9	ENSG00000198774	0.564817	-2.43165	0.0125732	546	1	0	0	0	only PGCLCs
RBBP8NL	ENSG00000130701	0.457192	-0.499491	1	717	1	0	0	0	only PGCLCs
RBBP9	ENSG00000089050	0.632172	0.826918	1.98882e-05	417	1	0	0	0	only PGCLCs
RBFOX1	ENSG00000078328	0.854687	-0.617937	0.281489	191	1	0	0	0	only PGCLCs
RBM24	ENSG00000112183	0.581703	0.54998	1	511	1	0	0	0	only PGCLCs
RBMS1	ENSG00000153250	0.465771	-0.396129	0.000376367	693	1	0	0	0	only PGCLCs
RBMS3	ENSG00000144642	0.87359	-4.70103	3.92398e-33	180	1	0	0	0	only PGCLCs
RCSD1	ENSG00000198771	0.191558	-1.51412	0.383229	1244	1	0	0	0	only PGCLCs
RFPL1	ENSG00000128250	1.92119	-0.698501	1	7	1	0	0	0	only PGCLCs
RGAG4	ENSG00000242732	0.859689	-2.1068	0.000415154	188	1	0	0	0	only PGCLCs
RGS16	ENSG00000143333	0.220819	-0.480098	1	1169	1	0	0	0	only PGCLCs
RGS20	ENSG00000147509	0.168151	1.14146	1	1312	1	0	0	0	only PGCLCs
RGS4	ENSG00000117152	0.339383	-0.248278	1	924	1	0	0	0	only PGCLCs
RGS9	ENSG00000108370	0.682898	-0.881924	0.238541	340	1	0	0	0	only PGCLCs
RHOBTB3	ENSG00000164292	0.774851	-5.23079	6.27003e-72	268	1	0	0	0	only PGCLCs
RHOU	ENSG00000116574	0.640133	1.39693	1	408	1	0	0	0	only PGCLCs
RIPPLY3	ENSG00000183145	0.18127	-1.08078	0.271693	1281	1	0	0	0	only PGCLCs
RNASE1	ENSG00000129538	0.790304	-1.97226	8.91758e-06	250	1	0	0	0	only PGCLCs
RNASEH2C	ENSG00000172922	0.0991906	0.368802	0.000160453	1509	1	0	0	0	only PGCLCs
RNF11	ENSG00000123091	0.98244	-0.913106	3.31137e-08	133	1	0	0	0	only PGCLCs
RNF181	ENSG00000168894	0.132944	-0.239592	0.000174244	1407	1	0	0	0	only PGCLCs
RNF43	ENSG00000108375	0.250444	0.0793601	1	1097	1	0	0	0	only PGCLCs
RNF44	ENSG00000146083	0.398596	0.237408	0.0734794	810	1	0	0	0	only PGCLCs
RNPEP	ENSG00000176393	0.15103	0.990473	2.68805e-25	1358	1	0	0	0	only PGCLCs
RP11-192H23.4	ENSG00000258472	0.105666	-0.661694	0.0454065	1495	1	0	0	0	only PGCLCs
RP11-307N16.6	ENSG00000273167	0.185132	-0.681888	1	1271	1	0	0	0	only PGCLCs
RP11-514O12.4	ENSG00000249141	0.391598	-0.539574	0.646343	823	1	0	0	0	only PGCLCs
RP11-849H4.2	ENSG00000254469	0.533258	-0.677523	0.01669	604	1	0	0	0	only PGCLCs
RPA4	ENSG00000204086	0.444602	-0.311502	0.818889	732	1	0	0	0	only PGCLCs
RPN1	ENSG00000163902	0.228331	0.613538	1.22065e-25	1148	1	0	0	0	only PGCLCs
RPP30	ENSG00000148688	0.120892	-0.972228	9.22679e-37	1451	1	0	0	0	only PGCLCs
RPRD1A	ENSG00000141425	0.213085	-1.50628	7.65098e-55	1189	1	0	0	0	only PGCLCs
RPS29	ENSG00000213741	0.187474	0.651484	1.9231e-42	1259	1	0	0	0	only PGCLCs
RPS6KA2	ENSG00000071242	0.5321	0.602926	0.00604301	610	1	0	0	0	only PGCLCs
RPUSD3	ENSG00000156990	0.571132	0.598717	1.47567e-17	535	1	0	0	0	only PGCLCs
RSPH10B	ENSG00000155026	0.439746	0.200632	0.831757	742	1	0	0	0	only PGCLCs
RTF1	ENSG00000137815	0.138755	-1.1166	3.83381e-43	1390	1	0	0	0	only PGCLCs
RTN4RL1	ENSG00000185924	0.58368	-0.210786	1	507	1	0	0	0	only PGCLCs
RUFY1	ENSG00000176783	1.07202	0.77104	2.86927e-07	105	1	0	0	0	only PGCLCs
RUSC1	ENSG00000160753	0.267525	0.638374	8.68743e-07	1057	1	0	0	0	only PGCLCs
S100A12	ENSG00000163221	0.37949	-11.3614	1	850	1	0	0	0	only PGCLCs
S100A16	ENSG00000188643	0.631964	0.567323	0.000101636	418	1	0	0	0	only PGCLCs
S100A3	ENSG00000188015	0.547848	-0.715613	1	578	1	0	0	0	only PGCLCs
S100B	ENSG00000160307	0.631765	-0.737877	1	420	1	0	0	0	only PGCLCs
S1PR3	ENSG00000213694	1.02192	-0.263291	1	120	1	0	0	0	only PGCLCs
SAMD5	ENSG00000203727	0.196496	0.362944	0.854612	1227	1	0	0	0	only PGCLCs
SARS	ENSG00000031698	0.616272	0.78767	2.00831e-43	450	1	0	0	0	only PGCLCs
SAT1	ENSG00000130066	1.26002	-0.767081	8.56036e-22	59	1	0	0	0	only PGCLCs
SAYSD1	ENSG00000112167	0.148316	0.848987	8.34302e-07	1367	1	0	0	0	only PGCLCs
SBSPON	ENSG00000164764	0.469861	-2.73484	2.41659e-18	685	1	0	0	0	only PGCLCs
SCARB2	ENSG00000138760	0.522972	-1.06229	3.56162e-11	617	1	0	0	0	only PGCLCs
SCD5	ENSG00000145284	0.218868	7.62491	1	1178	1	0	0	0	only PGCLCs
SCPEP1	ENSG00000121064	0.718759	-1.10836	1.2342e-21	307	1	0	0	0	only PGCLCs
SCYL2	ENSG00000136021	0.117394	-0.76752	2.59266e-07	1459	1	0	0	0	only PGCLCs
SDC2	ENSG00000169439	0.313754	-7.10225	8.50396e-289	972	1	0	0	0	only PGCLCs
SDK2	ENSG00000069188	0.661648	-2.88406	1	369	1	0	0	0	only PGCLCs
SEC61G	ENSG00000132432	0.189972	-0.149601	0.00355491	1249	1	0	0	0	only PGCLCs
SEC62	ENSG00000008952	0.273975	-1.0326	6.01873e-39	1047	1	0	0	0	only PGCLCs
SEC63	ENSG00000025796	0.226151	0.0953586	0.420237	1152	1	0	0	0	only PGCLCs
SELK	ENSG00000113811	0.196459	-0.0931244	0.140393	1228	1	0	0	0	only PGCLCs
SEMA3G	ENSG00000010319	0.32934	-1.13625	0.486718	938	1	0	0	0	only PGCLCs
SEMA4A	ENSG00000196189	0.951103	-1.57008	4.82746e-05	147	1	0	0	0	only PGCLCs
SEMA7A	ENSG00000138623	0.359291	-0.538749	0.571291	890	1	0	0	0	only PGCLCs
SEPT11	ENSG00000138758	0.176138	-1.21205	5.64759e-61	1293	1	0	0	0	only PGCLCs
SEPT6	ENSG00000125354	0.474683	-2.30745	9.15439e-33	679	1	0	0	0	only PGCLCs
SERF2	ENSG00000140264	0.125045	0.153051	0.0105332	1430	1	0	0	0	only PGCLCs
SERINC1	ENSG00000111897	0.266932	-1.5651	2.50871e-54	1059	1	0	0	0	only PGCLCs
SERPINB4	ENSG00000206073	0.590273	-1.53375	1	491	1	0	0	0	only PGCLCs
SF3B3	ENSG00000189091	0.298439	-0.535884	8.40501e-11	999	1	0	0	0	only PGCLCs
SFXN2	ENSG00000156398	0.0982639	-1.20812	6.33286e-13	1513	1	0	0	0	only PGCLCs
SGCB	ENSG00000163069	0.394352	-2.44868	1.65227e-61	815	1	0	0	0	only PGCLCs
SGCE	ENSG00000127990	0.24608	-2.01164	1.19336e-44	1106	1	0	0	0	only PGCLCs
SGSH	ENSG00000181523	0.376056	0.71436	0.000728156	858	1	0	0	0	only PGCLCs
SH3BP4	ENSG00000130147	0.809397	0.890581	1.85712e-05	231	1	0	0	0	only PGCLCs
SH3YL1	ENSG00000035115	0.210836	-1.51522	4.10451e-12	1195	1	0	0	0	only PGCLCs
SHH	ENSG00000164690	1.28818	-0.41575	1	57	1	0	0	0	only PGCLCs
SHISA3	ENSG00000178343	1.3043	-1.3889	0.0614042	54	1	0	0	0	only PGCLCs
SIDT2	ENSG00000149577	0.82974	0.550207	0.110426	216	1	0	0	0	only PGCLCs
SIK1	ENSG00000142178	0.434768	0.396658	0.296613	751	1	0	0	0	only PGCLCs
SKIV2L	ENSG00000204351	0.130789	0.228455	0.233752	1412	1	0	0	0	only PGCLCs
SLC11A2	ENSG00000110911	0.599616	-1.41453	2.02581e-19	481	1	0	0	0	only PGCLCs
SLC12A4	ENSG00000124067	0.216812	0.891168	4.76158e-05	1181	1	0	0	0	only PGCLCs
SLC13A4	ENSG00000164707	0.374434	-1.37222	0.0182537	859	1	0	0	0	only PGCLCs
SLC16A11	ENSG00000174326	0.466508	-0.958799	0.51911	692	1	0	0	0	only PGCLCs
SLC16A2	ENSG00000147100	0.998839	-3.27348	4.98561e-84	127	1	0	0	0	only PGCLCs
SLC16A3	ENSG00000141526	0.403622	-0.851308	3.14046e-05	800	1	0	0	0	only PGCLCs
SLC16A5	ENSG00000170190	0.424436	0.413989	0.0243378	767	1	0	0	0	only PGCLCs
SLC17A5	ENSG00000119899	0.458686	0.695093	8.97038e-05	711	1	0	0	0	only PGCLCs
SLC25A34	ENSG00000162461	0.419687	0.0375592	1	776	1	0	0	0	only PGCLCs
SLC25A35	ENSG00000125434	0.541573	0.523486	0.0659612	594	1	0	0	0	only PGCLCs
SLC28A3	ENSG00000197506	0.517347	0.630703	1	626	1	0	0	0	only PGCLCs
SLC2A11	ENSG00000133460	0.5301	0.466396	0.0654417	612	1	0	0	0	only PGCLCs
SLC35B3	ENSG00000124786	0.399161	-0.0204456	0.920918	808	1	0	0	0	only PGCLCs
SLC36A1	ENSG00000123643	0.695042	0.539019	0.075789	329	1	0	0	0	only PGCLCs
SLC36A4	ENSG00000180773	0.621874	-4.9753	7.06536e-173	437	1	0	0	0	only PGCLCs
SLC37A1	ENSG00000160190	0.0924883	-1.67394	1.99273e-07	1532	1	0	0	0	only PGCLCs
SLC37A3	ENSG00000157800	0.449952	0.313922	0.0101698	726	1	0	0	0	only PGCLCs
SLC39A11	ENSG00000133195	0.139136	-0.0872706	0.58927	1389	1	0	0	0	only PGCLCs
SLC43A1	ENSG00000149150	1.34367	-1.31374	2.91923e-08	51	1	0	0	0	only PGCLCs
SLC4A3	ENSG00000114923	0.532672	0.8283	0.0606971	607	1	0	0	0	only PGCLCs
SLC5A7	ENSG00000115665	1.05413	0.816963	1	111	1	0	0	0	only PGCLCs
SLC6A7	ENSG00000011083	0.159918	-0.591272	1	1334	1	0	0	0	only PGCLCs
SLC7A8	ENSG00000092068	1.14058	-2.15991	1.21664e-113	81	1	0	0	0	only PGCLCs
SLCO2A1	ENSG00000174640	0.829378	-0.941611	0.548405	217	1	0	0	0	only PGCLCs
SLFN11	ENSG00000172716	0.574215	-3.92137	4.19178e-12	531	1	0	0	0	only PGCLCs
SLFN12	ENSG00000172123	0.256993	-3.05274	3.08024e-19	1084	1	0	0	0	only PGCLCs
SLFN13	ENSG00000154760	0.383886	-3.44105	2.12468e-64	838	1	0	0	0	only PGCLCs
SMAGP	ENSG00000170545	0.3696	0.377925	0.0455308	865	1	0	0	0	only PGCLCs
SNAI2	ENSG00000019549	0.118569	-3.21747	1	1457	1	0	1	0	only PGCLCs
SNAP23	ENSG00000092531	0.281855	0.664329	9.18515e-17	1033	1	0	0	0	only PGCLCs
SNAP25	ENSG00000132639	0.258977	-0.742442	1	1080	1	0	0	0	only PGCLCs
SNAPC3	ENSG00000164975	0.543175	0.372749	0.00100224	590	1	0	0	0	only PGCLCs
SNTB2	ENSG00000168807	0.627059	-0.961662	2.25695e-06	426	1	0	0	0	only PGCLCs
SNX10	ENSG00000086300	0.112325	-2.68923	1.16586e-74	1471	1	0	0	0	only PGCLCs
SNX2	ENSG00000205302	0.470905	-0.143519	0.0376732	683	1	0	0	0	only PGCLCs
SNX33	ENSG00000173548	0.614326	-1.28658	7.65165e-06	455	1	0	0	0	only PGCLCs
SOCS3	ENSG00000184557	1.23996	-0.0461292	0.922296	67	1	0	0	0	only PGCLCs
SOGA1	ENSG00000149639	0.821714	0.0764281	0.771744	222	1	0	0	0	only PGCLCs
SOSTDC1	ENSG00000171243	0.785764	-2.15383	0.00828299	254	1	0	0	0	only PGCLCs
SOWAHD	ENSG00000187808	1.39511	-0.675448	0.474756	41	1	0	0	0	only PGCLCs
SP6	ENSG00000189120	0.752338	2.41562	1	282	1	0	1	0	only PGCLCs
SPATA6	ENSG00000132122	0.684858	-1.27955	3.7166e-09	339	1	0	0	0	only PGCLCs
SPIN3	ENSG00000204271	0.782961	-1.50044	6.63428e-14	258	1	0	0	0	only PGCLCs
SPIN4	ENSG00000186767	0.208323	-0.334181	0.1085	1200	1	0	0	0	only PGCLCs
SPN	ENSG00000197471	1.01268	-0.784845	0.520242	121	1	0	0	0	only PGCLCs
SPNS2	ENSG00000183018	0.302316	-0.609963	0.828926	988	1	0	0	0	only PGCLCs
SPRED3	ENSG00000188766	0.473116	-1.1003	0.154705	682	1	0	0	0	only PGCLCs
SPRY4	ENSG00000187678	0.177963	-8.02215	0	1288	1	0	0	0	only PGCLCs
SPTB	ENSG00000070182	0.546899	0.654219	1	583	1	0	0	0	only PGCLCs
SPTBN1	ENSG00000115306	0.607176	-0.603881	7.79393e-17	462	1	0	0	0	only PGCLCs
SPTSSA	ENSG00000165389	0.329987	0.0585371	0.622374	935	1	0	0	0	only PGCLCs
SREBF2	ENSG00000198911	0.5565	-0.376752	3.38267e-05	561	1	0	1	0	only PGCLCs
SRPX2	ENSG00000102359	0.192091	-0.633797	1	1243	1	0	0	0	only PGCLCs
SRSF10	ENSG00000188529	0.14342	-0.89317	2.534e-50	1380	1	0	0	0	only PGCLCs
SSC4D	ENSG00000146700	0.18965	-2.52754	1.23881e-17	1251	1	0	0	0	only PGCLCs
ST6GALNAC2	ENSG00000070731	0.624876	0.494337	0.360995	432	1	0	0	0	only PGCLCs
ST6GALNAC3	ENSG00000184005	0.6892	-1.00827	4.19644e-07	333	1	0	0	0	only PGCLCs
ST6GALNAC5	ENSG00000117069	1.05988	-5.89655	1.36854e-113	110	1	0	0	0	only PGCLCs
ST8SIA4	ENSG00000113532	0.6012	1.34478	1	476	1	0	0	0	only PGCLCs
ST8SIA5	ENSG00000101638	1.07574	-0.817127	0.438316	102	1	0	0	0	only PGCLCs
ST8SIA6	ENSG00000148488	0.685201	-1.38828	1	338	1	0	0	0	only PGCLCs
STARD8	ENSG00000130052	0.344307	-3.67041	1.07658e-15	916	1	0	0	0	only PGCLCs
STAT2	ENSG00000170581	0.355296	0.41509	0.00266578	896	1	0	1	0	only PGCLCs
STMN3	ENSG00000197457	0.160166	-2.16294	1.85382e-28	1333	1	0	0	0	only PGCLCs
STON2	ENSG00000140022	0.805778	-1.89429	5.30177e-37	237	1	0	0	0	only PGCLCs
STRA6	ENSG00000137868	1.00358	-1.04556	6.52701e-05	124	1	0	0	0	only PGCLCs
SUCLA2	ENSG00000136143	0.19902	-1.23723	1.48322e-54	1221	1	0	0	0	only PGCLCs
SUCO	ENSG00000094975	0.22907	0.163554	0.288309	1145	1	0	0	0	only PGCLCs
SUMF2	ENSG00000129103	0.260627	-0.176861	0.0660868	1075	1	0	0	0	only PGCLCs
SUN2	ENSG00000100242	2.22653	-1.50439	1.08221e-05	3	1	0	0	0	only PGCLCs
SUV39H1	ENSG00000101945	0.591879	0.363959	0.0729768	489	1	0	0	0	only PGCLCs
SYNDIG1	ENSG00000101463	0.618891	-3.1105	3.13965e-10	442	1	0	0	0	only PGCLCs
SYTL5	ENSG00000147041	0.807003	-0.90365	1	234	1	0	0	0	only PGCLCs
TAC3	ENSG00000166863	0.649395	-3.48871	9.55823e-33	391	1	0	0	0	only PGCLCs
TACR1	ENSG00000115353	0.38147	-0.748653	0.711438	844	1	0	0	0	only PGCLCs
TAS2R31	ENSG00000256436	0.225743	-1.08097	0.253201	1154	1	0	0	0	only PGCLCs
TAX1BP3	ENSG00000213977	0.155658	0.85147	3.20297e-17	1343	1	0	0	0	only PGCLCs
TBC1D9	ENSG00000109436	0.2419	-2.78791	0.0024058	1113	1	0	0	0	only PGCLCs
TBL2	ENSG00000106638	0.187342	-3.20263	4.18326e-73	1261	1	0	0	0	only PGCLCs
TBX22	ENSG00000122145	0.120214	-0.672219	0.73621	1454.5	1	0	1	0	only PGCLCs
TBX22	ENSG00000281700	0.120214	-11.3614	1	1454.5	1	0	1	0	only PGCLCs
TCERG1L	ENSG00000176769	2.15395	0.874704	0.00023522	5	1	0	0	0	only PGCLCs
TCF19	ENSG00000137310	0.0975956	0.0799576	0.681912	1518	1	0	0	0	only PGCLCs
TCP11L1	ENSG00000176148	0.174356	-1.63236	2.05692e-08	1296	1	0	0	0	only PGCLCs
TENM3	ENSG00000218336	0.90555	-2.91918	1.116e-48	168	1	0	0	0	only PGCLCs
TENM4	ENSG00000149256	0.541284	-2.37429	2.67006e-07	596	1	0	0	0	only PGCLCs
TEP1	ENSG00000129566	0.57903	-0.185412	0.731495	522	1	0	0	0	only PGCLCs
TF	ENSG00000091513	0.843779	0.11123	0.964612	202	1	0	0	0	only PGCLCs
TFRC	ENSG00000072274	0.58767	-0.997173	1.38172e-18	501	1	0	0	0	only PGCLCs
TGFBI	ENSG00000120708	0.705095	-4.43953	1.14661e-46	319	1	0	0	0	only PGCLCs
THBS3	ENSG00000169231	0.132084	-1.63729	9.40221e-05	1409	1	0	0	0	only PGCLCs
TIAM1	ENSG00000156299	0.209597	0.84321	5.40774e-08	1198	1	0	0	0	only PGCLCs
TIMP1	ENSG00000102265	0.12167	-0.286541	0.000955152	1448	1	0	0	0	only PGCLCs
TINAGL1	ENSG00000142910	0.419685	2.2743	1	777	1	0	0	0	only PGCLCs
TLE3	ENSG00000140332	0.60928	0.480033	4.13577e-07	459	1	0	0	0	only PGCLCs
TM9SF3	ENSG00000077147	0.252481	-0.444103	6.59031e-06	1094	1	0	0	0	only PGCLCs
TM9SF4	ENSG00000101337	0.495428	0.141764	0.287769	657	1	0	0	0	only PGCLCs
TMBIM6	ENSG00000139644	0.165785	-0.73231	3.97614e-82	1319	1	0	0	0	only PGCLCs
TMC6	ENSG00000141524	0.0988438	-0.415926	0.0297474	1512	1	0	0	0	only PGCLCs
TMCO3	ENSG00000150403	0.128493	-0.66291	1.12325e-05	1419	1	0	0	0	only PGCLCs
TMED5	ENSG00000117500	0.640726	0.911442	1.49857e-10	405	1	0	0	0	only PGCLCs
TMEM123	ENSG00000152558	0.386482	-4.81319	0	832	1	0	0	0	only PGCLCs
TMEM132A	ENSG00000006118	1.45866	-0.144143	0.641469	31	1	0	0	0	only PGCLCs
TMEM132D	ENSG00000151952	0.468602	-3.52503	2.9751e-12	687	1	0	0	0	only PGCLCs
TMEM133	ENSG00000170647	0.112643	0.760759	0.0110771	1470	1	0	0	0	only PGCLCs
TMEM139	ENSG00000178826	0.80925	-1.00198	0.272298	232	1	0	0	0	only PGCLCs
TMEM164	ENSG00000157600	0.214914	0.75214	1.37006e-05	1185	1	0	0	0	only PGCLCs
TMEM178A	ENSG00000152154	1.18639	-1.94309	2.32075e-11	73	1	0	0	0	only PGCLCs
TMEM184B	ENSG00000198792	0.517779	0.906556	6.58999e-12	625	1	0	0	0	only PGCLCs
TMEM189	ENSG00000240849	0.450362	0.950682	1.02614e-17	724	1	0	0	0	only PGCLCs
TMEM215	ENSG00000188133	0.255204	-0.678532	0.828924	1090	1	0	0	0	only PGCLCs
TMEM229A	ENSG00000234224	0.320484	-1.07465	0.426024	957	1	0	0	0	only PGCLCs
TMEM238	ENSG00000233493	0.0992709	-0.825418	1	1508	1	0	0	0	only PGCLCs
TMEM255A	ENSG00000125355	0.653375	-2.41944	1	383	1	0	0	0	only PGCLCs
TMEM30A	ENSG00000112697	0.346789	-0.179234	0.196157	911	1	0	0	0	only PGCLCs
TMEM55B	ENSG00000165782	0.202667	0.954261	1.27885e-10	1214	1	0	0	0	only PGCLCs
TMEM64	ENSG00000180694	0.234714	0.0673603	0.848903	1133	1	0	0	0	only PGCLCs
TMEM65	ENSG00000164983	0.386425	-1.88048	1	833	1	0	0	0	only PGCLCs
TMEM68	ENSG00000167904	0.112227	-0.341914	0.0165068	1472	1	0	0	0	only PGCLCs
TMEM79	ENSG00000163472	0.328648	0.237695	0.70903	940	1	0	0	0	only PGCLCs
TMEM86A	ENSG00000151117	0.220245	0.278916	0.721395	1171	1	0	0	0	only PGCLCs
TMEM87B	ENSG00000153214	0.544161	-0.447521	0.0661435	588	1	0	0	0	only PGCLCs
TMPRSS13	ENSG00000137747	0.672812	0.332931	0.806878	354	1	0	0	0	only PGCLCs
TMPRSS5	ENSG00000166682	0.179895	-0.647547	0.700783	1286	1	0	0	0	only PGCLCs
TMTC1	ENSG00000133687	0.590116	0.596148	0.163241	492	1	0	0	0	only PGCLCs
TNFAIP1	ENSG00000109079	0.334033	0.53968	9.19572e-06	930	1	0	0	0	only PGCLCs
TNFRSF13C	ENSG00000159958	0.847113	-1.27801	0.0094752	199	1	0	0	0	only PGCLCs
TNS1	ENSG00000079308	0.258789	0.0290763	0.964115	1083	1	0	0	0	only PGCLCs
TOPBP1	ENSG00000163781	0.293685	-0.912568	3.91541e-13	1009	1	0	0	0	only PGCLCs
TPD52	ENSG00000076554	0.842602	0.0712447	0.538638	204	1	0	0	0	only PGCLCs
TPD52L1	ENSG00000111907	0.474048	-0.581895	0.0851207	680	1	0	0	0	only PGCLCs
TPM1	ENSG00000140416	0.294119	0.816591	2.01032e-47	1007	1	0	0	0	only PGCLCs
TPP1	ENSG00000166340	0.384764	0.181584	0.236436	835	1	0	0	0	only PGCLCs
TRAF3IP2	ENSG00000056972	0.821222	-0.0561224	0.855264	223	1	0	0	0	only PGCLCs
TRAM2	ENSG00000065308	0.194237	0.947659	3.57293e-06	1233	1	0	0	0	only PGCLCs
TRANK1	ENSG00000168016	0.548802	-1.29004	0.00729501	574	1	0	0	0	only PGCLCs
TRAPPC5	ENSG00000181029	0.0963462	0.276439	0.082443	1522	1	0	0	0	only PGCLCs
TRIL	ENSG00000255690	0.902891	-3.5255	1	171	1	0	0	0	only PGCLCs
TRIM17	ENSG00000162931	0.543153	-0.942526	0.436396	591	1	0	0	0	only PGCLCs
TRIM2	ENSG00000109654	1.16057	-0.50618	1.74769e-05	79	1	0	0	0	only PGCLCs
TRIM55	ENSG00000147573	0.72523	-0.0462675	1	301	1	0	0	0	only PGCLCs
TRIOBP	ENSG00000100106	1.82386	-1.62079	2.2015e-22	10	1	0	0	0	only PGCLCs
TRIQK	ENSG00000205133	0.985002	-2.9884	1.0366e-32	131	1	0	0	0	only PGCLCs
TRMT44	ENSG00000155275	0.335162	-0.141653	0.748714	928	1	0	0	0	only PGCLCs
TRNP1	ENSG00000253368	0.264811	-1.42231	4.344e-06	1066	1	0	0	0	only PGCLCs
TRO	ENSG00000067445	0.548077	-0.762285	1.3489e-07	576	1	0	0	0	only PGCLCs
TRPC5	ENSG00000072315	1.25602	-2.05909	1	61	1	0	0	0	only PGCLCs
TRPC6	ENSG00000137672	0.652224	1.50743	1	384	1	0	0	0	only PGCLCs
TRPV1	ENSG00000196689	0.951714	-0.760355	1	145.5	1	0	0	0	only PGCLCs
TRPV1	ENSG00000262304	0.951714	-0.67938	1	145.5	1	0	0	0	only PGCLCs
TRPV4	ENSG00000111199	0.306735	-0.692436	0.234572	979	1	0	0	0	only PGCLCs
TRPV6	ENSG00000165125	0.219567	-0.62686	0.742957	1173	1	0	0	0	only PGCLCs
TSGA10IP	ENSG00000175513	0.631784	-0.675405	0.0148033	419	1	0	0	0	only PGCLCs
TSHZ2	ENSG00000182463	0.667278	-3.44736	1	363	1	0	1	0	only PGCLCs
TSPAN14	ENSG00000108219	0.470075	0.725622	2.0318e-08	684	1	0	0	0	only PGCLCs
TSPAN18	ENSG00000157570	1.422	-0.633179	0.00914476	35	1	0	0	0	only PGCLCs
TSPEAR	ENSG00000175894	0.3153	-0.182679	1	965	1	0	0	0	only PGCLCs
TTC37	ENSG00000198677	0.209253	-2.16094	3.49861e-93	1199	1	0	0	0	only PGCLCs
TTC7B	ENSG00000165914	0.288474	-1.03022	0.00339763	1021	1	0	0	0	only PGCLCs
TUBA1A	ENSG00000167552	0.333593	-3.19458	0	931	1	0	0	0	only PGCLCs
TUFT1	ENSG00000143367	0.101025	0.146334	0.576047	1506	1	0	0	0	only PGCLCs
TUSC3	ENSG00000104723	0.465461	-1.40881	6.10264e-53	694	1	0	0	0	only PGCLCs
TXNDC15	ENSG00000113621	0.223743	-0.519627	0.000309161	1157	1	0	0	0	only PGCLCs
UBAC2	ENSG00000134882	0.162756	0.928767	1.03525e-26	1327	1	0	0	0	only PGCLCs
UBALD2	ENSG00000185262	0.792482	-0.264399	0.645881	249	1	0	0	0	only PGCLCs
UBP1	ENSG00000153560	0.299299	0.39952	0.0230336	996	1	0	1	0	only PGCLCs
UBQLN1	ENSG00000135018	0.284584	0.81405	5.34257e-15	1027	1	0	0	0	only PGCLCs
UBQLN4	ENSG00000160803	0.101478	0.675019	2.50968e-05	1504	1	0	0	0	only PGCLCs
UBR2	ENSG00000024048	0.41397	-0.818623	1.24499e-08	788	1	0	0	0	only PGCLCs
UBXN2A	ENSG00000173960	0.19378	-0.622524	6.60688e-08	1236	1	0	0	0	only PGCLCs
UCP2	ENSG00000175567	0.154908	-2.43329	1.4755e-76	1348	1	0	0	0	only PGCLCs
UMODL1	ENSG00000177398	0.106107	-0.7638	1	1494	1	0	0	0	only PGCLCs
UNC119	ENSG00000109103	0.702695	0.0522071	0.656976	325	1	0	0	0	only PGCLCs
UNC13C	ENSG00000137766	0.584402	0.173945	1	505	1	0	0	0	only PGCLCs
UQCRC1	ENSG00000010256	0.449626	0.842746	3.49098e-65	727	1	0	0	0	only PGCLCs
USP22	ENSG00000124422	0.377902	0.12937	0.0432931	856	1	0	0	0	only PGCLCs
USP32	ENSG00000170832	1.38867	-0.341167	0.0982964	43	1	0	0	0	only PGCLCs
USP9Y	ENSG00000114374	0.630966	-0.637882	1	421	1	0	0	0	only PGCLCs
UST	ENSG00000111962	0.437485	-1.14534	1.31467e-07	746	1	0	0	0	only PGCLCs
UTY	ENSG00000183878	0.204353	-0.956665	0.0257524	1208	1	0	0	0	only PGCLCs
VAMP1	ENSG00000139190	0.122685	-1.61459	9.5821e-06	1441	1	0	0	0	only PGCLCs
VANGL2	ENSG00000162738	0.45883	-2.86221	2.07305e-52	708	1	0	0	0	only PGCLCs
VASH1	ENSG00000071246	0.673558	-0.675651	0.0612204	353	1	0	0	0	only PGCLCs
VGLL1	ENSG00000102243	0.60206	3.86617	1	470.5	1	0	0	0	only PGCLCs
VIM	ENSG00000026025	0.2618	-7.93887	0	1073	1	0	0	0	only PGCLCs
VPS36	ENSG00000136100	1.01125	-0.192727	0.124763	123	1	0	0	0	only PGCLCs
VSTM2B	ENSG00000187135	1.08761	-0.521425	0.807821	96	1	0	0	0	only PGCLCs
VSTM5	ENSG00000214376	0.567288	-0.797671	1	539	1	0	0	0	only PGCLCs
VTCN1	ENSG00000134258	0.601468	1.12944	1	474	1	0	0	0	only PGCLCs
VWC2	ENSG00000188730	0.296511	-4.3883	1	1002	1	0	0	0	only PGCLCs
WBP2	ENSG00000132471	0.177148	0.0281419	0.79885	1291	1	0	0	0	only PGCLCs
WBSCR17	ENSG00000185274	0.27063	-3.54799	2.68552e-43	1053	1	0	0	0	only PGCLCs
WDFY2	ENSG00000139668	0.386326	-2.12702	9.20767e-50	834	1	0	0	0	only PGCLCs
WDHD1	ENSG00000198554	0.97817	0.189187	0.0627648	136	1	0	0	0	only PGCLCs
WDR1	ENSG00000071127	0.441612	0.414264	5.00713e-13	737	1	0	0	0	only PGCLCs
WDR62	ENSG00000075702	0.538612	0.80476	3.31863e-05	600	1	0	0	0	only PGCLCs
WFS1	ENSG00000109501	0.70296	-0.113096	0.634769	324	1	0	0	0	only PGCLCs
WNT2	ENSG00000105989	0.690018	0.148898	0.912387	332	1	0	0	0	only PGCLCs
WNT6	ENSG00000115596	0.506446	-0.271699	1	641	1	0	0	0	only PGCLCs
WWC1	ENSG00000113645	0.80149	-1.24681	4.6893e-05	243	1	0	0	0	only PGCLCs
WWC3	ENSG00000047644	0.392995	-1.81695	7.95249e-21	820	1	0	0	0	only PGCLCs
XAF1	ENSG00000132530	0.591879	-0.759655	0.847679	490	1	0	0	0	only PGCLCs
XDH	ENSG00000158125	0.325522	-1.30981	1	948	1	0	0	0	only PGCLCs
XPNPEP2	ENSG00000122121	0.399012	-1.84021	0.04193	809	1	0	0	0	only PGCLCs
YPEL4	ENSG00000166793	1.49568	-1.14611	0.21202	28	1	0	0	0	only PGCLCs
ZBED5	ENSG00000236287	0.316708	-2.33041	5.24395e-98	961	1	0	1	0	only PGCLCs
ZBTB2	ENSG00000181472	0.289232	0.227219	0.355332	1019	1	0	1	0	only PGCLCs
ZBTB34	ENSG00000177125	0.351997	-1.48383	1.38676e-05	902	1	0	1	0	only PGCLCs
ZBTB4	ENSG00000174282	0.133457	-0.56399	0.138853	1403	1	0	1	0	only PGCLCs
ZBTB46	ENSG00000130584	0.124202	0.56386	0.111613	1436	1	0	1	0	only PGCLCs
ZBTB7B	ENSG00000160685	0.162399	0.191971	0.627496	1328	1	0	1	0	only PGCLCs
ZCCHC16	ENSG00000187823	0.462885	-1.10763	0.770699	701	1	0	0	0	only PGCLCs
ZCCHC8	ENSG00000033030	0.168285	0.097729	0.589518	1311	1	0	0	0	only PGCLCs
ZDHHC9	ENSG00000188706	0.32242	0.285343	0.00599149	954	1	0	0	0	only PGCLCs
ZFP37	ENSG00000136866	0.223096	-2.56264	8.47757e-10	1161	1	0	1	1	only PGCLCs
ZFP64	ENSG00000020256	0.399804	0.0244819	0.891382	807	1	0	1	0	only PGCLCs
ZHX2	ENSG00000178764	0.584228	-4.95014	4.82205e-83	506	1	0	1	0	only PGCLCs
ZIC4	ENSG00000174963	0.405944	0.00447153	0.998027	796	1	0	1	0	only PGCLCs
ZMIZ1	ENSG00000108175	0.755678	0.158038	0.450928	279	1	0	0	0	only PGCLCs
ZMYM3	ENSG00000147130	0.390065	0.332546	0.00231902	828	1	0	0	0	only PGCLCs
ZNF107	ENSG00000196247	0.097994	0.506081	0.0821218	1515	1	0	1	1	only PGCLCs
ZNF213	ENSG00000085644	0.107007	-0.490182	0.140808	1491	1	0	1	1	only PGCLCs
ZNF28	ENSG00000198538	0.136896	0.0533704	0.824946	1396	1	0	1	1	only PGCLCs
ZNF320	ENSG00000182986	0.224337	-0.406505	0.0208132	1155	1	0	1	1	only PGCLCs
ZNF354A	ENSG00000169131	0.572214	-1.03538	1.71705e-07	533	1	0	1	1	only PGCLCs
ZNF423	ENSG00000102935	0.228652	-4.83094	2.80735e-139	1147	1	0	1	0	only PGCLCs
ZNF487	ENSG00000243660	0.532398	-0.153459	0.716213	609	1	0	1	1	only PGCLCs
ZNF587	ENSG00000198466	0.484267	-0.54442	0.000421677	670	1	0	1	1	only PGCLCs
ZNF614	ENSG00000142556	1.40718	0.538984	0.00622327	38	1	0	1	1	only PGCLCs
ZNF615	ENSG00000197619	0.236368	-0.207271	0.618149	1129	1	0	1	1	only PGCLCs
ZNF630	ENSG00000221994	0.216736	-0.53115	1	1182	1	0	1	1	only PGCLCs
ZNF664	ENSG00000179195	0.160174	-1.50839	2.52583e-24	1332	1	0	1	0	only PGCLCs
ZNF69	ENSG00000198429	0.122607	-3.19999	3.13864e-46	1442	1	0	1	1	only PGCLCs
ZNF730	ENSG00000183850	0.777758	-1.23951	8.19452e-10	265	1	0	1	1	only PGCLCs
ZNF750	ENSG00000141579	0.546919	0.720136	1	582	1	0	1	0	only PGCLCs
ZNF780B	ENSG00000128000	0.157341	0.0142095	0.963767	1340	1	0	1	1	only PGCLCs
ZNF785	ENSG00000197162	0.223732	-1.24878	5.22715e-06	1158	1	0	1	1	only PGCLCs
ZNF790	ENSG00000197863	0.101981	-0.529279	0.0881877	1501	1	0	1	1	only PGCLCs
ZNF791	ENSG00000173875	0.279041	-0.216118	0.201049	1041	1	0	1	1	only PGCLCs
ZNF836	ENSG00000196267	0.468857	0.360068	0.461155	686	1	0	1	1	only PGCLCs
ZSWIM4	ENSG00000132003	0.26519	-2.01932	4.58509e-10	1065	1	0	0	0	only PGCLCs
ZYX	ENSG00000159840	0.154208	0.218868	0.0128685	1353	1	0	0	0	only PGCLCs
HIF1A	ENSG00000100644	0.988865	-3.56783	0	130	1	0	1	0	only PGCLCs
SOX17	ENSG00000164736	0.864526	-0.599653	1	184	1	0	1	0	only PGCLCs
TET1	ENSG00000138336	0.552284	0.157953	0.0786366	568	1	0	1	0	only PGCLCs
XBP1	ENSG00000100219	0.250521	-11.3614	1	1095	1	0	1	0	only PGCLCs
ZBTB10	ENSG00000205189	0.219104	0.592383	0.00752118	1175	1	0	1	0	only PGCLCs
IGF2BP2	ENSG00000073792	0.229106	-0.339886	9.41315e-06	1144	1	0	0	0	only PGCLCs
IGF2R	ENSG00000197081	0.83602	-0.647377	0.000352636	210	1	0	0	0	only PGCLCs
IGFBP7	ENSG00000163453	0.363074	-1.46806	1	880	1	0	0	0	only PGCLCs
IGSF1	ENSG00000147255	0.704959	0.416361	0.00351841	320	1	0	0	0	only PGCLCs
IGSF6	ENSG00000140749	0.668089	-1.0723	0.392675	361	1	0	0	0	only PGCLCs
ARID5B	ENSG00000150347	0.56648	-0.0943253	1	541	1	0	1	0	only PGCLCs
CEBPZ	ENSG00000115816	0.943065	-0.449416	1.23043e-10	152	1	0	1	0	only PGCLCs
DR1	ENSG00000117505	0.1533	-0.246468	0.00992274	1354	1	0	1	0	only PGCLCs
ZNF706	ENSG00000120963	0.133375	-0.374528	1.31798e-10	1405	1	0	1	0	only PGCLCs
AAMP	ENSG00000127837	-0.331444	1.2024	6.07958e-75	7572	0	1	0	0	only naïve ESCs
ABCA1	ENSG00000165029	-0.00971963	1.23409	1.01689e-17	1950	0	1	0	0	only naïve ESCs
ABCA13	ENSG00000179869	-0.408196	2.61497	9.42109e-08	11890	0	1	0	0	only naïve ESCs
ABCB8	ENSG00000197150	-0.12152	2.94962	6.5469e-94	2697	0	1	0	0	only naïve ESCs
ABCD1	ENSG00000101986	-0.410306	2.48615	2.51512e-26	11985	0	1	0	0	only naïve ESCs
ABCF3	ENSG00000161204	-0.266779	1.44725	2.48224e-40	5157	0	1	0	0	only naïve ESCs
ABCG2	ENSG00000118777	-0.408083	3.02544	4.26157e-09	11881	0	1	0	0	only naïve ESCs
ABHD17A	ENSG00000129968	-0.280737	2.45005	5.95397e-38	5534	0	1	0	0	only naïve ESCs
ABHD6	ENSG00000163686	-0.128901	2.56105	9.61357e-25	2773	0	1	0	0	only naïve ESCs
ABTB2	ENSG00000166016	-0.399615	1.11069	0.00339208	11479	0	1	0	0	only naïve ESCs
ACAA1	ENSG00000060971	-0.176443	1.67659	3.2474e-54	3367	0	1	0	0	only naïve ESCs
ACADS	ENSG00000122971	-0.146548	2.16804	2.35653e-37	2972	0	1	0	0	only naïve ESCs
ACAP3	ENSG00000131584	-0.379073	1.08709	0.00102765	10517	0	1	0	0	only naïve ESCs
ACER2	ENSG00000177076	0.000605085	1.97593	1.19457e-06	1910	0	1	0	0	only naïve ESCs
ACHE	ENSG00000087085	-0.314046	1.34242	9.10885e-06	6760	0	1	0	0	only naïve ESCs
ACKR3	ENSG00000144476	-0.0956297	3.4378	1.49294e-22	2480	0	1	0	0	only naïve ESCs
ACO2	ENSG00000100412	-0.476188	1.57198	1.70525e-92	14094	0	1	0	0	only naïve ESCs
ACOT11	ENSG00000162390	-0.232044	1.53462	7.12525e-10	4295	0	1	0	0	only naïve ESCs
ACOT4	ENSG00000177465	-0.332301	2.44334	6.13925e-25	7613	0	1	0	0	only naïve ESCs
ACOT8	ENSG00000101473	-0.159994	1.42859	2.99372e-29	3158	0	1	0	0	only naïve ESCs
ACOXL	ENSG00000153093	-0.332529	1.87933	7.88905e-21	7623	0	1	0	0	only naïve ESCs
ACP5	ENSG00000102575	-0.140601	4.97764	6.57989e-158	2889	0	1	0	0	only naïve ESCs
ACPP	ENSG00000014257	-0.218596	3.22692	5.03664e-17	4026	0	1	0	0	only naïve ESCs
ACSM6	ENSG00000173124	-0.0824889	1.73859	0.00372988	2377	0	1	0	0	only naïve ESCs
ADAM18	ENSG00000168619	-0.429139	3.09296	7.33048e-07	12685	0	1	0	0	only naïve ESCs
ADAMTSL2	ENSG00000197859	-0.328989	3.58128	2.12369e-33	7442	0	1	0	0	only naïve ESCs
ADAMTSL5	ENSG00000185761	-0.158278	3.81945	2.25315e-45	3137	0	1	0	0	only naïve ESCs
ADAT3	ENSG00000213638	-0.49574	3.43799	1.0654e-89	14481	0	1	0	0	only naïve ESCs
ADCK1	ENSG00000063761	-0.0839328	1.10838	1.89579e-06	2387	0	1	0	0	only naïve ESCs
ADCK2	ENSG00000133597	-0.355668	2.59623	1.68368e-18	9153	0	1	0	0	only naïve ESCs
ADCK5	ENSG00000173137	-0.142649	2.32821	1.41931e-15	2918	0	1	0	0	only naïve ESCs
ADCY10	ENSG00000143199	-0.285928	2.37623	1.31196e-09	5682	0	1	0	0	only naïve ESCs
ADPRHL1	ENSG00000153531	-0.3906	1.96634	0.000362624	11098	0	1	0	0	only naïve ESCs
ADRM1	ENSG00000130706	-0.365649	1.68516	1.41131e-174	9753	0	1	0	0	only naïve ESCs
AEN	ENSG00000181026	-0.00805564	1.83721	1.37068e-81	1938	0	1	0	0	only naïve ESCs
AFAP1L1	ENSG00000157510	-0.250985	1.2156	1.56124e-05	4736	0	1	0	0	only naïve ESCs
AFG3L2	ENSG00000141385	-0.465916	1.0641	1.22949e-33	13853	0	1	0	0	only naïve ESCs
AGBL4	ENSG00000186094	-0.304719	2.57906	1.00411e-13	6341	0	1	0	0	only naïve ESCs
AGPAT2	ENSG00000169692	-0.289621	2.0844	2.27843e-59	5805	0	1	0	0	only naïve ESCs
AGPAT3	ENSG00000160216	-0.486975	1.54147	0.00200277	14319	0	1	0	0	only naïve ESCs
AGPAT9	ENSG00000138678	-0.48869	6.15459	7.58578e-142	14354	0	1	0	0	only naïve ESCs
AICDA	ENSG00000111732	-0.0421489	2.49425	0.000603902	2137	0	1	0	0	only naïve ESCs
AIFM2	ENSG00000042286	-0.298787	2.19809	1.21138e-32	6147	0	1	0	0	only naïve ESCs
AIM1	ENSG00000112297	-0.120045	1.44007	0.00010465	2687	0	1	0	0	only naïve ESCs
AIM1L	ENSG00000176092	-0.410161	1.81456	4.75502e-19	11977	0	1	0	0	only naïve ESCs
AIP	ENSG00000110711	-0.255352	1.08059	6.68212e-19	4853	0	1	0	0	only naïve ESCs
AKAP1	ENSG00000121057	-0.0163504	1.66493	5.59066e-48	1985	0	1	0	0	only naïve ESCs
AKAP11	ENSG00000023516	-0.373059	1.86676	1.02756e-15	10194	0	1	0	0	only naïve ESCs
AKAP3	ENSG00000111254	-0.287557	3.70366	2.56789e-49	5736	0	1	0	0	only naïve ESCs
AKR1A1	ENSG00000117448	-0.344457	1.37736	7.66098e-159	8365	0	1	0	0	only naïve ESCs
AKT1S1	ENSG00000204673	-0.222747	1.94078	8.43987e-65	4095	0	1	0	0	only naïve ESCs
ALDH2	ENSG00000111275	-0.295488	1.63348	2.36509e-62	6022	0	1	0	0	only naïve ESCs
ALKBH7	ENSG00000125652	-0.259022	1.50229	7.67444e-76	4951	0	1	0	0	only naïve ESCs
ALPPL2	ENSG00000163286	0.0841587	10.5558	0	1558	0	1	0	0	only naïve ESCs
ALS2CR11	ENSG00000155754	-0.415415	2.8715	2.97798e-06	12176	0	1	0	0	only naïve ESCs
ALYREF	ENSG00000183684	-0.39077	1.26026	3.63719e-38	11109	0	1	0	0	only naïve ESCs
AMFR	ENSG00000159461	-0.278831	1.28776	8.87053e-19	5476	0	1	0	0	only naïve ESCs
ANAPC2	ENSG00000176248	-0.281351	1.61186	2.16278e-16	5550	0	1	0	0	only naïve ESCs
ANGPT1	ENSG00000154188	-0.58217	1.451	4.73257e-05	15202	0	1	0	0	only naïve ESCs
ANK1	ENSG00000029534	-0.37286	1.2463	0.00150894	10185	0	1	0	0	only naïve ESCs
ANKRD2	ENSG00000165887	-0.176996	1.91351	0.00287463	3373	0	1	0	0	only naïve ESCs
ANKRD42	ENSG00000137494	-0.351908	1.14413	7.92802e-05	8899	0	1	0	0	only naïve ESCs
ANKRD45	ENSG00000183831	-0.346115	2.45561	1.19946e-30	8479	0	1	0	0	only naïve ESCs
ANKRD54	ENSG00000100124	-0.302343	1.47686	8.51006e-27	6258	0	1	0	0	only naïve ESCs
ANKRD55	ENSG00000164512	-0.00871619	4.65331	5.43653e-67	1943	0	1	0	0	only naïve ESCs
ANKRD9	ENSG00000156381	-0.187722	1.80205	1.33167e-15	3528	0	1	0	0	only naïve ESCs
ANKS3	ENSG00000168096	-0.410325	1.00638	2.68399e-07	11986	0	1	0	0	only naïve ESCs
ANXA1	ENSG00000135046	-0.209533	5.76906	9.81646e-64	3877	0	1	0	0	only naïve ESCs
ANXA11	ENSG00000122359	-0.400477	1.49322	3.55883e-45	11519	0	1	0	0	only naïve ESCs
ANXA2	ENSG00000182718	-0.135218	3.82012	0	2839	0	1	0	0	only naïve ESCs
ANXA4	ENSG00000196975	-0.32329	1.38191	3.61565e-10	7173	0	1	0	0	only naïve ESCs
AP1B1	ENSG00000100280	-0.114469	1.27064	8.47275e-31	2636	0	1	0	0	only naïve ESCs
AP1G2	ENSG00000213983	-0.0809519	1.19335	5.62266e-14	2363	0	1	0	0	only naïve ESCs
AP1M2	ENSG00000129354	-0.188557	3.68403	2.60991e-189	3540	0	1	0	0	only naïve ESCs
AP1S1	ENSG00000106367	-0.508445	2.28095	5.31905e-117	14689	0	1	0	0	only naïve ESCs
AP5B1	ENSG00000254470	-0.277255	2.32359	2.72971e-10	5418	0	1	0	0	only naïve ESCs
AP5S1	ENSG00000125843	-0.352312	2.41854	1.55449e-27	8932	0	1	0	0	only naïve ESCs
AP5Z1	ENSG00000242802	-0.259257	2.27283	1.51616e-30	4957	0	1	0	0	only naïve ESCs
APBA3	ENSG00000011132	-0.382703	2.14034	3.71996e-41	10711	0	1	0	0	only naïve ESCs
APELA	ENSG00000248329	-0.286415	2.54993	7.16708e-134	5698	0	1	0	0	only naïve ESCs
APEX2	ENSG00000169188	-0.331432	1.91071	1.43398e-67	7570	0	1	0	0	only naïve ESCs
APOBEC3F	ENSG00000128394	-0.430137	1.87756	9.45189e-31	12719	0	1	0	0	only naïve ESCs
APOBEC3G	ENSG00000239713	-0.312956	3.58746	2.01189e-55	6712	0	1	0	0	only naïve ESCs
APOE	ENSG00000130203	-0.132569	3.10393	1.60396e-286	2807	0	1	0	0	only naïve ESCs
ARAF	ENSG00000078061	-0.0810537	1.5227	1.25168e-44	2366	0	1	0	0	only naïve ESCs
ARAP1	ENSG00000186635	-0.316249	1.31336	7.86043e-15	6850	0	1	0	0	only naïve ESCs
ARFGAP1	ENSG00000101199	-0.125123	1.8934	9.17128e-36	2734	0	1	0	0	only naïve ESCs
ARFRP1	ENSG00000101246	-0.425982	1.6935	1.34099e-42	12573	0	1	0	0	only naïve ESCs
ARHGAP10	ENSG00000071205	-0.383519	1.50971	1.4134e-06	10746	0	1	0	0	only naïve ESCs
ARHGAP42	ENSG00000165895	0.0136838	1.79076	8.43308e-24	1851	0	1	0	0	only naïve ESCs
ARHGEF11	ENSG00000132694	-0.256118	1.38722	1.57258e-05	4873	0	1	0	0	only naïve ESCs
ARHGEF16	ENSG00000130762	-0.0140231	3.30579	2.73275e-85	1972	0	1	0	0	only naïve ESCs
ARHGEF35	ENSG00000213214	-0.323237	1.28452	1.8677e-08	7169	0	1	0	0	only naïve ESCs
ARID3A	ENSG00000116017	-0.147587	1.95066	1.22654e-48	2989	0	1	1	0	only naïve ESCs
ARIH2	ENSG00000177479	-0.524362	1.07572	1.4568e-44	14850	0	1	0	0	only naïve ESCs
ARL11	ENSG00000152213	-0.505851	2.17559	7.74267e-15	14638	0	1	0	0	only naïve ESCs
ARMC3	ENSG00000165309	-0.431787	1.56763	0.0263131	12787	0	1	0	0	only naïve ESCs
ARMC5	ENSG00000140691	-0.464829	1.23287	2.57811e-07	13820	0	1	0	0	only naïve ESCs
ARMC6	ENSG00000105676	-0.413063	1.70957	3.29705e-50	12094	0	1	0	0	only naïve ESCs
ARMC7	ENSG00000125449	-0.249453	1.76152	1.29733e-16	4700	0	1	0	0	only naïve ESCs
ARPC1B	ENSG00000130429	-0.190186	2.5267	0	3574	0	1	0	0	only naïve ESCs
ARPC4	ENSG00000241553	-0.252433	1.12208	8.12245e-85	4775	0	1	0	0	only naïve ESCs
ARRDC2	ENSG00000105643	-0.3393	3.2225	1.90948e-47	8024	0	1	0	0	only naïve ESCs
ARSI	ENSG00000183876	-0.0695034	4.27616	8.34332e-49	2291	0	1	0	0	only naïve ESCs
ART5	ENSG00000167311	-0.173999	1.57306	4.48077e-18	3327	0	1	0	0	only naïve ESCs
ARX	ENSG00000004848	-0.451335	3.95868	7.75514e-30	13434	0	1	1	0	only naïve ESCs
ASB1	ENSG00000065802	-0.358935	1.25128	1.21876e-21	9344	0	1	0	0	only naïve ESCs
ASB6	ENSG00000148331	-0.246112	2.20329	4.84011e-58	4621	0	1	0	0	only naïve ESCs
ASCC2	ENSG00000100325	-0.0344799	1.70907	6.89618e-62	2084	0	1	0	0	only naïve ESCs
ASH2L	ENSG00000129691	-0.156767	2.30078	1.19301e-121	3113	0	1	0	0	only naïve ESCs
ASPSCR1	ENSG00000169696	-0.0810185	1.20255	7.56766e-19	2364	0	1	0	0	only naïve ESCs
ASS1	ENSG00000130707	-0.214894	2.38389	1.83539e-72	3962	0	1	0	0	only naïve ESCs
ATAD3A	ENSG00000197785	-0.306768	2.28548	2.02696e-76	6423	0	1	0	0	only naïve ESCs
ATAD3B	ENSG00000160072	-0.210573	6.10942	0	3892	0	1	0	0	only naïve ESCs
ATF3	ENSG00000162772	-0.348592	1.29423	1.32556e-10	8655	0	1	1	0	only naïve ESCs
ATF5	ENSG00000169136	-0.455305	1.74985	3.00241e-16	13555	0	1	1	0	only naïve ESCs
ATG101	ENSG00000123395	-0.456088	1.66444	2.5622e-63	13577	0	1	0	0	only naïve ESCs
ATG16L1	ENSG00000085978	-0.299347	1.81613	1.26244e-32	6163	0	1	0	0	only naïve ESCs
ATG2A	ENSG00000110046	0.00639526	1.55265	1.19814e-10	1879	0	1	0	0	only naïve ESCs
ATG3	ENSG00000144848	-0.214976	2.78703	1.30878e-268	3963	0	1	0	0	only naïve ESCs
ATG4A	ENSG00000101844	-0.321619	1.38754	3.40395e-09	7083	0	1	0	0	only naïve ESCs
ATG4D	ENSG00000130734	-0.413844	1.03814	6.91848e-09	12124	0	1	0	0	only naïve ESCs
ATG9B	ENSG00000181652	0.0564676	4.31027	4.14853e-131	1671	0	1	0	0	only naïve ESCs
ATP1A3	ENSG00000105409	-0.406774	2.24995	1.82717e-29	11820	0	1	0	0	only naïve ESCs
ATP2C2	ENSG00000064270	-0.22368	1.23821	0.0111416	4117	0	1	0	0	only naïve ESCs
ATP5D	ENSG00000099624	-0.417516	1.54294	4.59788e-76	12265	0	1	0	0	only naïve ESCs
ATP5G1	ENSG00000159199	-0.38196	1.16445	1.20431e-90	10674	0	1	0	0	only naïve ESCs
ATP6V0B	ENSG00000117410	-0.383138	1.8346	5.23636e-214	10732	0	1	0	0	only naïve ESCs
ATP6V0D1	ENSG00000159720	-0.325159	1.52611	1.1857e-83	7269	0	1	0	0	only naïve ESCs
ATP6V0E1	ENSG00000113732	-0.151397	1.06107	2.32382e-70	3051	0	1	0	0	only naïve ESCs
ATP6V1B1	ENSG00000116039	-0.262238	6.01687	1.29996e-256	5037	0	1	0	0	only naïve ESCs
ATP6V1E1	ENSG00000131100	-0.226635	1.03242	1.45164e-60	4180	0	1	0	0	only naïve ESCs
ATP7B	ENSG00000123191	0.0695995	1.82575	1.84421e-07	1622	0	1	0	0	only naïve ESCs
ATP8B2	ENSG00000143515	-0.139095	3.25933	7.72796e-77	2873	0	1	0	0	only naïve ESCs
ATXN7L2	ENSG00000162650	-0.416908	1.40108	2.30767e-06	12243	0	1	0	0	only naïve ESCs
AUP1	ENSG00000115307	-0.408137	2.10412	1.49614e-193	11886	0	1	0	0	only naïve ESCs
AURKAIP1	ENSG00000175756	-0.335106	1.66779	6.22152e-138	7771	0	1	0	0	only naïve ESCs
AURKC	ENSG00000105146	-0.369877	1.1386	0.00893261	9995	0	1	0	0	only naïve ESCs
AVPI1	ENSG00000119986	-0.372138	1.45149	1.67417e-16	10137	0	1	0	0	only naïve ESCs
AXIN1	ENSG00000103126	-0.286755	1.2202	2.05826e-11	5712	0	1	0	0	only naïve ESCs
B3GAT3	ENSG00000149541	-0.246862	1.14153	4.04387e-14	4644	0	1	0	0	only naïve ESCs
B3GNT9	ENSG00000237172	-0.296626	1.18787	0.0101149	6065	0	1	0	0	only naïve ESCs
B4GALNT2	ENSG00000167080	-0.0876431	2.45164	5.53812e-05	2414	0	1	0	0	only naïve ESCs
B4GALT4	ENSG00000121578	-0.169518	1.68457	1.59893e-27	3264	0	1	0	0	only naïve ESCs
B4GALT7	ENSG00000027847	-0.392302	1.34128	5.67058e-23	11173	0	1	0	0	only naïve ESCs
BAI3	ENSG00000135298	-0.403869	3.28391	1.6989e-19	11670	0	1	0	0	only naïve ESCs
BAIAP2	ENSG00000175866	-0.316357	2.11051	1.1836e-32	6851	0	1	0	0	only naïve ESCs
BAK1	ENSG00000030110	-0.239812	2.68595	5.62436e-165	4470	0	1	0	0	only naïve ESCs
BANP	ENSG00000172530	-0.367544	1.59748	2.04348e-26	9864	0	1	0	0	only naïve ESCs
BATF3	ENSG00000123685	-0.0632778	1.61555	5.61802e-05	2246	0	1	1	0	only naïve ESCs
BAX	ENSG00000087088	-0.316196	1.73944	9.60535e-91	6849	0	1	0	0	only naïve ESCs
BBC3	ENSG00000105327	-0.271708	3.07737	1.32022e-42	5267	0	1	0	0	only naïve ESCs
BCAP31	ENSG00000185825	-0.309165	1.60245	2.6124e-213	6542	0	1	0	0	only naïve ESCs
BCL2L1	ENSG00000171552	-0.286857	1.38807	4.21415e-32	5715	0	1	0	0	only naïve ESCs
BCL3	ENSG00000069399	-0.468244	2.43955	2.06303e-19	13926	0	1	0	0	only naïve ESCs
BCL7B	ENSG00000106635	-0.428288	1.57113	8.67144e-31	12646	0	1	0	0	only naïve ESCs
BCL9L	ENSG00000186174	-0.308823	1.62275	1.02211e-08	6522	0	1	0	0	only naïve ESCs
BCS1L	ENSG00000074582	-0.404798	1.2643	7.02873e-30	11722	0	1	0	0	only naïve ESCs
BET1L	ENSG00000177951	-0.347576	1.44833	2.25647e-44	8570	0	1	0	0	only naïve ESCs
BFAR	ENSG00000103429	-0.0704128	1.06359	4.10921e-39	2294	0	1	0	0	only naïve ESCs
BHMT	ENSG00000145692	-0.302664	5.51394	2.42976e-191	6271	0	1	0	0	only naïve ESCs
BHMT2	ENSG00000132840	-0.404836	4.29455	1.72915e-30	11725	0	1	0	0	only naïve ESCs
BIK	ENSG00000100290	-0.261278	3.65962	4.71826e-29	5004	0	1	0	0	only naïve ESCs
BIN2	ENSG00000110934	-0.204467	5.0637	5.71238e-118	3797	0	1	0	0	only naïve ESCs
BLOC1S3	ENSG00000189114	-0.385804	1.55207	4.81108e-15	10865	0	1	0	0	only naïve ESCs
BLVRB	ENSG00000090013	-0.334345	1.38681	3.80729e-28	7715	0	1	0	0	only naïve ESCs
BMI1	ENSG00000168283	-0.465696	3.11677	6.54402e-27	13848	0	1	0	0	only naïve ESCs
BMP2	ENSG00000125845	-0.57734	3.55804	2.08524e-25	15185	0	1	0	0	only naïve ESCs
BMP2K	ENSG00000138756	-0.314153	1.94474	9.32891e-19	6765	0	1	0	0	only naïve ESCs
BMP4	ENSG00000125378	-0.39041	2.8024	1.72594e-17	11093	0	1	0	0	only naïve ESCs
BOP1	ENSG00000261236	-0.435951	2.24039	7.16773e-89	12959	0	1	0	0	only naïve ESCs
BRAT1	ENSG00000106009	-0.324561	1.19506	3.68931e-21	7235	0	1	0	0	only naïve ESCs
BRDT	ENSG00000137948	-0.315753	7.91322	0	6832	0	1	0	0	only naïve ESCs
BRF1	ENSG00000185024	-0.228866	1.0167	1.92842e-05	4228	0	1	0	0	only naïve ESCs
BRI3	ENSG00000164713	-0.451013	1.68763	2.78289e-45	13424	0	1	0	0	only naïve ESCs
BRMS1	ENSG00000174744	-0.356299	2.26022	5.54805e-152	9188	0	1	0	0	only naïve ESCs
BRPF1	ENSG00000156983	-0.375379	1.11585	1.63628e-07	10321	0	1	0	0	only naïve ESCs
BRPF3	ENSG00000096070	-0.364326	1.01423	3.90805e-07	9675	0	1	0	0	only naïve ESCs
BRWD3	ENSG00000165288	-0.0807265	1.84066	5.297e-33	2362	0	1	0	0	only naïve ESCs
BSPRY	ENSG00000119411	-0.0971539	2.34181	1.19995e-13	2491	0	1	0	0	only naïve ESCs
BTK	ENSG00000010671	-0.163234	5.14241	1.69491e-109	3201	0	1	0	0	only naïve ESCs
BYSL	ENSG00000112578	-0.579294	1.41419	2.55807e-50	15192	0	1	0	0	only naïve ESCs
C10orf2	ENSG00000107815	-0.352113	1.1431	3.62735e-10	8916	0	1	0	0	only naïve ESCs
C12orf40	ENSG00000180116	-0.46176	1.85571	0.0129148	13741	0	1	0	0	only naïve ESCs
C12orf5	ENSG00000078237	-0.226267	1.24945	2.84319e-20	4173	0	1	0	0	only naïve ESCs
C15orf39	ENSG00000167173	-0.026475	1.41636	6.52167e-24	2038	0	1	0	0	only naïve ESCs
C15orf61	ENSG00000189227	-0.354659	1.82046	7.74454e-32	9088	0	1	0	0	only naïve ESCs
C16orf70	ENSG00000125149	-0.323011	1.39693	1.30908e-18	7158	0	1	0	0	only naïve ESCs
C16orf91	ENSG00000174109	-0.32788	1.30345	4.32952e-56	7398	0	1	0	0	only naïve ESCs
C17orf51	ENSG00000212719	-0.484675	2.38954	5.45026e-25	14277	0	1	0	0	only naïve ESCs
C17orf62	ENSG00000178927	-0.228124	1.37632	7.4856e-33	4210	0	1	0	0	only naïve ESCs
C19orf24	ENSG00000228300	-0.4717	1.74342	1.12308e-71	14012	0	1	0	0	only naïve ESCs
C19orf48	ENSG00000167747	-0.432058	1.10516	1.09379e-70	12797	0	1	0	0	only naïve ESCs
C19orf52	ENSG00000142444	-0.366792	1.09372	6.99001e-21	9822	0	1	0	0	only naïve ESCs
C19orf53	ENSG00000104979	-0.00511973	1.03714	8.54587e-63	1929	0	1	0	0	only naïve ESCs
C19orf57	ENSG00000132016	-0.275616	1.51625	0.00289763	5364	0	1	0	0	only naïve ESCs
C19orf70	ENSG00000174917	-0.152474	1.13032	2.50495e-35	3061	0	1	0	0	only naïve ESCs
C1orf122	ENSG00000197982	-0.510827	1.79593	1.02062e-56	14715	0	1	0	0	only naïve ESCs
C1orf159	ENSG00000131591	0.0172197	1.54521	1.71185e-11	1841	0	1	0	0	only naïve ESCs
C1orf210	ENSG00000253313	-0.251268	1.93618	2.05106e-15	4744	0	1	0	0	only naïve ESCs
C1orf53	ENSG00000203724	-0.460307	2.31333	9.06786e-19	13703	0	1	0	0	only naïve ESCs
C20orf24	ENSG00000101084	-0.36991	1.72204	1.53961e-122	9998	0	1	0	0	only naïve ESCs
C21orf2	ENSG00000160226	-0.348174	1.73811	1.07553e-23	8620	0	1	0	0	only naïve ESCs
C5orf63	ENSG00000164241	-0.468876	3.26749	1.34874e-30	13939	0	1	0	0	only naïve ESCs
C6orf1	ENSG00000186577	0.00556911	2.08384	8.50044e-42	1883	0	1	0	0	only naïve ESCs
C6orf106	ENSG00000196821	0.0882721	3.70894	5.94807e-194	1546	0	1	0	0	only naïve ESCs
C6orf132	ENSG00000188112	-0.257002	3.19346	4.13852e-104	4890	0	1	0	0	only naïve ESCs
C6orf136	ENSG00000204564	-0.357049	1.10166	1.67205e-12	9245	0	1	0	0	only naïve ESCs
C6orf89	ENSG00000198663	-0.460149	1.44851	4.84623e-19	13692	0	1	0	0	only naïve ESCs
C7orf26	ENSG00000146576	-0.228381	1.98542	9.73579e-26	4220	0	1	0	0	only naïve ESCs
C7orf57	ENSG00000164746	-0.366635	3.37062	3.10034e-18	9815	0	1	0	0	only naïve ESCs
C9orf129	ENSG00000204352	-0.384411	1.56202	5.4072e-09	10797	0	1	0	0	only naïve ESCs
C9orf3	ENSG00000148120	-0.376058	1.36616	4.49099e-19	10354	0	1	0	0	only naïve ESCs
C9orf84	ENSG00000165181	-0.336891	1.68989	0.000473684	7862	0	1	0	0	only naïve ESCs
C9orf89	ENSG00000165233	-0.519577	1.38347	4.39526e-23	14804	0	1	0	0	only naïve ESCs
CACNB3	ENSG00000167535	-0.219138	2.35625	9.69859e-22	4035	0	1	0	0	only naïve ESCs
CACTIN	ENSG00000105298	-0.30539	1.43626	8.86481e-10	6368	0	1	0	0	only naïve ESCs
CALHM2	ENSG00000138172	-0.237253	1.24736	0.00641709	4401	0	1	0	0	only naïve ESCs
CALR	ENSG00000179218	-0.237773	1.16676	2.76428e-72	4416	0	1	0	0	only naïve ESCs
CAMTA2	ENSG00000108509	-0.224444	2.07044	1.04117e-12	4134	0	1	1	0	only naïve ESCs
CAPG	ENSG00000042493	-0.293065	2.8458	9.51083e-240	5932	0	1	0	0	only naïve ESCs
CAPN15	ENSG00000103326	-0.254282	1.10724	1.20516e-11	4824	0	1	0	0	only naïve ESCs
CARS	ENSG00000110619	-0.351613	1.12563	1.34214e-45	8873	0	1	0	0	only naïve ESCs
CAT	ENSG00000121691	-0.344798	5.8098	2.67423e-286	8386	0	1	0	0	only naïve ESCs
CATSPERG	ENSG00000099338	0.0903275	1.5687	0.00128071	1539	0	1	0	0	only naïve ESCs
CBR3	ENSG00000159231	-0.261239	2.08423	2.44618e-15	5002	0	1	0	0	only naïve ESCs
CBX4	ENSG00000141582	-0.395192	2.57952	4.03799e-09	11289	0	1	0	0	only naïve ESCs
CBX8	ENSG00000141570	-0.336355	1.92015	2.96636e-07	7838	0	1	0	0	only naïve ESCs
CC2D1A	ENSG00000132024	-0.356377	1.89759	1.38907e-22	9199	0	1	1	0	only naïve ESCs
CC2D1B	ENSG00000154222	-0.273811	1.75674	8.11292e-16	5318	0	1	0	0	only naïve ESCs
CCDC101	ENSG00000176476	-0.357997	1.40053	2.65929e-25	9295	0	1	0	0	only naïve ESCs
CCDC109B	ENSG00000005059	-0.419082	1.73373	1.30345e-34	12329	0	1	0	0	only naïve ESCs
CCDC12	ENSG00000160799	-0.0489774	1.39653	7.37705e-91	2170	0	1	0	0	only naïve ESCs
CCDC120	ENSG00000147144	-0.221351	1.83319	4.3509e-12	4077	0	1	0	0	only naïve ESCs
CCDC124	ENSG00000007080	-0.262975	1.40026	8.62685e-106	5054	0	1	0	0	only naïve ESCs
CCDC126	ENSG00000169193	-0.302668	1.7498	6.51941e-18	6272	0	1	0	0	only naïve ESCs
CCDC134	ENSG00000100147	-0.360403	1.01566	0.00253635	9438	0	1	0	0	only naïve ESCs
CCDC137	ENSG00000185298	-0.367693	2.03154	6.48406e-104	9876	0	1	0	0	only naïve ESCs
CCDC144A	ENSG00000170160	-0.382287	2.81399	2.3272e-19	10690	0	1	0	0	only naïve ESCs
CCDC167	ENSG00000198937	-0.373016	1.32935	5.59726e-52	10190	0	1	0	0	only naïve ESCs
CCDC169	ENSG00000242715	-0.44233	2.75656	1.3362e-51	13175	0	1	0	0	only naïve ESCs
CCDC51	ENSG00000164051	-0.443527	2.02116	9.77175e-84	13206	0	1	0	0	only naïve ESCs
CCDC64	ENSG00000135127	-0.38066	1.03776	0.00118585	10591	0	1	0	0	only naïve ESCs
CCDC68	ENSG00000166510	-0.49171	3.39602	2.24682e-11	14403	0	1	0	0	only naïve ESCs
CCDC8	ENSG00000169515	-0.42261	1.07089	1.0349e-07	12449	0	1	0	0	only naïve ESCs
CCDC80	ENSG00000091986	-0.268051	3.35398	3.90872e-65	5177	0	1	0	0	only naïve ESCs
CCDC84	ENSG00000186166	-0.290737	1.26385	4.42121e-23	5843	0	1	0	0	only naïve ESCs
CCDC86	ENSG00000110104	-0.345861	1.11611	4.50055e-25	8468	0	1	0	0	only naïve ESCs
CCDC9	ENSG00000105321	-0.306466	1.49586	1.10879e-11	6411	0	1	0	0	only naïve ESCs
CCDC94	ENSG00000105248	-0.540016	1.68447	9.00556e-46	14980	0	1	0	0	only naïve ESCs
CCK	ENSG00000187094	-0.412633	1.26953	0.028702	12073	0	1	0	0	only naïve ESCs
CCL28	ENSG00000151882	-0.129766	3.77674	5.7338e-36	2777	0	1	0	0	only naïve ESCs
CCL3L3	ENSG00000276085	-0.313302	1.1365	0.0454579	6730	0	1	0	0	only naïve ESCs
CCM2	ENSG00000136280	-0.320695	1.04198	2.53595e-13	7050	0	1	0	0	only naïve ESCs
CCND3	ENSG00000112576	-0.36242	3.19726	2.28252e-112	9560	0	1	0	0	only naïve ESCs
CCNE1	ENSG00000105173	-0.376414	1.09624	1.5491e-13	10370	0	1	0	0	only naïve ESCs
CCNF	ENSG00000162063	-0.31493	1.19718	2.99463e-23	6792	0	1	0	0	only naïve ESCs
CCNO	ENSG00000152669	-0.308395	2.27214	7.16519e-07	6498	0	1	0	0	only naïve ESCs
CCPG1	ENSG00000260916	-0.0599299	3.12937	1.37396e-60	2229	0	1	0	0	only naïve ESCs
CCRN4L	ENSG00000151014	-0.378921	1.10248	9.8724e-24	10507	0	1	0	0	only naïve ESCs
CD151	ENSG00000177697	-0.2909	2.07723	4.32474e-130	5852	0	1	0	0	only naïve ESCs
CD2BP2	ENSG00000169217	-0.203766	1.52115	9.26568e-64	3784	0	1	0	0	only naïve ESCs
CD320	ENSG00000167775	0.0281971	3.61475	0	1791	0	1	0	0	only naïve ESCs
CD3EAP	ENSG00000117877	-0.422017	1.19309	2.4497e-28	12433	0	1	0	0	only naïve ESCs
CD44	ENSG00000026508	-0.352373	4.0071	7.29724e-44	8939	0	1	0	0	only naïve ESCs
CD52	ENSG00000169442	-0.0231581	1.59556	2.43941e-08	2020	0	1	0	0	only naïve ESCs
CD53	ENSG00000143119	-0.014597	7.73108	0	1975	0	1	0	0	only naïve ESCs
CD55	ENSG00000196352	-0.367435	1.90129	1.72791e-25	9857	0	1	0	0	only naïve ESCs
CD7	ENSG00000173762	-0.109567	2.60912	3.89402e-35	2594	0	1	0	0	only naïve ESCs
CD82	ENSG00000085117	-0.365945	1.16523	0.00319521	9781	0	1	0	0	only naïve ESCs
CD97	ENSG00000123146	-0.266507	3.86183	8.25364e-77	5148	0	1	0	0	only naïve ESCs
CDA	ENSG00000158825	-0.356372	4.56188	3.20867e-228	9198	0	1	0	0	only naïve ESCs
CDC34	ENSG00000099804	-0.322883	1.27546	1.61598e-28	7153	0	1	0	0	only naïve ESCs
CDC37	ENSG00000105401	-0.239042	1.97714	6.13003e-193	4446	0	1	0	0	only naïve ESCs
CDH1	ENSG00000039068	-0.247402	1.49627	3.66587e-18	4658	0	1	0	0	only naïve ESCs
CDH5	ENSG00000179776	-0.197833	2.97482	1.60183e-24	3686	0	1	0	0	only naïve ESCs
CDHR1	ENSG00000148600	-0.253402	6.28774	0	4797	0	1	0	0	only naïve ESCs
CDIPT	ENSG00000103502	-0.503938	1.475	1.70449e-36	14613	0	1	0	0	only naïve ESCs
CDK20	ENSG00000156345	-0.231256	1.30216	8.00147e-05	4277	0	1	0	0	only naïve ESCs
CDK5	ENSG00000164885	-0.160474	1.92435	8.73473e-54	3162	0	1	0	0	only naïve ESCs
CDKN1C	ENSG00000129757	-0.308139	3.23953	1.2595e-87	6486	0	1	0	0	only naïve ESCs
CDKN2A	ENSG00000147889	-0.383065	2.26291	2.84045e-09	10727	0	1	0	0	only naïve ESCs
CDKN2B	ENSG00000147883	-0.295063	3.23752	1.31789e-08	6009	0	1	0	0	only naïve ESCs
CDKN2D	ENSG00000129355	-0.310106	1.86511	2.10316e-13	6576	0	1	0	0	only naïve ESCs
CDT1	ENSG00000167513	-0.360245	1.35802	2.66205e-32	9432	0	1	0	0	only naïve ESCs
CEACAM1	ENSG00000079385	-0.277783	3.32038	9.30493e-30	5435	0	1	0	0	only naïve ESCs
CEACAM6	ENSG00000086548	-0.0831508	5.10806	1.90948e-47	2382	0	1	0	0	only naïve ESCs
CEBPB	ENSG00000172216	-0.237699	2.05158	1.56657e-23	4412	0	1	1	0	only naïve ESCs
CEBPZOS	ENSG00000218739	-0.310242	2.75934	1.62713e-77	6585	0	1	0	0	only naïve ESCs
CENPA	ENSG00000115163	0.049732	1.66116	3.03375e-20	1696	0	1	1	0	only naïve ESCs
CENPB	ENSG00000125817	-0.269109	1.18696	5.01291e-07	5207	0	1	1	0	only naïve ESCs
CEP131	ENSG00000141577	-0.312028	2.29907	5.83649e-41	6677	0	1	0	0	only naïve ESCs
CEP164	ENSG00000110274	-0.179324	1.04667	4.3479e-07	3406	0	1	0	0	only naïve ESCs
CFAP46	ENSG00000171811	-0.233116	2.85216	1.51501e-33	4318	0	1	0	0	only naïve ESCs
CFD	ENSG00000197766	-0.131818	3.21668	2.68662e-31	2796	0	1	0	0	only naïve ESCs
CGNL1	ENSG00000128849	-0.384012	1.01773	6.20105e-10	10780	0	1	0	0	only naïve ESCs
CH507-9B2.3	ENSG00000280071	-0.217272	1.27836	7.16538e-35	3998	0	1	0	0	only naïve ESCs
CH507-9B2.5	ENSG00000275464	-0.264975	2.01333	2.11066e-71	5111	0	1	0	0	only naïve ESCs
CH507-9B2.9	ENSG00000280433	-0.40962	1.15221	1.38494e-05	11948	0	1	0	0	only naïve ESCs
CHAC1	ENSG00000128965	-0.364408	1.24685	6.05263e-12	9677	0	1	0	0	only naïve ESCs
CHCHD2	ENSG00000106153	-0.463187	1.08094	2.04896e-173	13779	0	1	0	0	only naïve ESCs
CHCHD4	ENSG00000163528	-0.517088	1.23806	5.61211e-35	14780	0	1	0	0	only naïve ESCs
CHERP	ENSG00000085872	-0.41269	1.49743	1.79743e-46	12076	0	1	0	0	only naïve ESCs
CHFR	ENSG00000072609	-0.419212	1.33356	3.46928e-19	12339	0	1	0	0	only naïve ESCs
CHMP1A	ENSG00000131165	-0.315772	1.37442	6.0147e-50	6833	0	1	0	0	only naïve ESCs
CHMP4C	ENSG00000164695	-0.296236	1.35419	2.66282e-07	6057	0	1	0	0	only naïve ESCs
CHRNE	ENSG00000108556	-0.311386	1.38269	0.00998632	6635	0	1	0	0	only naïve ESCs
CHST15	ENSG00000182022	-0.290819	1.04767	6.71198e-06	5848	0	1	0	0	only naïve ESCs
CHST8	ENSG00000124302	-0.334354	2.00551	6.44942e-19	7717	0	1	0	0	only naïve ESCs
CHTF18	ENSG00000127586	-0.0543345	1.53774	2.95537e-25	2189	0	1	0	0	only naïve ESCs
CIAO1	ENSG00000144021	-0.605628	1.36092	2.78278e-71	15275	0	1	0	0	only naïve ESCs
CIB1	ENSG00000185043	-0.56456	1.34512	4.4427e-53	15128	0	1	0	0	only naïve ESCs
CIC	ENSG00000079432	-0.283156	1.64172	6.58015e-15	5603	0	1	1	0	only naïve ESCs
CISD3	ENSG00000277972	-0.560382	1.16782	5.14149e-17	15100	0	1	0	0	only naïve ESCs
CISH	ENSG00000114737	0.0497543	2.28778	4.50367e-09	1694	0	1	0	0	only naïve ESCs
CLASRP	ENSG00000104859	-0.429759	1.38436	2.94148e-16	12709	0	1	0	0	only naïve ESCs
CLDN23	ENSG00000253958	-0.265489	1.63737	7.12673e-05	5124	0	1	0	0	only naïve ESCs
CLDN7	ENSG00000181885	-0.295617	2.15752	2.69107e-44	6028	0	1	0	0	only naïve ESCs
CLEC16A	ENSG00000038532	-0.261733	1.25843	1.16158e-09	5019	0	1	0	0	only naïve ESCs
CLEC1A	ENSG00000150048	-0.373165	2.81046	5.06314e-05	10204	0	1	0	0	only naïve ESCs
CLEC7A	ENSG00000172243	-0.276151	3.13067	5.7378e-16	5381	0	1	0	0	only naïve ESCs
CLIP1	ENSG00000130779	-0.200052	1.69686	1.12247e-34	3716	0	1	0	0	only naïve ESCs
CLN6	ENSG00000128973	-0.402349	2.29341	4.72683e-65	11607	0	1	0	0	only naïve ESCs
CLN8	ENSG00000182372	0.0331125	1.1122	1.11223e-21	1767	0	1	0	0	only naïve ESCs
CLPB	ENSG00000162129	-0.476251	2.03828	1.85968e-33	14097	0	1	0	0	only naïve ESCs
CLPP	ENSG00000125656	-0.281314	1.58178	9.1282e-84	5549	0	1	0	0	only naïve ESCs
CLPTM1	ENSG00000104853	0.0178934	1.39097	4.72994e-54	1836	0	1	0	0	only naïve ESCs
CLPTM1L	ENSG00000049656	-0.297332	1.79097	7.95347e-45	6092	0	1	0	0	only naïve ESCs
CLTB	ENSG00000175416	-0.312388	1.8749	4.21353e-44	6688	0	1	0	0	only naïve ESCs
CLUH	ENSG00000132361	-0.161274	2.59864	2.28808e-56	3177	0	1	0	0	only naïve ESCs
CMTM4	ENSG00000183723	-0.233528	1.43431	2.92906e-16	4330	0	1	0	0	only naïve ESCs
CNGA1	ENSG00000198515	-0.332512	1.94097	3.65615e-07	7622	0	1	0	0	only naïve ESCs
CNNM3	ENSG00000168763	-0.251123	1.60054	1.51958e-12	4738	0	1	0	0	only naïve ESCs
COASY	ENSG00000068120	-0.476058	1.61369	5.73952e-76	14092	0	1	0	0	only naïve ESCs
COL9A3	ENSG00000092758	-0.309354	1.91343	3.48937e-39	6545	0	1	0	0	only naïve ESCs
COMMD3	ENSG00000148444	-0.403047	1.66192	2.07155e-20	11641	0	1	0	0	only naïve ESCs
COMMD5	ENSG00000170619	-0.513414	1.51113	3.87683e-55	14741	0	1	0	0	only naïve ESCs
COMTD1	ENSG00000165644	-0.196759	2.68017	7.3792e-89	3661	0	1	0	0	only naïve ESCs
COPE	ENSG00000105669	-0.39809	1.37372	1.38473e-157	11408	0	1	0	0	only naïve ESCs
CORO1A	ENSG00000102879	-0.160874	1.43926	1.28651e-07	3169	0	1	0	0	only naïve ESCs
COX14	ENSG00000178449	-0.451099	1.44486	2.14763e-104	13426	0	1	0	0	only naïve ESCs
COX4I1	ENSG00000131143	-0.398976	1.42119	1.39047e-189	11450	0	1	0	0	only naïve ESCs
COX5B	ENSG00000135940	-0.332879	1.36405	2.58844e-203	7644	0	1	0	0	only naïve ESCs
COX6B1	ENSG00000126267	-0.253947	1.1982	2.63344e-99	4817	0	1	0	0	only naïve ESCs
COX7B2	ENSG00000170516	-0.369997	5.2552	1.85147e-248	10004	0	1	0	0	only naïve ESCs
CPEB3	ENSG00000107864	-0.425816	1.52959	0.00906243	12566	0	1	0	0	only naïve ESCs
CPED1	ENSG00000106034	-0.331717	2.30597	7.63726e-13	7586	0	1	0	0	only naïve ESCs
CPSF3L	ENSG00000127054	-0.495226	1.77282	2.46503e-87	14472	0	1	0	0	only naïve ESCs
CPSF4	ENSG00000160917	-0.289336	1.70487	3.19142e-41	5794	0	1	0	0	only naïve ESCs
CPT1A	ENSG00000110090	-0.113053	2.15737	3.08885e-17	2625	0	1	0	0	only naïve ESCs
CPTP	ENSG00000224051	-0.208048	2.06198	8.35705e-19	3860	0	1	0	0	only naïve ESCs
CRB3	ENSG00000130545	-0.242941	3.23358	2.42103e-96	4535	0	1	0	0	only naïve ESCs
CRELD2	ENSG00000184164	-0.198849	1.87131	2.77353e-56	3702	0	1	0	0	only naïve ESCs
CRISPLD2	ENSG00000103196	-0.247146	2.49012	2.33185e-28	4652	0	1	0	0	only naïve ESCs
CRTC2	ENSG00000160741	-0.174632	1.75668	4.31615e-17	3341	0	1	0	0	only naïve ESCs
CRY2	ENSG00000121671	-0.103079	1.72862	1.7461e-20	2542	0	1	0	0	only naïve ESCs
CRYGB	ENSG00000182187	-0.244242	1.43794	0.0108417	4578	0	1	0	0	only naïve ESCs
CRYGD	ENSG00000118231	-0.260236	3.25249	4.83838e-27	4974	0	1	0	0	only naïve ESCs
CSNK1D	ENSG00000141551	-0.0941057	1.19648	1.69853e-42	2466	0	1	0	0	only naïve ESCs
CSPP1	ENSG00000104218	-0.400094	1.02282	1.01738e-09	11502	0	1	0	0	only naïve ESCs
CSRNP1	ENSG00000144655	-0.341353	2.21818	3.10676e-19	8163	0	1	1	0	only naïve ESCs
CSRP1	ENSG00000159176	-0.177329	2.42942	1.85966e-67	3379	0	1	0	0	only naïve ESCs
CSTF2	ENSG00000101811	-0.322307	2.01091	3.18301e-95	7125	0	1	0	0	only naïve ESCs
CTDNEP1	ENSG00000175826	-0.436081	1.14854	1.03117e-18	12968	0	1	0	0	only naïve ESCs
CTDP1	ENSG00000060069	-0.193738	1.02273	6.6867e-08	3614	0	1	0	0	only naïve ESCs
CTIF	ENSG00000134030	-0.155429	1.12548	0.023611	3095	0	1	0	0	only naïve ESCs
CTNS	ENSG00000040531	-0.0928969	2.30076	1.77628e-38	2455	0	1	0	0	only naïve ESCs
CTRL	ENSG00000141086	-0.516835	1.608	0.000184198	14776	0	1	0	0	only naïve ESCs
CTSB	ENSG00000164733	-0.128484	3.71056	4.50083e-305	2768	0	1	0	0	only naïve ESCs
CTSD	ENSG00000117984	0.0347473	1.87518	2.54457e-101	1760	0	1	0	0	only naïve ESCs
CTSF	ENSG00000174080	-0.439222	4.50885	3.92035e-89	13077	0	1	0	0	only naïve ESCs
CTSL	ENSG00000135047	-0.0687465	2.73414	1.80962e-185	2284	0	1	0	0	only naïve ESCs
CTTN	ENSG00000085733	-0.00358426	1.22295	7.82578e-117	1926	0	1	0	0	only naïve ESCs
CTU1	ENSG00000142544	-0.303938	1.71216	2.80807e-07	6317	0	1	0	0	only naïve ESCs
CTU2	ENSG00000174177	-0.497928	1.49785	3.37348e-28	14519	0	1	0	0	only naïve ESCs
CXorf40A	ENSG00000197620	-0.339796	1.65652	7.809e-27	8063	0	1	0	0	only naïve ESCs
CXorf40B	ENSG00000197021	-0.326681	1.45935	2.90551e-45	7338	0	1	0	0	only naïve ESCs
CXXC1	ENSG00000154832	-0.0220211	2.10756	6.93656e-79	2011	0	1	1	0	only naïve ESCs
CYB561D2	ENSG00000114395	-0.393965	2.05968	2.14603e-58	11236	0	1	0	0	only naïve ESCs
CYP2E1	ENSG00000130649	-0.352158	3.78753	7.86047e-30	8918	0	1	0	0	only naïve ESCs
CYTH2	ENSG00000105443	-0.196039	1.07616	3.20058e-20	3648	0	1	0	0	only naïve ESCs
CYTH3	ENSG00000008256	-0.26665	1.05263	3.02392e-05	5152	0	1	0	0	only naïve ESCs
DAGLA	ENSG00000134780	-0.229145	2.13606	5.46307e-17	4237	0	1	0	0	only naïve ESCs
DAPK3	ENSG00000167657	-0.251875	1.45014	6.78953e-24	4757	0	1	0	0	only naïve ESCs
DAPP1	ENSG00000070190	-0.0781077	3.32243	1.80939e-10	2347	0	1	0	0	only naïve ESCs
DAXX	ENSG00000204209	-0.416898	1.09498	3.84374e-45	12242	0	1	0	0	only naïve ESCs
DCAF4	ENSG00000119599	-0.243428	3.22488	4.9064e-99	4553	0	1	0	0	only naïve ESCs
DCAF4L2	ENSG00000176566	-0.391639	5.70352	6.39256e-86	11144	0	1	0	0	only naïve ESCs
DCDC2	ENSG00000146038	-0.3541	4.06079	3.06438e-37	9051	0	1	0	0	only naïve ESCs
DCLRE1B	ENSG00000118655	-0.422061	1.06895	6.75253e-09	12434	0	1	0	0	only naïve ESCs
DCXR	ENSG00000169738	-0.0955222	2.18955	4.39985e-126	2479	0	1	0	0	only naïve ESCs
DDIT3	ENSG00000175197	-0.157586	3.06776	5.05163e-74	3129	0	1	1	0	only naïve ESCs
DDIT4L	ENSG00000145358	-0.0894437	2.17481	3.1249e-14	2430	0	1	0	0	only naïve ESCs
DDRGK1	ENSG00000198171	-0.389181	1.02002	6.81876e-23	11042	0	1	0	0	only naïve ESCs
DDT	ENSG00000099977	-0.289967	1.51098	3.46708e-90	5816	0	1	0	0	only naïve ESCs
DDTL	ENSG00000099974	-0.420024	1.01087	1.65005e-07	12366	0	1	0	0	only naïve ESCs
DDX19A	ENSG00000168872	-0.367926	1.17693	3.61139e-36	9891	0	1	0	0	only naïve ESCs
DDX23	ENSG00000174243	-0.0565778	1.03677	6.39585e-22	2204	0	1	0	0	only naïve ESCs
DDX27	ENSG00000124228	-0.304769	1.19458	1.48478e-52	6342	0	1	0	0	only naïve ESCs
DDX28	ENSG00000182810	-0.43062	1.23714	2.17168e-21	12743	0	1	0	0	only naïve ESCs
DDX31	ENSG00000125485	-0.373917	1.47398	2.668e-21	10247	0	1	0	0	only naïve ESCs
DDX39A	ENSG00000123136	-0.290434	1.98151	5.49415e-187	5831	0	1	0	0	only naïve ESCs
DDX43	ENSG00000080007	-0.339417	6.47519	8.86376e-262	8034	0	1	0	0	only naïve ESCs
DDX49	ENSG00000105671	-0.234653	2.86497	8.81835e-147	4349	0	1	0	0	only naïve ESCs
DDX51	ENSG00000185163	-0.307838	1.37719	1.28008e-09	6473	0	1	0	0	only naïve ESCs
DDX53	ENSG00000184735	-0.360466	3.40561	7.02858e-12	9443	0	1	0	0	only naïve ESCs
DDX54	ENSG00000123064	-0.264612	1.50734	2.18039e-45	5103	0	1	0	0	only naïve ESCs
DDX56	ENSG00000136271	-0.230853	1.52654	1.76062e-92	4272	0	1	0	0	only naïve ESCs
DECR2	ENSG00000242612	-0.410695	1.73338	3.25191e-23	12005	0	1	0	0	only naïve ESCs
DEFB123	ENSG00000180424	-0.194281	1.56501	2.32383e-08	3622	0	1	0	0	only naïve ESCs
DEGS1	ENSG00000143753	-0.223504	1.80203	1.18623e-71	4111	0	1	0	0	only naïve ESCs
DENND3	ENSG00000105339	-0.181574	3.61862	1.72066e-73	3445	0	1	0	0	only naïve ESCs
DENND5A	ENSG00000184014	-0.348561	1.06388	2.17363e-15	8653	0	1	0	0	only naïve ESCs
DEPTOR	ENSG00000155792	-0.0863445	5.81196	1.49949e-215	2403	0	1	0	0	only naïve ESCs
DFFB	ENSG00000169598	-0.380482	2.56009	6.34801e-22	10579	0	1	0	0	only naïve ESCs
DGAT1	ENSG00000185000	-0.320556	2.24403	9.55729e-23	7042	0	1	0	0	only naïve ESCs
DGCR14	ENSG00000100056	-0.159461	1.20331	1.30501e-13	3150	0	1	0	0	only naïve ESCs
DHDH	ENSG00000104808	-0.171881	1.03597	0.0206628	3301	0	1	0	0	only naïve ESCs
DHX16	ENSG00000204560	-0.229688	1.02566	1.63361e-15	4252	0	1	0	0	only naïve ESCs
DHX34	ENSG00000134815	-0.180936	1.50158	1.97799e-21	3437	0	1	0	0	only naïve ESCs
DHX37	ENSG00000150990	0.0180167	2.51924	1.04696e-52	1833	0	1	0	0	only naïve ESCs
DLC1	ENSG00000164741	-0.360855	2.83994	1.3157e-14	9465	0	1	0	0	only naïve ESCs
DLG3	ENSG00000082458	-0.0939085	2.79827	6.03442e-91	2464	0	1	0	0	only naïve ESCs
DLK1	ENSG00000185559	-0.268927	2.58567	2.09771e-08	5203	0	1	0	0	only naïve ESCs
DLL3	ENSG00000090932	-0.414147	1.23912	2.48115e-16	12132	0	1	0	0	only naïve ESCs
DLX3	ENSG00000064195	-0.223362	4.61426	1.45523e-89	4108	0	1	1	0	only naïve ESCs
DLX4	ENSG00000108813	-0.342881	2.8747	3.24863e-22	8262	0	1	1	0	only naïve ESCs
DLX5	ENSG00000105880	-0.225469	2.936	2.07623e-08	4152	0	1	1	0	only naïve ESCs
DLX6	ENSG00000006377	-0.332637	3.4488	6.28099e-09	7633	0	1	1	0	only naïve ESCs
DMAP1	ENSG00000178028	-0.434013	1.50887	7.72451e-45	12865	0	1	0	0	only naïve ESCs
DMBX1	ENSG00000197587	-0.33926	3.17399	3.89563e-12	8020	0	1	1	0	only naïve ESCs
DMRTB1	ENSG00000143006	-0.368515	3.21197	3.38664e-15	9922	0	1	1	0	only naïve ESCs
DNAH3	ENSG00000158486	-0.355298	1.9484	7.20793e-08	9132	0	1	0	0	only naïve ESCs
DNAJA3	ENSG00000103423	-0.472431	1.56425	4.99825e-66	14023	0	1	0	0	only naïve ESCs
DNAJA4	ENSG00000140403	-0.321438	3.99811	6.58937e-42	7076	0	1	0	0	only naïve ESCs
DNAJB1	ENSG00000132002	-0.159621	1.54093	2.94676e-79	3156	0	1	0	0	only naïve ESCs
DNAJB12	ENSG00000148719	-0.186744	1.02894	6.23797e-14	3516	0	1	0	0	only naïve ESCs
DNAJB2	ENSG00000135924	-0.327919	1.07578	0.000366753	7400	0	1	0	0	only naïve ESCs
DNAJC11	ENSG00000007923	-0.323154	1.62546	8.23563e-69	7164	0	1	0	0	only naïve ESCs
DNAJC14	ENSG00000135392	-0.307098	1.01184	1.16004e-10	6439	0	1	0	0	only naïve ESCs
DNAJC15	ENSG00000120675	-0.15521	2.60377	0	3093	0	1	0	0	only naïve ESCs
DNASE2	ENSG00000105612	-0.30752	2.47224	1.32312e-85	6458	0	1	0	0	only naïve ESCs
DNLZ	ENSG00000213221	-0.186831	1.4996	5.32609e-16	3517	0	1	0	0	only naïve ESCs
DOHH	ENSG00000129932	-0.261721	1.85024	1.37716e-38	5018	0	1	0	0	only naïve ESCs
DPF1	ENSG00000011332	-0.385472	2.77947	2.24912e-38	10853	0	1	1	0	only naïve ESCs
DPH1	ENSG00000108963	-0.206187	1.97032	2.74074e-43	3824	0	1	0	0	only naïve ESCs
DPH2	ENSG00000132768	-0.446685	1.77896	1.94584e-65	13301	0	1	0	0	only naïve ESCs
DPM2	ENSG00000136908	-0.375924	1.34931	6.86072e-83	10340	0	1	0	0	only naïve ESCs
DPP9	ENSG00000142002	-0.174939	2.73565	2.79346e-93	3348	0	1	0	0	only naïve ESCs
DPPA2	ENSG00000163530	-0.327961	3.40212	6.57012e-53	7402	0	1	0	0	only naïve ESCs
DPPA3	ENSG00000187569	-0.209533	9.07146	0	3878	0	1	0	0	only naïve ESCs
DPPA5	ENSG00000203909	-0.116137	11.5227	0	2652	0	1	0	0	only naïve ESCs
DRAM1	ENSG00000136048	-0.42073	3.39209	2.67443e-49	12392	0	1	0	0	only naïve ESCs
DRG2	ENSG00000108591	-0.37282	1.49883	2.00078e-44	10183	0	1	0	0	only naïve ESCs
DSCAML1	ENSG00000177103	-0.355355	2.75317	1.82899e-07	9134	0	1	0	0	only naïve ESCs
DSCR4	ENSG00000184029	-0.425868	3.45267	2.28136e-62	12568	0	1	0	0	only naïve ESCs
DSCR8	ENSG00000198054	-0.440264	5.52203	0	13110	0	1	0	0	only naïve ESCs
DSG3	ENSG00000134757	-0.327708	4.15426	6.23643e-13	7386	0	1	0	0	only naïve ESCs
DUS1L	ENSG00000169718	-0.325642	1.98509	3.16968e-34	7296	0	1	0	0	only naïve ESCs
DUS3L	ENSG00000141994	-0.31834	1.89397	7.42048e-78	6933	0	1	0	0	only naïve ESCs
DUSP10	ENSG00000143507	-0.495811	2.68084	1.1521e-13	14485	0	1	0	0	only naïve ESCs
DUSP14	ENSG00000276023	0.0179349	1.15225	1.09233e-22	1834	0	1	0	0	only naïve ESCs
DUSP23	ENSG00000158716	-0.416678	3.41325	3.5878e-79	12230	0	1	0	0	only naïve ESCs
DUSP8	ENSG00000184545	-0.19281	1.22977	0.0202655	3600	0	1	0	0	only naïve ESCs
DVL1	ENSG00000107404	-0.101953	1.6009	7.20725e-14	2529	0	1	0	0	only naïve ESCs
DVL2	ENSG00000004975	-0.0152434	1.28997	1.37604e-30	1979	0	1	0	0	only naïve ESCs
DYNAP	ENSG00000178690	-0.325971	2.85059	1.48105e-06	7312	0	1	0	0	only naïve ESCs
E2F4	ENSG00000205250	-0.423201	1.88336	5.56568e-73	12469	0	1	1	0	only naïve ESCs
E4F1	ENSG00000167967	-0.132014	1.97267	9.20759e-43	2800	0	1	1	0	only naïve ESCs
EBF3	ENSG00000108001	-0.342962	1.84256	1.08951e-05	8268	0	1	1	0	only naïve ESCs
EBNA1BP2	ENSG00000117395	-0.393196	1.43131	1.50712e-183	11203	0	1	0	0	only naïve ESCs
ECE2	ENSG00000145194	-0.257552	1.23054	1.08836e-40	4907	0	1	0	0	only naïve ESCs
ECI1	ENSG00000167969	-0.363334	1.51253	8.86912e-48	9618	0	1	0	0	only naïve ESCs
ECSIT	ENSG00000130159	-0.532817	1.56706	3.92171e-49	14916	0	1	0	0	only naïve ESCs
EDA2R	ENSG00000131080	-0.128673	2.2805	4.90842e-13	2769	0	1	0	0	only naïve ESCs
EDEM2	ENSG00000088298	-0.0127936	2.06413	1.0744e-54	1969	0	1	0	0	only naïve ESCs
EEF1D	ENSG00000104529	-0.249276	1.35922	1.23018e-85	4696	0	1	0	0	only naïve ESCs
EEF2	ENSG00000167658	-0.213824	1.73822	4.01885e-208	3941	0	1	0	0	only naïve ESCs
EFHD2	ENSG00000142634	-0.341934	4.33109	1.85458e-269	8205	0	1	0	0	only naïve ESCs
EFNA4	ENSG00000243364	-0.245843	1.52227	3.13675e-26	4613	0	1	0	0	only naïve ESCs
EFR3B	ENSG00000084710	-0.0981552	1.4789	1.76583e-20	2506	0	1	0	0	only naïve ESCs
EGFLAM	ENSG00000164318	-0.275406	3.24556	3.19941e-11	5360	0	1	0	0	only naïve ESCs
EGLN3	ENSG00000129521	-0.29558	1.9778	1.68178e-54	6027	0	1	0	0	only naïve ESCs
EHD1	ENSG00000110047	-0.151653	1.28565	7.46246e-14	3054	0	1	0	0	only naïve ESCs
EHHADH	ENSG00000113790	-0.272114	3.08163	2.36596e-12	5278	0	1	0	0	only naïve ESCs
EID3	ENSG00000255150	-0.333115	3.67055	1.67406e-46	7658	0	1	0	0	only naïve ESCs
EIF3G	ENSG00000130811	-0.355822	1.81622	8.5921e-202	9162	0	1	0	0	only naïve ESCs
EIF3K	ENSG00000178982	-0.268565	2.34958	0	5189	0	1	0	0	only naïve ESCs
EIF4EBP1	ENSG00000187840	-0.295648	1.48687	8.70539e-111	6032	0	1	0	0	only naïve ESCs
EIF6	ENSG00000242372	-0.324872	1.91168	2.98982e-266	7254	0	1	0	0	only naïve ESCs
ELAC2	ENSG00000006744	-0.529867	1.08872	5.32919e-36	14896	0	1	0	0	only naïve ESCs
ELF1	ENSG00000120690	-0.29423	1.10121	5.86069e-07	5980	0	1	1	0	only naïve ESCs
ELF4	ENSG00000102034	-0.294471	1.34934	0.0276904	5983	0	1	1	0	only naïve ESCs
ELFN1	ENSG00000225968	-0.319557	1.40377	0.00172094	6996	0	1	0	0	only naïve ESCs
ELK1	ENSG00000126767	-0.376816	1.3114	6.24201e-17	10393	0	1	1	0	only naïve ESCs
ELL	ENSG00000105656	-0.338765	1.11035	1.65007e-06	7991	0	1	0	0	only naïve ESCs
ELMO3	ENSG00000102890	-0.10705	2.59803	1.73906e-22	2575	0	1	0	0	only naïve ESCs
ELMOD1	ENSG00000110675	-0.277808	3.04199	7.12511e-10	5437	0	1	0	0	only naïve ESCs
ELOF1	ENSG00000130165	-0.4993	1.7111	4.1596e-132	14538	0	1	0	0	only naïve ESCs
ELOVL1	ENSG00000066322	-0.26513	1.08609	2.64882e-15	5118	0	1	0	0	only naïve ESCs
EMILIN2	ENSG00000132205	0.0269932	2.00448	3.92304e-15	1796	0	1	0	0	only naïve ESCs
EML2	ENSG00000125746	0.0339076	1.83071	4.33325e-16	1763	0	1	0	0	only naïve ESCs
EML6	ENSG00000214595	-0.291277	3.15887	2.69428e-17	5867	0	1	0	0	only naïve ESCs
ENDOD1	ENSG00000149218	-0.260912	1.78461	1.11987e-07	4993	0	1	0	0	only naïve ESCs
ENDOG	ENSG00000167136	-0.201641	1.65071	3.15423e-16	3744	0	1	0	0	only naïve ESCs
ENTHD2	ENSG00000167302	-0.366356	1.27439	3.0817e-07	9801	0	1	0	0	only naïve ESCs
EPHX3	ENSG00000105131	-0.184203	1.13953	6.33706e-06	3486	0	1	0	0	only naïve ESCs
EPN1	ENSG00000063245	-0.375185	1.71091	6.75095e-48	10307	0	1	0	0	only naïve ESCs
ERF	ENSG00000105722	-0.490267	1.01635	9.28411e-06	14382	0	1	1	0	only naïve ESCs
ERICH5	ENSG00000177459	-0.339135	2.71716	1.86179e-17	8012	0	1	0	0	only naïve ESCs
ERN1	ENSG00000178607	0.0121038	1.12836	0.0150313	1857	0	1	0	0	only naïve ESCs
ERP29	ENSG00000089248	-0.273353	1.02228	3.93262e-79	5309	0	1	0	0	only naïve ESCs
ESAM	ENSG00000149564	-0.0812169	1.84224	0.00626615	2368	0	1	0	0	only naïve ESCs
ESRRA	ENSG00000173153	-0.236432	3.58977	2.55733e-146	4390	0	1	1	0	only naïve ESCs
ETHE1	ENSG00000105755	-0.175685	1.53176	9.28636e-36	3354	0	1	0	0	only naïve ESCs
EXOC3L1	ENSG00000179044	-0.550608	3.82786	1.77861e-56	15049	0	1	0	0	only naïve ESCs
EXOSC4	ENSG00000178896	-0.253342	1.72185	6.69899e-110	4794	0	1	0	0	only naïve ESCs
EXOSC5	ENSG00000077348	-0.440972	1.14192	3.17671e-44	13130	0	1	0	0	only naïve ESCs
EZR	ENSG00000092820	-0.174607	1.04029	2.0349e-73	3340	0	1	0	0	only naïve ESCs
F2	ENSG00000180210	-0.467759	1.92557	0.00439057	13909	0	1	0	0	only naïve ESCs
FABP3	ENSG00000121769	-0.177885	1.29183	2.39369e-26	3386	0	1	0	0	only naïve ESCs
FADS3	ENSG00000221968	-0.0467344	3.98295	3.31237e-172	2163	0	1	0	0	only naïve ESCs
FAM102A	ENSG00000167106	-0.200263	2.36544	9.39027e-39	3718	0	1	0	0	only naïve ESCs
FAM109A	ENSG00000198324	-0.197536	1.81789	9.08464e-11	3673	0	1	0	0	only naïve ESCs
FAM120C	ENSG00000184083	-0.432049	1.71813	4.68279e-22	12796	0	1	0	0	only naïve ESCs
FAM126B	ENSG00000155744	-0.268725	1.28243	6.73967e-09	5193	0	1	0	0	only naïve ESCs
FAM133A	ENSG00000179083	-0.375611	2.9468	2.5586e-14	10331	0	1	0	0	only naïve ESCs
FAM151B	ENSG00000152380	-0.149305	1.6634	0.000240386	3017	0	1	0	0	only naïve ESCs
FAM160B2	ENSG00000158863	-0.216998	2.1605	5.68452e-21	3996	0	1	0	0	only naïve ESCs
FAM162B	ENSG00000183807	-0.181295	2.22934	2.06618e-08	3443	0	1	0	0	only naïve ESCs
FAM173A	ENSG00000103254	-0.414722	2.77743	1.60773e-105	12153	0	1	0	0	only naïve ESCs
FAM193B	ENSG00000146067	-0.303287	1.16281	1.19147e-08	6296	0	1	0	0	only naïve ESCs
FAM195A	ENSG00000172366	-0.517821	2.11764	8.4862e-83	14790	0	1	0	0	only naïve ESCs
FAM207A	ENSG00000160256	-0.456462	2.79312	2.17115e-208	13590	0	1	0	0	only naïve ESCs
FAM214B	ENSG00000005238	0.0795487	1.64403	1.35424e-09	1577	0	1	0	0	only naïve ESCs
FAM222A	ENSG00000139438	-0.341427	1.83125	0.00169352	8171	0	1	0	0	only naïve ESCs
FAM3A	ENSG00000071889	-0.330257	1.3746	3.1147e-22	7495	0	1	0	0	only naïve ESCs
FAM46B	ENSG00000158246	-0.0418881	2.65272	2.54728e-107	2135	0	1	0	0	only naïve ESCs
FAM50A	ENSG00000071859	-0.194833	2.28567	5.8934e-129	3631	0	1	0	0	only naïve ESCs
FAM53B	ENSG00000189319	-0.328258	1.4527	2.186e-11	7412	0	1	0	0	only naïve ESCs
FAM58A	ENSG00000262919	-0.436601	2.84662	1.26374e-73	12992	0	1	0	0	only naïve ESCs
FAM71E1	ENSG00000142530	-0.496831	2.47351	5.82829e-50	14506	0	1	0	0	only naïve ESCs
FAM73B	ENSG00000148343	0.0335361	1.18679	1.29735e-05	1765	0	1	0	0	only naïve ESCs
FAM81A	ENSG00000157470	-0.339671	1.40843	0.0355979	8053	0	1	0	0	only naïve ESCs
FAM83B	ENSG00000168143	-0.339402	2.64935	5.09002e-13	8033	0	1	0	0	only naïve ESCs
FAM84B	ENSG00000168672	-0.389249	1.08134	8.58327e-10	11045	0	1	0	0	only naïve ESCs
FAM96B	ENSG00000166595	-0.317915	1.99906	4.30072e-252	6918	0	1	0	0	only naïve ESCs
FAM98C	ENSG00000130244	-0.245542	1.50998	4.83358e-09	4607	0	1	0	0	only naïve ESCs
FANCE	ENSG00000112039	-0.35665	2.57093	6.4277e-40	9216	0	1	0	0	only naïve ESCs
FARSA	ENSG00000179115	-0.319494	1.75412	1.07245e-155	6992	0	1	0	0	only naïve ESCs
FAU	ENSG00000149806	-0.349532	1.45017	6.48677e-138	8725	0	1	0	0	only naïve ESCs
FBP1	ENSG00000165140	-0.0386184	2.2065	2.31051e-47	2114	0	1	0	0	only naïve ESCs
FBRS	ENSG00000156860	-0.368349	3.219	1.37619e-58	9912	0	1	0	0	only naïve ESCs
FBRSL1	ENSG00000112787	-0.518651	2.56176	1.58014e-39	14796	0	1	0	0	only naïve ESCs
FBXL13	ENSG00000161040	-0.384008	1.83259	6.58198e-06	10779	0	1	0	0	only naïve ESCs
FBXL15	ENSG00000107872	-0.23512	1.99878	1.82101e-77	4353	0	1	0	0	only naïve ESCs
FBXL18	ENSG00000155034	-0.288415	2.45551	9.55359e-33	5769	0	1	0	0	only naïve ESCs
FBXL6	ENSG00000182325	-0.56651	1.84787	1.4085e-14	15139	0	1	0	0	only naïve ESCs
FBXO31	ENSG00000103264	-0.254356	1.55613	4.82998e-08	4828	0	1	0	0	only naïve ESCs
FBXO36	ENSG00000153832	-0.119702	1.80872	2.45153e-44	2682	0	1	0	0	only naïve ESCs
FBXO46	ENSG00000177051	-0.0192224	1.11402	1.61441e-12	2001	0	1	0	0	only naïve ESCs
FBXO6	ENSG00000116663	-0.45219	4.12801	1.35078e-80	13459	0	1	0	0	only naïve ESCs
FBXW5	ENSG00000159069	-0.345528	1.56647	9.31e-47	8439	0	1	0	0	only naïve ESCs
FCER1G	ENSG00000158869	-0.398373	1.39572	0.00719884	11427	0	1	0	0	only naïve ESCs
FCGBP	ENSG00000275395	-0.355025	2.28678	1.06082e-07	9114	0	1	0	0	only naïve ESCs
FDXR	ENSG00000161513	-0.281812	2.61438	3.52663e-51	5567	0	1	0	0	only naïve ESCs
FERMT1	ENSG00000101311	-0.3133	2.58034	1.52976e-36	6729	0	1	0	0	only naïve ESCs
FES	ENSG00000182511	-0.299375	2.76164	1.94119e-53	6166	0	1	0	0	only naïve ESCs
FGD3	ENSG00000127084	-0.373301	3.51122	8.77172e-20	10211	0	1	0	0	only naïve ESCs
FGF18	ENSG00000156427	-0.196792	1.26519	0.00622	3662	0	1	0	0	only naïve ESCs
FGF4	ENSG00000075388	-0.34927	8.7114	0	8702	0	1	0	0	only naïve ESCs
FGF8	ENSG00000107831	-0.354605	2.119	1.67365e-05	9079	0	1	0	0	only naïve ESCs
FGFR3	ENSG00000068078	-0.0714256	4.03389	1.43333e-93	2299	0	1	0	0	only naïve ESCs
FIBCD1	ENSG00000130720	-0.298553	1.84008	6.04556e-12	6134	0	1	0	0	only naïve ESCs
FKBP11	ENSG00000134285	-0.337858	2.2638	2.53964e-59	7921	0	1	0	0	only naïve ESCs
FKBPL	ENSG00000204315	-0.381297	1.53114	3.75558e-18	10627	0	1	0	0	only naïve ESCs
FKTN	ENSG00000106692	-0.0831835	2.44582	1.09779e-24	2383	0	1	0	0	only naïve ESCs
FLAD1	ENSG00000160688	-0.389707	1.60806	4.5942e-102	11068	0	1	0	0	only naïve ESCs
FLYWCH1	ENSG00000059122	-0.327863	2.3518	1.44947e-26	7396	0	1	1	0	only naïve ESCs
FMN1	ENSG00000248905	-0.313243	4.00088	5.41737e-39	6724	0	1	0	0	only naïve ESCs
FN3K	ENSG00000167363	-0.109543	2.91844	8.46434e-55	2593	0	1	0	0	only naïve ESCs
FNIP2	ENSG00000052795	-0.412289	2.13481	2.07904e-22	12061	0	1	0	0	only naïve ESCs
FNTB	ENSG00000257365	-0.0903722	1.05598	4.88606e-18	2439	0	1	0	0	only naïve ESCs
FOXC1	ENSG00000054598	-0.46614	1.40361	0.0477295	13865	0	1	1	0	only naïve ESCs
FOXH1	ENSG00000160973	-0.387421	1.73252	5.98963e-46	10954	0	1	1	0	only naïve ESCs
FOXI3	ENSG00000214336	0.0584108	3.03773	4.44223e-15	1661	0	1	1	0	only naïve ESCs
FOXP1	ENSG00000114861	-0.321701	1.01311	2.07539e-08	7091	0	1	1	0	only naïve ESCs
FOXP4	ENSG00000137166	-0.402288	1.52516	5.68998e-08	11603	0	1	1	0	only naïve ESCs
FOXR1	ENSG00000176302	-0.328622	4.31427	8.33053e-111	7430	0	1	1	0	only naïve ESCs
FOXRED1	ENSG00000110074	-0.41056	1.25316	9.02755e-43	11999	0	1	0	0	only naïve ESCs
FRAT2	ENSG00000181274	-0.0350418	3.88806	7.95244e-130	2088	0	1	0	0	only naïve ESCs
FRG1B	ENSG00000149531	-0.449772	4.82872	0	13391	0	1	0	0	only naïve ESCs
FRK	ENSG00000111816	-0.416632	3.86075	3.6544e-26	12227	0	1	0	0	only naïve ESCs
FRMD8	ENSG00000126391	-0.2115	2.16576	1.32228e-34	3904	0	1	0	0	only naïve ESCs
FRMPD3	ENSG00000147234	-0.312854	2.43563	2.22313e-10	6709	0	1	0	0	only naïve ESCs
FSTL5	ENSG00000168843	-0.366949	2.12673	0.0281653	9830	0	1	0	0	only naïve ESCs
FTSJ1	ENSG00000068438	-0.353526	1.45915	3.72625e-53	9016	0	1	0	0	only naïve ESCs
FTSJ3	ENSG00000108592	-0.241157	1.40269	6.95592e-45	4500	0	1	0	0	only naïve ESCs
FXN	ENSG00000165060	-0.538343	1.15568	4.85188e-48	14966	0	1	0	0	only naïve ESCs
FXYD4	ENSG00000150201	0.040067	3.0131	4.26478e-33	1738	0	1	0	0	only naïve ESCs
FXYD5	ENSG00000089327	-0.43297	1.71405	3.10411e-100	12842	0	1	0	0	only naïve ESCs
FZD10	ENSG00000111432	-0.00323513	1.28478	0.0116919	1925	0	1	0	0	only naïve ESCs
FZD5	ENSG00000163251	-0.224568	2.17613	5.58052e-45	4137	0	1	0	0	only naïve ESCs
FZD8	ENSG00000177283	-0.347626	2.22492	4.66931e-12	8578	0	1	0	0	only naïve ESCs
FZR1	ENSG00000105325	0.0794775	1.7819	9.6237e-13	1578	0	1	0	0	only naïve ESCs
G6PD	ENSG00000160211	0.015772	1.41999	7.42674e-38	1843	0	1	0	0	only naïve ESCs
GAB2	ENSG00000033327	0.0898014	2.47142	9.98717e-15	1541	0	1	0	0	only naïve ESCs
GADD45A	ENSG00000116717	-0.482876	1.37322	1.37756e-10	14249	0	1	0	0	only naïve ESCs
GAK	ENSG00000178950	-0.266188	1.84612	1.44221e-35	5141	0	1	0	0	only naïve ESCs
GAL	ENSG00000069482	-0.349609	2.24577	5.21917e-57	8730	0	1	0	0	only naïve ESCs
GALM	ENSG00000143891	-0.458375	1.30958	1.09533e-27	13648	0	1	0	0	only naïve ESCs
GALNT8	ENSG00000130035	0.0172571	1.49094	5.48617e-09	1840	0	1	0	0	only naïve ESCs
GAS2L1	ENSG00000185340	-0.192053	3.36229	2.17118e-54	3592	0	1	0	0	only naïve ESCs
GAS6	ENSG00000183087	0.00889708	3.15736	1.24581e-81	1869	0	1	0	0	only naïve ESCs
GAS7	ENSG00000007237	-0.40384	5.44591	2.26494e-265	11667	0	1	0	0	only naïve ESCs
GAS8	ENSG00000141013	-0.318895	1.56131	6.28451e-06	6964	0	1	0	0	only naïve ESCs
GATA4	ENSG00000136574	-0.0121166	2.29005	0.000160219	1965	0	1	1	0	only naïve ESCs
GATA6	ENSG00000141448	-0.434898	4.70394	1.10156e-25	12908	0	1	1	0	only naïve ESCs
GBA	ENSG00000177628	-0.184007	1.24377	2.48233e-09	3483	0	1	0	0	only naïve ESCs
GDF3	ENSG00000184344	-0.324173	4.70951	5.93245e-224	7212	0	1	0	0	only naïve ESCs
GDPD1	ENSG00000153982	-0.234282	2.15801	4.98208e-22	4344	0	1	0	0	only naïve ESCs
GET4	ENSG00000239857	-0.326494	1.36772	6.99152e-34	7325	0	1	0	0	only naïve ESCs
GFER	ENSG00000127554	-0.332649	1.84517	5.71445e-67	7635	0	1	0	0	only naïve ESCs
GFPT1	ENSG00000198380	-0.242022	1.25647	9.71346e-38	4514	0	1	0	0	only naïve ESCs
GGT1	ENSG00000100031	-0.319359	2.9313	1.10249e-48	6989	0	1	0	0	only naïve ESCs
GINS3	ENSG00000181938	-0.0956925	1.918	1.95486e-37	2481	0	1	0	0	only naïve ESCs
GIP	ENSG00000159224	-0.107395	1.4867	3.52715e-05	2579	0	1	0	0	only naïve ESCs
GIPC1	ENSG00000123159	-0.210675	2.44727	5.28225e-76	3893	0	1	0	0	only naïve ESCs
GIPC2	ENSG00000137960	-0.0920698	2.41523	3.06741e-21	2450	0	1	0	0	only naïve ESCs
GIT1	ENSG00000108262	-0.378423	1.12332	8.41475e-15	10482	0	1	0	0	only naïve ESCs
GJB7	ENSG00000164411	-0.217408	1.94693	2.02939e-08	4005	0	1	0	0	only naïve ESCs
GLB1L	ENSG00000163521	-0.360192	1.37075	6.79979e-05	9426	0	1	0	0	only naïve ESCs
GLI4	ENSG00000250571	-0.358317	1.09776	0.000865288	9308	0	1	1	0	only naïve ESCs
GLTSCR2	ENSG00000105373	-0.244218	1.77977	1.53704e-140	4577	0	1	0	0	only naïve ESCs
GMPPA	ENSG00000144591	-0.278554	1.04088	1.49879e-21	5472	0	1	0	0	only naïve ESCs
GMPPB	ENSG00000173540	-0.111357	1.48398	3.2463e-39	2612	0	1	0	0	only naïve ESCs
GNB1L	ENSG00000185838	-0.246521	1.27063	4.79927e-17	4635	0	1	0	0	only naïve ESCs
GNB2	ENSG00000172354	-0.387653	1.67122	3.702e-73	10966	0	1	0	0	only naïve ESCs
GNB2L1	ENSG00000204628	-0.375977	1.18827	2.33288e-149	10345	0	1	0	0	only naïve ESCs
GNL3L	ENSG00000130119	-0.253738	1.57366	1.83252e-31	4809	0	1	0	0	only naïve ESCs
GNPTAB	ENSG00000111670	-0.418987	1.85699	1.09547e-21	12326	0	1	0	0	only naïve ESCs
GNPTG	ENSG00000090581	-0.0962032	1.58218	3.43816e-49	2486	0	1	0	0	only naïve ESCs
GOLGA3	ENSG00000090615	-0.29069	1.2801	4.51963e-24	5839	0	1	0	0	only naïve ESCs
GOLGA7B	ENSG00000155265	-0.326846	3.0888	1.03423e-13	7345	0	1	0	0	only naïve ESCs
GPAT2	ENSG00000186281	-0.359677	2.1918	0.000554558	9395	0	1	0	0	only naïve ESCs
GPATCH3	ENSG00000198746	-0.435515	1.48457	2.67923e-20	12940	0	1	0	0	only naïve ESCs
GPATCH4	ENSG00000160818	-0.437743	1.17444	4.01485e-49	13031	0	1	0	0	only naïve ESCs
GPCPD1	ENSG00000125772	-0.36489	1.22925	4.26637e-15	9706	0	1	0	0	only naïve ESCs
GPN2	ENSG00000142751	-0.42785	1.36588	1.56534e-28	12630	0	1	0	0	only naïve ESCs
GPR108	ENSG00000125734	-0.379524	1.49021	3.91445e-42	10544	0	1	0	0	only naïve ESCs
GPR133	ENSG00000111452	-0.378262	3.25356	8.21813e-12	10475	0	1	0	0	only naïve ESCs
GPR137	ENSG00000173264	-0.355942	1.61038	2.15903e-21	9169	0	1	0	0	only naïve ESCs
GPR153	ENSG00000158292	-0.38318	1.78008	4.45942e-11	10734	0	1	0	0	only naïve ESCs
GPR4	ENSG00000177464	-0.109114	1.88654	6.72851e-05	2589	0	1	0	0	only naïve ESCs
GPR64	ENSG00000173698	-0.530018	1.79001	3.01309e-10	14900	0	1	0	0	only naïve ESCs
GPR75	ENSG00000119737	-0.180125	1.14752	0.0227094	3423	0	1	0	0	only naïve ESCs
GPRC5C	ENSG00000170412	0.0511834	1.8621	1.87422e-25	1692	0	1	0	0	only naïve ESCs
GPS1	ENSG00000169727	-0.349915	1.12624	4.31985e-59	8755	0	1	0	0	only naïve ESCs
GRB7	ENSG00000141738	-0.105668	1.67741	2.96076e-33	2565	0	1	0	0	only naïve ESCs
GRIN2D	ENSG00000105464	-0.308584	2.0476	1.76624e-08	6507	0	1	0	0	only naïve ESCs
GRK6	ENSG00000198055	-0.19458	1.59707	2.89544e-36	3625	0	1	0	0	only naïve ESCs
GRM2	ENSG00000164082	0.0430431	1.58355	0.000172069	1725	0	1	0	0	only naïve ESCs
GRM4	ENSG00000124493	-0.305384	2.58986	5.12111e-35	6366	0	1	0	0	only naïve ESCs
GRN	ENSG00000030582	-0.327766	1.18692	1.10418e-42	7389	0	1	0	0	only naïve ESCs
GRWD1	ENSG00000105447	-0.415287	1.46418	6.51142e-59	12170	0	1	0	0	only naïve ESCs
GSTP1	ENSG00000084207	-0.316927	1.69416	1.4651e-239	6872	0	1	0	0	only naïve ESCs
GTF2F1	ENSG00000125651	-0.265687	1.25573	8.54841e-42	5129	0	1	0	0	only naïve ESCs
GTSF1	ENSG00000170627	-0.474861	6.307	1.4639e-227	14071	0	1	0	0	only naïve ESCs
GYLTL1B	ENSG00000165905	-0.391766	2.80002	3.55277e-62	11150	0	1	0	0	only naïve ESCs
H2AFX	ENSG00000188486	-0.263356	1.31149	1.48472e-42	5063	0	1	0	0	only naïve ESCs
HARS	ENSG00000170445	0.0819024	1.09126	5.11738e-49	1571	0	1	0	0	only naïve ESCs
HCCS	ENSG00000004961	-0.499316	1.24844	6.88617e-50	14539	0	1	0	0	only naïve ESCs
HCLS1	ENSG00000180353	-0.344921	4.2345	9.9215e-66	8399	0	1	0	0	only naïve ESCs
HDAC8	ENSG00000147099	-0.00625775	1.05043	9.41072e-22	1931	0	1	0	0	only naïve ESCs
HDGFL1	ENSG00000112273	-0.346751	2.39256	1.82539e-13	8524	0	1	0	0	only naïve ESCs
HDHD3	ENSG00000119431	-0.0904475	2.50487	7.52173e-69	2440	0	1	0	0	only naïve ESCs
HECTD3	ENSG00000126107	-0.206401	1.09541	2.33919e-11	3826	0	1	0	0	only naïve ESCs
HEMK1	ENSG00000114735	-0.352592	1.01321	5.14622e-09	8960	0	1	0	0	only naïve ESCs
HENMT1	ENSG00000162639	-0.365422	1.61238	1.06436e-18	9736	0	1	0	0	only naïve ESCs
HERC5	ENSG00000138646	-0.365629	1.39831	5.17427e-10	9752	0	1	0	0	only naïve ESCs
HES2	ENSG00000069812	-0.293289	3.06665	3.10252e-19	5941	0	1	1	0	only naïve ESCs
HESX1	ENSG00000163666	-0.352241	1.21231	1.39347e-05	8927	0	1	1	0	only naïve ESCs
HGH1	ENSG00000235173	-0.299939	1.37501	3.32796e-13	6187	0	1	0	0	only naïve ESCs
HHEX	ENSG00000152804	-0.439998	3.14702	4.30721e-12	13106	0	1	1	0	only naïve ESCs
HIP1R	ENSG00000130787	-0.251142	3.51047	5.42225e-53	4740	0	1	0	0	only naïve ESCs
HIST1H1A	ENSG00000124610	-0.430392	6.06869	0	12733	0	1	0	0	only naïve ESCs
HIST1H1D	ENSG00000124575	-0.394121	1.0763	1.73762e-09	11245	0	1	0	0	only naïve ESCs
HIST1H2BJ	ENSG00000124635	-0.316625	2.46997	6.77921e-11	6860	0	1	0	0	only naïve ESCs
HIST1H2BK	ENSG00000197903	-0.41026	2.29078	2.25211e-37	11982	0	1	0	0	only naïve ESCs
HIST1H3I	ENSG00000275379	-0.259129	2.18669	6.91584e-28	4953	0	1	0	0	only naïve ESCs
HIST3H2A	ENSG00000181218	-0.198749	1.24892	1.92926e-12	3701	0	1	0	0	only naïve ESCs
HKR1	ENSG00000181666	-0.106166	3.76145	2.66936e-113	2571	0	1	1	1	only naïve ESCs
HLA-F	ENSG00000204642	-0.220316	4.57626	1.8912e-292	4056	0	1	0	0	only naïve ESCs
HM13	ENSG00000101294	-0.333326	1.6016	1.1761e-112	7665	0	1	0	0	only naïve ESCs
HMGXB3	ENSG00000113716	-0.278099	1.09992	4.23714e-11	5450	0	1	0	0	only naïve ESCs
HMHA1	ENSG00000180448	-0.464948	2.19291	4.62278e-38	13826	0	1	0	0	only naïve ESCs
HMOX1	ENSG00000100292	-0.267277	2.85269	5.25431e-53	5167	0	1	0	0	only naïve ESCs
HMOX2	ENSG00000103415	-0.404332	2.02276	8.20459e-127	11693	0	1	0	0	only naïve ESCs
HN1	ENSG00000189159	-0.29329	1.29798	3.4787e-140	5942	0	1	0	0	only naïve ESCs
HORMAD1	ENSG00000143452	-0.296681	8.57168	0	6069	0	1	0	0	only naïve ESCs
HOXA1	ENSG00000105991	-0.430511	2.85895	2.76391e-05	12736	0	1	1	0	only naïve ESCs
HOXA9	ENSG00000078399	-0.432426	2.31409	0.0305837	12824	0	1	1	0	only naïve ESCs
HOXB13	ENSG00000159184	-0.337739	2.47915	1.05342e-05	7918	0	1	1	0	only naïve ESCs
HOXB2	ENSG00000173917	-0.428205	4.81322	5.60355e-125	12644	0	1	1	0	only naïve ESCs
HOXB3	ENSG00000120093	-0.36701	3.8112	4.35512e-116	9837	0	1	1	0	only naïve ESCs
HOXB7	ENSG00000260027	-0.350659	3.46885	2.58916e-33	8812	0	1	1	0	only naïve ESCs
HOXD13	ENSG00000128714	-0.309009	3.90226	2.61402e-25	6535	0	1	1	0	only naïve ESCs
HPD	ENSG00000158104	-0.406023	2.5057	3.3202e-09	11790	0	1	0	0	only naïve ESCs
HPDL	ENSG00000186603	-0.212051	3.61073	6.70446e-123	3914	0	1	0	0	only naïve ESCs
HPS1	ENSG00000107521	-0.442032	1.32293	3.64172e-55	13167	0	1	0	0	only naïve ESCs
HPSE	ENSG00000173083	-0.348867	2.22624	3.21525e-13	8673	0	1	0	0	only naïve ESCs
HRAS	ENSG00000174775	-0.22064	1.09144	1.20425e-08	4064	0	1	0	0	only naïve ESCs
HRK	ENSG00000135116	-0.322126	4.97119	1.63363e-168	7116	0	1	0	0	only naïve ESCs
HS1BP3	ENSG00000118960	-0.0131017	1.60929	2.31948e-10	1971	0	1	0	0	only naïve ESCs
HS3ST1	ENSG00000002587	-0.389802	6.33367	6.39383e-115	11072	0	1	0	0	only naïve ESCs
HS3ST3A1	ENSG00000153976	-0.216609	2.57761	4.28824e-19	3991	0	1	0	0	only naïve ESCs
HSD17B10	ENSG00000072506	-0.261557	1.59964	7.70145e-156	5011	0	1	0	0	only naïve ESCs
HSD17B6	ENSG00000025423	-0.245032	3.10737	9.60443e-42	4589	0	1	0	0	only naïve ESCs
HSF1	ENSG00000185122	-0.278487	1.06649	5.96504e-44	5465	0	1	1	0	only naïve ESCs
HSH2D	ENSG00000196684	-0.362839	1.80781	0.000617903	9589	0	1	0	0	only naïve ESCs
HSPA12B	ENSG00000132622	-0.0651743	1.87707	4.4591e-16	2265	0	1	0	0	only naïve ESCs
HSPA1B	ENSG00000204388	-0.240572	1.01384	1.33937e-08	4485	0	1	0	0	only naïve ESCs
HSPA2	ENSG00000126803	-0.392164	1.64138	1.5986e-19	11167	0	1	0	0	only naïve ESCs
HTR3A	ENSG00000166736	-0.414557	1.60245	6.90966e-06	12145	0	1	0	0	only naïve ESCs
HYAL3	ENSG00000186792	-0.206226	1.09539	0.00305728	3825	0	1	0	0	only naïve ESCs
HYOU1	ENSG00000149428	-0.204068	2.77166	1.63616e-293	3789	0	1	0	0	only naïve ESCs
ICA1L	ENSG00000163596	-0.439635	1.31262	2.60186e-20	13091	0	1	0	0	only naïve ESCs
ICAM1	ENSG00000090339	-0.338295	1.98806	4.73211e-06	7952	0	1	0	0	only naïve ESCs
ID1	ENSG00000125968	-0.0416509	2.31222	7.46301e-53	2132	0	1	0	0	only naïve ESCs
IDH3A	ENSG00000166411	-0.393357	1.01556	8.13072e-19	11209	0	1	0	0	only naïve ESCs
IDH3G	ENSG00000067829	-0.412613	1.79385	1.33543e-116	12071	0	1	0	0	only naïve ESCs
IFI16	ENSG00000163565	-0.111974	2.87392	4.47426e-36	2617	0	1	0	0	only naïve ESCs
IFITM1	ENSG00000185885	-0.133392	1.80657	1.37655e-160	2816	0	1	0	0	only naïve ESCs
IFITM3	ENSG00000142089	0.0556397	1.11897	2.37505e-78	1674	0	1	0	0	only naïve ESCs
IFRD2	ENSG00000214706	-0.298253	1.18736	1.1924e-42	6122	0	1	0	0	only naïve ESCs
IFT172	ENSG00000138002	0.0766161	1.19556	4.70569e-09	1590	0	1	0	0	only naïve ESCs
IKBKG	ENSG00000269335	-0.454465	2.75222	4.9795e-124	13522	0	1	0	0	only naïve ESCs
IL10RB	ENSG00000243646	-0.228627	1.09455	6.06179e-06	4224	0	1	0	0	only naïve ESCs
IL15	ENSG00000164136	-0.461448	2.47031	5.17992e-05	13732	0	1	0	0	only naïve ESCs
IL17RA	ENSG00000177663	-0.312137	1.03412	9.90825e-05	6679	0	1	0	0	only naïve ESCs
IL23A	ENSG00000110944	-0.396251	1.5258	0.000155536	11335	0	1	0	0	only naïve ESCs
IL34	ENSG00000157368	-0.282225	2.12234	2.97915e-17	5577	0	1	0	0	only naïve ESCs
IMP4	ENSG00000136718	-0.359284	1.91135	9.55696e-152	9375	0	1	0	0	only naïve ESCs
IMPDH1	ENSG00000106348	-0.52364	3.9716	7.62193e-66	14842	0	1	0	0	only naïve ESCs
INA	ENSG00000148798	-0.176613	1.63407	1.3247e-11	3369	0	1	0	0	only naïve ESCs
INF2	ENSG00000203485	-0.22357	1.64494	1.68392e-20	4114	0	1	0	0	only naïve ESCs
INPP5D	ENSG00000168918	-0.00187801	5.06809	4.70886e-202	1917	0	1	0	0	only naïve ESCs
INPP5J	ENSG00000185133	-0.368816	1.22448	0.00024021	9937	0	1	0	0	only naïve ESCs
INPP5K	ENSG00000132376	-0.198076	1.59125	9.67954e-26	3690	0	1	0	0	only naïve ESCs
INSM1	ENSG00000173404	-0.352489	1.54874	0.00998841	8953	0	1	1	0	only naïve ESCs
INTS1	ENSG00000164880	-0.138185	1.85	4.15126e-44	2864	0	1	0	0	only naïve ESCs
INTS5	ENSG00000185085	-0.417752	1.08133	3.53822e-09	12277	0	1	0	0	only naïve ESCs
IPO13	ENSG00000117408	-0.375977	1.68291	2.35864e-17	10346	0	1	0	0	only naïve ESCs
IPO4	ENSG00000196497	-0.263732	1.20668	1.37906e-27	5072	0	1	0	0	only naïve ESCs
IPPK	ENSG00000127080	-0.359377	1.50409	2.15369e-17	9383	0	1	0	0	only naïve ESCs
IQCE	ENSG00000106012	-0.258773	1.82021	1.21081e-11	4945	0	1	0	0	only naïve ESCs
IQCJ-SCHIP1	ENSG00000250588	-0.384298	1.07191	0.0123236	10795	0	1	0	0	only naïve ESCs
IRAK1	ENSG00000184216	-0.245997	1.36251	1.21876e-21	4619	0	1	0	0	only naïve ESCs
IRAK4	ENSG00000198001	-0.440452	1.26671	0.000266438	13115	0	1	0	0	only naïve ESCs
IRF1	ENSG00000125347	-0.332218	1.6803	3.12806e-09	7607	0	1	1	0	only naïve ESCs
IRF2BP1	ENSG00000170604	-0.228044	1.61561	7.1084e-10	4207	0	1	0	0	only naïve ESCs
IRF7	ENSG00000185507	-0.21398	1.42277	3.42801e-09	3943	0	1	1	0	only naïve ESCs
IRX2	ENSG00000170561	-0.403425	1.59236	9.76126e-05	11657	0	1	1	0	only naïve ESCs
IRX3	ENSG00000177508	-0.297511	2.19162	3.01345e-13	6096	0	1	1	0	only naïve ESCs
ISG20L2	ENSG00000143319	-0.348378	1.39107	5.59429e-42	8636	0	1	0	0	only naïve ESCs
ISL1	ENSG00000016082	-0.307132	4.26435	6.1668e-33	6441	0	1	1	0	only naïve ESCs
ISOC2	ENSG00000063241	-0.31609	2.15092	2.40306e-113	6844	0	1	0	0	only naïve ESCs
ITGB1BP2	ENSG00000147166	0.046145	1.57681	0.000715667	1711	0	1	0	0	only naïve ESCs
ITGB5	ENSG00000082781	-0.183943	1.40671	1.22836e-31	3481	0	1	0	0	only naïve ESCs
ITPA	ENSG00000125877	-0.343618	1.42419	1.05737e-71	8310	0	1	0	0	only naïve ESCs
ITPKC	ENSG00000086544	-0.144751	1.29018	0.000100327	2950	0	1	0	0	only naïve ESCs
ITPRIPL2	ENSG00000205730	-0.23178	1.24411	0.0146461	4287	0	1	0	0	only naïve ESCs
JADE2	ENSG00000043143	-0.127942	4.05676	2.27687e-123	2762	0	1	0	0	only naïve ESCs
JAGN1	ENSG00000171135	-0.389416	1.07716	4.41446e-43	11050	0	1	0	0	only naïve ESCs
JDP2	ENSG00000140044	-0.280531	1.93003	1.03097e-20	5525	0	1	1	0	only naïve ESCs
JMJD4	ENSG00000081692	-0.29599	1.07878	5.71392e-13	6044	0	1	0	0	only naïve ESCs
JOSD2	ENSG00000161677	-0.329459	1.17003	4.1606e-05	7462	0	1	0	0	only naïve ESCs
JUN	ENSG00000177606	-0.262274	1.98195	4.82314e-20	5039	0	1	1	0	only naïve ESCs
JUNB	ENSG00000171223	-0.317632	2.81888	2.59968e-41	6911	0	1	1	0	only naïve ESCs
JUND	ENSG00000130522	-0.149816	1.26611	6.66536e-30	3028	0	1	1	0	only naïve ESCs
KAT2A	ENSG00000108773	-0.407777	1.87374	2.77921e-19	11868	0	1	0	0	only naïve ESCs
KCNG1	ENSG00000026559	-0.318712	1.35056	1.17398e-06	6953	0	1	0	0	only naïve ESCs
KCNH5	ENSG00000140015	-0.380946	2.95362	1.63455e-11	10603	0	1	0	0	only naïve ESCs
KCNJ2	ENSG00000123700	-0.390173	3.33322	3.61654e-42	11084	0	1	0	0	only naïve ESCs
KCNK6	ENSG00000099337	-0.141125	3.08267	1.16184e-35	2897	0	1	0	0	only naïve ESCs
KCNN1	ENSG00000105642	-0.436103	2.45926	1.00798e-20	12971	0	1	0	0	only naïve ESCs
KCNV2	ENSG00000168263	-0.428549	1.73298	0.00187316	12659	0	1	0	0	only naïve ESCs
KCTD1	ENSG00000134504	-0.293875	1.37297	1.45933e-11	5968	0	1	0	0	only naïve ESCs
KCTD2	ENSG00000180901	-0.380765	1.18374	1.74615e-09	10597	0	1	0	0	only naïve ESCs
KCTD5	ENSG00000167977	-0.135346	1.51701	1.64413e-34	2840	0	1	0	0	only naïve ESCs
KDF1	ENSG00000175707	-0.299355	1.15076	1.31828e-09	6164	0	1	0	0	only naïve ESCs
KDM6B	ENSG00000132510	-0.460709	1.4265	1.21092e-16	13714	0	1	0	0	only naïve ESCs
KHDC1L	ENSG00000256980	-0.139592	9.03271	0	2879	0	1	0	0	only naïve ESCs
KHDC3L	ENSG00000203908	-0.109079	9.38255	0	2588	0	1	0	0	only naïve ESCs
KHSRP	ENSG00000088247	-0.422651	1.50025	5.4738e-98	12450	0	1	0	0	only naïve ESCs
KIAA0226L	ENSG00000102445	-0.31724	2.05135	4.02276e-07	6891	0	1	0	0	only naïve ESCs
KIF12	ENSG00000136883	-0.37236	1.29011	0.0267527	10153	0	1	0	0	only naïve ESCs
KIF17	ENSG00000117245	-0.46483	1.61381	7.41649e-06	13821	0	1	0	0	only naïve ESCs
KIFC3	ENSG00000140859	-0.249959	2.1486	8.38602e-10	4708	0	1	0	0	only naïve ESCs
KLC3	ENSG00000104892	-0.46512	1.94027	1.88784e-08	13827	0	1	0	0	only naïve ESCs
KLF11	ENSG00000172059	-0.342792	1.33703	4.9796e-11	8256	0	1	1	0	only naïve ESCs
KLF16	ENSG00000129911	-0.145443	1.65915	2.40188e-11	2959	0	1	1	0	only naïve ESCs
KLF7	ENSG00000118263	-0.225357	1.14607	1.88291e-08	4150	0	1	1	0	only naïve ESCs
KLF9	ENSG00000119138	-0.0770374	3.69436	1.89709e-21	2337	0	1	1	0	only naïve ESCs
KLHL17	ENSG00000187961	-0.319394	1.49295	0.000195095	6990	0	1	0	0	only naïve ESCs
KLHL21	ENSG00000162413	-0.564642	1.58105	2.23126e-12	15129	0	1	0	0	only naïve ESCs
KLHL35	ENSG00000149243	-0.353106	1.81301	6.5639e-06	8985	0	1	0	0	only naïve ESCs
KLK13	ENSG00000167759	-0.0467215	3.12407	4.91535e-34	2162	0	1	0	0	only naïve ESCs
KMT2B	ENSG00000272333	-0.304664	1.73472	3.61552e-16	6338	0	1	1	0	only naïve ESCs
KMT2C	ENSG00000055609	-0.30976	1.47604	1.86543e-26	6563	0	1	0	0	only naïve ESCs
KREMEN2	ENSG00000131650	-0.362897	3.00085	1.51853e-46	9593	0	1	0	0	only naïve ESCs
KRTCAP3	ENSG00000157992	-0.313287	1.01001	7.49953e-22	6728	0	1	0	0	only naïve ESCs
KSR1	ENSG00000141068	-0.293177	1.40767	6.0571e-06	5938	0	1	0	0	only naïve ESCs
LAGE3	ENSG00000196976	-0.58918	1.77996	2.63606e-146	15228	0	1	0	0	only naïve ESCs
LAMC2	ENSG00000058085	-0.111599	2.18692	7.22738e-11	2614	0	1	0	0	only naïve ESCs
LANCL2	ENSG00000132434	-0.159298	1.00987	1.86825e-10	3146	0	1	0	0	only naïve ESCs
LARP1B	ENSG00000138709	-0.278261	1.14532	4.96344e-14	5455	0	1	0	0	only naïve ESCs
LEFTY2	ENSG00000143768	-0.325953	2.18078	7.23449e-11	7311	0	1	0	0	only naïve ESCs
LGALS3	ENSG00000131981	0.04471	5.50474	2.62689e-170	1717	0	1	0	0	only naïve ESCs
LHX8	ENSG00000162624	-0.35526	4.31753	3.8362e-48	9129	0	1	1	0	only naïve ESCs
LIMA1	ENSG00000050405	-0.349622	1.02441	1.87562e-17	8732	0	1	0	0	only naïve ESCs
LIMCH1	ENSG00000064042	-0.371812	2.17728	4.00574e-07	10117	0	1	0	0	only naïve ESCs
LIMD1	ENSG00000144791	-0.291591	1.35677	4.33728e-11	5879	0	1	0	0	only naïve ESCs
LINC00116	ENSG00000175701	-0.0298688	1.2507	3.98756e-36	2057	0	1	0	0	only naïve ESCs
LMAN2	ENSG00000169223	-0.333668	1.83893	9.48775e-224	7681	0	1	0	0	only naïve ESCs
LMNA	ENSG00000160789	0.0728322	2.62084	2.10047e-102	1607	0	1	0	0	only naïve ESCs
LMNB2	ENSG00000176619	-0.279329	1.00065	6.74805e-23	5489	0	1	0	0	only naïve ESCs
LMO1	ENSG00000166407	-0.483523	2.07313	3.88661e-10	14261	0	1	0	0	only naïve ESCs
LONP1	ENSG00000196365	-0.295172	1.92579	3.40086e-82	6013	0	1	0	0	only naïve ESCs
LPAR2	ENSG00000064547	0.0662344	2.19981	7.47849e-66	1637	0	1	0	0	only naïve ESCs
LPIN2	ENSG00000101577	-0.423858	1.1472	1.58744e-10	12496	0	1	0	0	only naïve ESCs
LPPR2	ENSG00000105520	-0.358078	1.18601	2.08162e-08	9297	0	1	0	0	only naïve ESCs
LRCH4	ENSG00000077454	-0.371849	1.17699	3.11879e-07	10119	0	1	0	0	only naïve ESCs
LRFN5	ENSG00000165379	-0.338039	2.77092	3.75962e-11	7934	0	1	0	0	only naïve ESCs
LRG1	ENSG00000171236	-0.322559	3.09976	3.58039e-29	7137	0	1	0	0	only naïve ESCs
LRP1B	ENSG00000168702	-0.0350236	1.89244	0.0253412	2087	0	1	0	0	only naïve ESCs
LRPAP1	ENSG00000163956	0.0451791	2.5699	0	1716	0	1	0	0	only naïve ESCs
LRRC14	ENSG00000160959	-0.298665	1.08894	6.13022e-13	6139	0	1	0	0	only naïve ESCs
LRRC3	ENSG00000160233	-0.260005	1.6434	0.000148947	4969	0	1	0	0	only naïve ESCs
LRRTM1	ENSG00000162951	-0.266232	1.55871	0.0434264	5142	0	1	0	0	only naïve ESCs
LRWD1	ENSG00000161036	-0.191675	1.49271	2.23665e-27	3589	0	1	0	0	only naïve ESCs
LSR	ENSG00000105699	-0.367708	1.07683	3.34262e-38	9878	0	1	0	0	only naïve ESCs
LTBR	ENSG00000111321	0.0880197	2.56756	4.24333e-20	1547	0	1	0	0	only naïve ESCs
LUZP4	ENSG00000102021	-0.340064	5.55453	6.16986e-125	8084	0	1	0	0	only naïve ESCs
LY6E	ENSG00000160932	-0.366409	2.03675	5.65706e-177	9803	0	1	0	0	only naïve ESCs
LY75	ENSG00000054219	-0.358558	1.69886	1.07637e-05	9319	0	1	0	0	only naïve ESCs
LYPD3	ENSG00000124466	-0.159389	3.15215	3.38241e-31	3149	0	1	0	0	only naïve ESCs
LYPLA2	ENSG00000011009	-0.268326	1.0477	1.18106e-43	5182	0	1	0	0	only naïve ESCs
LYST	ENSG00000143669	-0.167346	3.99591	1.6366e-40	3241	0	1	0	0	only naïve ESCs
MAEL	ENSG00000143194	-0.363108	6.87744	0	9604	0	1	0	0	only naïve ESCs
MAFG	ENSG00000197063	-0.131558	2.24998	6.57144e-39	2792	0	1	1	0	only naïve ESCs
MAGEB1	ENSG00000214107	-0.334262	5.31774	1.09636e-97	7708	0	1	0	0	only naïve ESCs
MAGEB2	ENSG00000099399	-0.345188	7.39848	0	8420	0	1	0	0	only naïve ESCs
MAGEC2	ENSG00000046774	-0.350848	2.41354	0.0412674	8824	0	1	0	0	only naïve ESCs
MAN1B1	ENSG00000177239	-0.195974	1.35875	2.47142e-24	3644	0	1	0	0	only naïve ESCs
MANEAL	ENSG00000185090	-0.384839	1.9786	1.15869e-06	10825	0	1	0	0	only naïve ESCs
MAP1A	ENSG00000166963	-0.341501	2.93527	4.64004e-29	8175	0	1	0	0	only naïve ESCs
MAP2K2	ENSG00000126934	-0.606329	1.10559	3.93165e-21	15278	0	1	0	0	only naïve ESCs
MAP2K7	ENSG00000076984	-0.394807	1.60604	4.59296e-23	11273	0	1	0	0	only naïve ESCs
MAP3K13	ENSG00000073803	-0.32692	4.81155	2.90029e-93	7355	0	1	0	0	only naïve ESCs
MAP3K8	ENSG00000107968	-0.210266	1.41339	1.25782e-05	3888	0	1	0	0	only naïve ESCs
MARCH8	ENSG00000165406	-0.311002	2.42091	6.097e-31	6619	0	1	0	0	only naïve ESCs
MARK2	ENSG00000072518	-0.328801	1.03093	8.47026e-09	7434	0	1	0	0	only naïve ESCs
MATK	ENSG00000007264	-0.503714	1.34275	0.0281653	14610	0	1	0	0	only naïve ESCs
MAZ	ENSG00000103495	-0.580133	1.7437	1.55269e-39	15196	0	1	1	0	only naïve ESCs
MB21D1	ENSG00000164430	-0.263933	1.51713	0.00114298	5079	0	1	0	0	only naïve ESCs
MBD3	ENSG00000071655	-0.30926	2.61429	1.25377e-108	6544	0	1	1	0	only naïve ESCs
MCAM	ENSG00000076706	-0.149157	1.67927	3.6095e-09	3015	0	1	0	0	only naïve ESCs
MCAT	ENSG00000100294	-0.40088	1.09552	8.2039e-17	11537	0	1	0	0	only naïve ESCs
MCF2L	ENSG00000126217	-0.301889	1.35228	2.50553e-06	6241	0	1	0	0	only naïve ESCs
MCM3AP	ENSG00000160294	-0.475929	1.0566	1.37427e-16	14087	0	1	0	0	only naïve ESCs
MCOLN1	ENSG00000090674	-0.237381	2.69253	3.52966e-91	4405	0	1	0	0	only naïve ESCs
MDH2	ENSG00000146701	-0.438752	1.04941	5.1446e-135	13058	0	1	0	0	only naïve ESCs
MDK	ENSG00000110492	-0.244568	1.01688	5.92249e-65	4583	0	1	0	0	only naïve ESCs
MED18	ENSG00000130772	-0.466036	1.11982	1.66251e-08	13860	0	1	0	0	only naïve ESCs
MED19	ENSG00000156603	-0.32249	1.63108	3.22192e-62	7132	0	1	0	0	only naïve ESCs
MEF2D	ENSG00000116604	-0.374914	1.57554	1.12528e-13	10291	0	1	1	0	only naïve ESCs
MEGF10	ENSG00000145794	-0.364433	1.29693	0.00108651	9680	0	1	0	0	only naïve ESCs
MEI1	ENSG00000167077	-0.344604	2.42757	1.53828e-05	8370	0	1	0	0	only naïve ESCs
MEIS1	ENSG00000143995	-0.304228	3.46739	4.99676e-32	6326	0	1	1	0	only naïve ESCs
MEIS2	ENSG00000134138	-0.376961	4.83032	5.73952e-76	10401	0	1	1	0	only naïve ESCs
MEN1	ENSG00000133895	-0.116529	1.67379	4.26877e-24	2654	0	1	0	0	only naïve ESCs
MEPCE	ENSG00000146834	-0.569196	2.04352	3.74492e-28	15151	0	1	0	0	only naïve ESCs
METRN	ENSG00000103260	-0.493195	1.14108	0.000315883	14433	0	1	0	0	only naïve ESCs
METTL1	ENSG00000037897	-0.449332	1.00466	3.56065e-19	13374	0	1	0	0	only naïve ESCs
METTL13	ENSG00000010165	-0.521653	1.25791	8.99335e-24	14826	0	1	0	0	only naïve ESCs
MFAP3L	ENSG00000198948	-0.127816	2.93263	6.49124e-23	2758	0	1	0	0	only naïve ESCs
MFI2	ENSG00000163975	-0.147223	1.41241	0.00109301	2986	0	1	0	0	only naïve ESCs
MFSD1	ENSG00000118855	-0.386565	1.216	1.75343e-09	10900	0	1	0	0	only naïve ESCs
MFSD5	ENSG00000182544	-0.392523	1.29496	5.02371e-25	11183	0	1	0	0	only naïve ESCs
MIB2	ENSG00000197530	-0.422346	3.06544	2.05685e-66	12442	0	1	0	0	only naïve ESCs
MICAL3	ENSG00000243156	-0.3416	1.02878	2.18069e-06	8180	0	1	0	0	only naïve ESCs
MIER2	ENSG00000105556	-0.370273	2.3432	2.1083e-70	10017	0	1	0	0	only naïve ESCs
MITF	ENSG00000187098	-0.452067	2.84559	4.31764e-08	13453	0	1	1	0	only naïve ESCs
[truncated: 16,924 more rows]
