# Supplementary material for: A hominoid-specific endogenous retrovirus may have rewired the gene regulatory network shared between primordial germ cells and naïve pluripotent cells
Source: PLoS Genet. 2022 May 12;18(5):e1009846. doi: 10.1371/journal.pgen.1009846 (PMC9128956; doi:10.1371/journal.pgen.1009846)
Supplement: S2 Table — (XLSX) [file pgen.1009846.s015.xlsx]

## Sheet: Table S2
S2 Table GO enrichment analysis results for the three gene categories (genes upregulated in both cell types, genes upregulated only in PGCLCs, and genes upregulated only in naïve ESCs) (related to Fig 1E)
Class	Gene set name	Odds Ratio	P value	FDR	Hit genes
both	HAD-like_dom	5.52809	8.48201e-05	0.0210354	ATP11A, LPIN1, ATP13A1, ATP13A2, ATP12A, ATP8B1, PHOSPHO1, PMM1, CTDSP1
both	REACTOME_CELL_JUNCTION_ORGANIZATION	4.90288	0.000973825	0.120754	PVR, CLDN15, JUP, PLEC, LAMB3, F11R, COL17A1
both	REACTOME_RIG_I_MDA5_MEDIATED_INDUCTION_OF_IFN_ALPHA_BETA_PATHWAYS	4.81578	0.00240114	0.170138	OTUD5, AGER, CASP8, CASP10, RNF125, NFKB2
both	PID_CASPASE_PATHWAY	4.8068	0.00548943	0.175256	TFAP2A, CASP10, SREBF1, ARHGDIB, CASP8
both	Glycoside_hydrolase_SF	4.8068	0.00548943	0.175256	HYAL1, AGL, CHI3L2, GLB1, FUCA1
both	REACTOME_GLYCOSAMINOGLYCAN_METABOLISM	4.59549	0.00014317	0.0236708	B3GALT6, CHST12, SLC9A1, HYAL1, ST3GAL1, GLB1, HS6ST1, CHST2, CHPF2, CSGALNACT1
both	Phox	4.50564	0.00703413	0.205231	SH3PXD2A, PXDC1, SNX8, SGK1, SNX21
both	CH-domain	4.46882	0.00159444	0.158168	DMD, MICALL1, CAMSAP3, VAV2, PLEC, LCP1, FLNB
both	Immunoglobulin	4.33278	0.00388803	0.175256	VSIG10, BTLA, AGER, IL6R, MERTK, F11R
both	REACTOME_GLYCEROPHOSPHOLIPID_BIOSYNTHESIS	4.21963	0.00215483	0.170138	SLC44A2, PLBD1, LPIN1, MGLL, PTDSS2, LPCAT4, PHOSPHO1
both	KEGG_GLYCEROPHOSPHOLIPID_METABOLISM	4.0611	0.0052009	0.175256	DGKZ, PLA2G15, PTDSS2, LCAT, LPCAT4, PHOSPHO1
both	CUB_dom	3.75281	0.0269148	0.404538	CDCP1, LRP10, ST14, SCUBE2
both	REACTOME_GLUCOSE_METABOLISM	3.72677	0.0143339	0.313466	PYGB, AGL, PHKA1, PFKL, ENO2
both	KEGG_VIBRIO_CHOLERAE_INFECTION	3.67276	0.0286969	0.406677	TCIRG1, ATP6V1C2, ATP6AP1, SEC61A1
both	REACTOME_TRANSPORT_OF_INORGANIC_CATIONS_ANIONS_AND_AMINO_ACIDS_OLIGOPEPTIDES	3.57174	0.00506549	0.175256	SLC6A6, SLC7A6, SLC16A10, SLC4A2, SLC15A1, SLC4A8, SLC9A1
both	REACTOME_METABOLISM_OF_CARBOHYDRATES	3.55439	2.02033e-05	0.0100209	ST3GAL1, B3GALT6, AGL, SLC9A1, CHST12, HYAL1, PHKA1, ENO2, GLB1, PGD, GALE, PYGB, PFKL, HS6ST1, CHST2, CHPF2, CSGALNACT1
both	Galactose-bd-like	3.4634	0.0104578	0.259355	EPHB4, EPHA7, PCSK7, GLB1, LAMB3, FURIN
both	AGC-kinase_C	3.45183	0.0344556	0.474722	MAST2, CDC42BPG, SGK1, RPS6KB2
both	REACTOME_CELL_CELL_COMMUNICATION	3.44048	0.00350078	0.175256	PVR, CLDN15, JUP, PLEC, WASL, LAMB3, F11R, COL17A1
both	REACTOME_CELL_DEATH_SIGNALLING_VIA_NRAGE_NRIF_AND_NADE	3.25591	0.0408374	0.494033	NGEF, PSEN2, ABR, FGD1
both	BIOCARTA_HIVNEF_PATHWAY	3.25591	0.0408374	0.494033	PSEN2, ARHGDIB, CASP8, CFLAR
both	KEGG_RIG_I_LIKE_RECEPTOR_SIGNALING_PATHWAY	3.25591	0.0408374	0.494033	CASP10, OTUD5, RNF125, CASP8
both	Nucleotide-diphossugar_trans	3.2058	0.0145357	0.313466	PLOD3, EIF2B5, CERCAM, A4GALT, GALNT6, CSGALNACT1
both	AB_hydrolase	3.18657	0.00537402	0.175256	PLA2G15, NCEH1, DAGLB, CTSA, MGLL, LCAT, LIPH, ABHD12B
both	Ig_E-set	3.16058	0.00927184	0.242044	PLXNA3, PLXNA2, ARHGDIB, ARRB1, PLXND1, FLNB, NFKB2
both	KEGG_LYSOSOME	3.15743	0.00565342	0.175256	PLA2G15, CTSA, HYAL1, ATP6AP1, GLB1, TCIRG1, LAMP1, FUCA1
both	Rho_GTPase_activation_prot	3.05427	0.0177998	0.32418	PLXNA3, PLXNA2, ARHGAP31, ABR, PLXND1, ARHGAP1
both	DEATH-like_dom	3.05427	0.0177998	0.32418	CASP8, CASP10, CFLAR, ANKDD1B, NLRP12, NFKB2
both	REACTOME_SIGNALING_BY_RHO_GTPASES	2.94466	0.013022	0.307566	FGD1, ARHGAP31, ABR, ARHGDIB, RHOC, NGEF, ARHGAP1
both	REACTOME_SEMAPHORIN_INTERACTIONS	2.87496	0.0581547	0.600932	PLXNA3, PLXND1, RHOC, PLXNA2
both	PID_HIF1_TFPATHWAY	2.87496	0.0581547	0.600932	BHLHE40, PFKL, GATA2, FURIN
both	C-type_lectin-like	2.84133	0.037638	0.491274	PLA2R1, CHODL, CLEC4D, KLRB1, KLRG2
both	PE/DAG-bd	2.82768	0.0609034	0.604161	TNS3, DGKZ, CDC42BPG, VAV2
both	KEGG_EPITHELIAL_CELL_SIGNALING_IN_HELICOBACTER_PYLORI_INFECTION	2.78192	0.0637197	0.619705	TCIRG1, ATP6V1C2, ATP6AP1, F11R
both	SAM/pointed	2.78166	0.0170138	0.32418	TNK2, KAZN, EPHB4, C19orf47, EPHA7, MAP3K6, ELF3
both	PID_MTOR_4PATHWAY	2.69469	0.0695535	0.646017	RPTOR, ULK1, SGK1, SREBF1
both	REACTOME_HEPARAN_SULFATE_HEPARIN_HS_GAG_METABOLISM	2.69072	0.110221	0.780991	B3GALT6, HS6ST1, GLB1
both	KEGG_MTOR_SIGNALING_PATHWAY	2.69072	0.110221	0.780991	RPTOR, ULK1, RPS6KB2
both	TRYPSIN_HIS	2.63257	0.0487024	0.560644	ST14, PRSS12, TMPRSS4, TMPRSS11E, PRSS23
both	REACTOME_PI_3K_CASCADE	2.58281	0.120056	0.792043	RPS6KB2, GSK3A, TRIB3
both	PID_TAP63_PATHWAY	2.58281	0.120056	0.792043	TFAP2C, SPATA18, GPX2
both	DH-domain	2.57361	0.0787993	0.697936	NGEF, ABR, VAV2, FGD1
both	REACTOME_ION_CHANNEL_TRANSPORT	2.53203	0.125092	0.796663	ATP8B1, ATP11A, ATP12A
both	REACTOME_G_ALPHA1213_SIGNALLING_EVENTS	2.49874	0.0852858	0.714661	RHOC, FGD1, ABR, NGEF
both	PID_TGFBR_PATHWAY	2.4832	0.130202	0.817471	PPP1R15A, BAMBI, DACT2
both	KEGG_ARRHYTHMOGENIC_RIGHT_VENTRICULAR_CARDIOMYOPATHY_ARVC	2.46291	0.0886239	0.715149	CACNA2D2, JUP, DMD, DAG1
both	KEGG_ACUTE_MYELOID_LEUKEMIA	2.39097	0.140637	0.83043	JUP, PIM2, RPS6KB2
both	UBA-like	2.39097	0.140637	0.83043	TNK2, HUWE1, USP28
both	PID_SHP2_PATHWAY	2.39097	0.140637	0.83043	IL6, IL6ST, IL6R
both	C-type_lectin-like/link	2.37104	0.0685365	0.646017	PLA2R1, CHODL, CLEC4D, KLRB1, KLRG2
both	REACTOME_POST_TRANSLATIONAL_PROTEIN_MODIFICATION	2.36657	0.0185623	0.32418	ST3GAL1, GCNT1, ST6GAL1, MUC4, PRKCSH, GALNT6, PMM1, MAN1C1, FURIN
both	REACTOME_EXTRACELLULAR_MATRIX_ORGANIZATION	2.36131	0.0990077	0.76731	MMP14, PLOD3, COL17A1, FURIN
both	KEGG_INSULIN_SIGNALING_PATHWAY	2.34783	0.0364211	0.488239	RPTOR, SOCS4, PPP1R3B, PHKA1, RPS6KB2, PYGB, SREBF1
both	PID_FAK_PATHWAY	2.34737	0.145957	0.842908	MMP14, WASL, KLF8
both	REACTOME_P75_NTR_RECEPTOR_MEDIATED_SIGNALLING	2.32927	0.102589	0.780991	NGEF, PSEN2, ABR, FGD1
both	FN3_dom	2.31041	0.0156999	0.32418	IL6R, F3, EPHB4, FNDC4, PTPRU, VWA1, EPHA7, OSMR, MERTK, IL6ST
both	REACTOME_ASPARAGINE_N_LINKED_GLYCOSYLATION	2.26773	0.109928	0.780991	PMM1, PRKCSH, MAN1C1, ST6GAL1
both	REACTOME_SIGNALING_BY_TGF_BETA_RECEPTOR_COMPLEX	2.26476	0.15679	0.854312	PPP1R15A, F11R, FURIN
both	TRYPSIN_SER	2.23816	0.113684	0.792043	ST14, PRSS12, TMPRSS4, TMPRSS11E
both	Trypsin_dom	2.22365	0.0839004	0.714661	ST14, PRSS12, TMPRSS4, TMPRSS11E, PRSS23
both	KEGG_ECM_RECEPTOR_INTERACTION	2.20934	0.117495	0.792043	LAMB3, SV2C, LAMA5, DAG1
both	REACTOME_CELL_SURFACE_INTERACTIONS_AT_THE_VASCULAR_WALL	2.20934	0.117495	0.792043	SLC7A6, F11R, MERTK, ITGAM
both	REACTOME_PHOSPHOLIPID_METABOLISM	2.19217	0.0279671	0.406677	PTDSS2, PLBD1, LPIN1, CTSA, MGLL, SLC44A2, GLB1, LPCAT4, PHOSPHO1
both	KEGG_HYPERTROPHIC_CARDIOMYOPATHY_HCM	2.18126	0.121361	0.792043	IL6, CACNA2D2, DMD, DAG1
both	CTDL_fold	2.17849	0.0893936	0.715149	PLA2R1, CHODL, CLEC4D, KLRB1, KLRG2
both	Tyr_kinase_cat_dom	2.15387	0.125282	0.796663	EPHA7, TNK2, MERTK, EPHB4
both	ST_FAS_SIGNALING_PATHWAY	2.15117	0.17348	0.896316	CASP10, NFKB2, CASP8
both	MFS	2.15117	0.17348	0.896316	SV2C, SLC16A10, MFSD7
both	REACTOME_SLC_MEDIATED_TRANSMEMBRANE_TRANSPORT	2.12427	0.0199337	0.32957	SLC44A2, SLC9A1, SLC7A6, SLCO4C1, SLC16A10, SLC35A2, SLC4A2, SLC30A2, SLC15A1, SLC4A8, SLC6A6
both	MFS_dom	2.12369	0.0729314	0.657709	SLC45A4, MFSD7, SLCO4C1, SLC16A10, SV2C, SLC15A1
both	REACTOME_SIGNALING_BY_ERBB4	2.10111	0.13328	0.826337	PSEN2, RPS6KB2, GSK3A, TRIB3
both	PID_HDAC_CLASSI_PATHWAY	2.08155	0.184874	0.935688	SIRT2, GATA2, RANGAP1
both	PH_domain	2.06267	0.0189541	0.32418	DOCK9, NGEF, VAV2, FAM109B, ABR, CDC42BPG, DNM2, FGD1, AFAP1, PHLDB3, DOCK11, PHLDA3
both	Peptidase_S1_PA	2.05333	0.106954	0.780991	ST14, PRSS12, TMPRSS4, TMPRSS11E, PRSS23
both	PID_INTEGRIN1_PATHWAY	2.0484	0.190643	0.953814	CD81, LAMB3, LAMA5
both	REACTOME_TRANSMEMBRANE_TRANSPORT_OF_SMALL_MOLECULES	2.04242	0.00552288	0.175256	SLC9A1, SLC44A2, SLC6A6, SLC7A6, ATP8B1, ABCC2, TCIRG1, SLCO4C1, ATP12A, SLC16A10, ATP11A, SLC4A2, ATP6V1C2, SLC15A1, SLC35A2, SLC4A8, AQP3, SLC30A2
both	NAD(P)-bd_dom	2.03635	0.051714	0.560644	PGD, SMOX, FMO5, DHRS13, GALE, BST1, NNT, HPGD
both	KEGG_LEUKOCYTE_TRANSENDOTHELIAL_MIGRATION	2.03385	0.110034	0.780991	MYLPF, VAV2, ITGAM, F11R, CLDN15
both	RhoGAP_dom	2.01628	0.196458	0.953814	ARHGAP31, ABR, ARHGAP1
both	NABA_ECM_AFFILIATED	2.00335	0.0703325	0.646017	ANXA3, PLXNA3, PLXNA2, CLEC4D, MUC4, ITLN2, PLXND1
both	EF-hand-dom_pair	1.99083	0.0238465	0.369621	LCP1, EFHD1, DMD, S100P, FKBP9, LPCAT4, PRKCSH, MYLPF, TNNC2, S100A13, NUCB1, S100A14
both	KEGG_VIRAL_MYOCARDITIS	1.98516	0.202315	0.953814	DMD, DAG1, CASP8
both	VWF_A	1.97982	0.154147	0.854312	CACNA2D2, SVEP1, ITGAM, VWA1
both	PH_dom-like	1.96439	0.00793058	0.218532	DOCK9, FGD1, TECPR1, VAV2, NSMAF, DOCK11, FAM109B, ABR, CDC42BPG, NF2, DNM2, TNS3, NGEF, AFAP1, PHLDB3, LDLRAP1, PHLDA3, WASL
both	SAM	1.95721	0.158461	0.854312	EPHA7, KAZN, EPHB4, C19orf47
both	KEGG_FC_GAMMA_R_MEDIATED_PHAGOCYTOSIS	1.95721	0.158461	0.854312	RPS6KB2, VAV2, WASL, DNM2
both	REACTOME_SIGNALLING_BY_NGF	1.93888	0.0519952	0.560644	NGEF, PSEN2, TRIB3, GSK3A, RPS6KB2, ABR, DNM2, FGD1, FURIN
both	REACTOME_FATTY_ACID_TRIACYLGLYCEROL_AND_KETONE_BODY_METABOLISM	1.92616	0.0820343	0.713842	GRHL1, LPIN1, LPCAT4, SREBF1, MED15, TRIB3, GK
both	PID_CDC42_PATHWAY	1.92569	0.214148	0.963819	TNK2, VAV2, WASL
both	Tyr_kinase_AS	1.91351	0.16722	0.882354	EPHA7, TNK2, MERTK, EPHB4
both	REACTOME_TRANSCRIPTIONAL_REGULATION_OF_WHITE_ADIPOCYTE_DIFFERENTIATION	1.89727	0.220119	0.966186	KLF4, MED15, SREBF1
both	REACTOME_SIGNALING_BY_SCF_KIT	1.84286	0.23216	1	RPS6KB2, GSK3A, TRIB3
both	Protein_kinase_ATP_BS	1.83515	0.0237371	0.369621	MAP4K1, TNK2, ULK1, ACVR1, SGK1, EPHB4, EPHA7, GSK3A, MAP3K6, RPS6KB2, CDC42BPG, RIPK4, MERTK, PIM2, DAPK2
both	PID_AVB3_INTEGRIN_PATHWAY	1.8168	0.238224	1	F11R, CASP8, COL17A1
both	KEGG_AXON_GUIDANCE	1.7952	0.157412	0.854312	EPHA7, PLXNA3, NGEF, EPHB4, PLXNA2
both	REACTOME_GOLGI_ASSOCIATED_VESICLE_BIOGENESIS	1.78962	0.316192	1	ARRB1, DNM2
both	REACTOME_CIRCADIAN_CLOCK	1.78962	0.316192	1	BHLHE40, SREBF1
both	REACTOME_PROTEIN_FOLDING	1.78962	0.316192	1	TBCD, FKBP9
both	RmlC-like_jellyroll	1.78962	0.316192	1	ADI1, CNNM4
both	KEGG_ARGININE_AND_PROLINE_METABOLISM	1.78962	0.316192	1	PRODH, OAT
both	DnaJ_domain	1.78962	0.316192	1	DNAJC22, DNAJB4
both	REACTOME_APOPTOTIC_EXECUTION_PHASE	1.78962	0.316192	1	PLEC, CASP8
both	REACTOME_FACTORS_INVOLVED_IN_MEGAKARYOCYTE_DEVELOPMENT_AND_PLATELET_PRODUCTION	1.77474	0.199136	0.953814	DOCK6, DOCK9, GATA2, KIF9
both	REACTOME_SIGNALING_BY_INSULIN_RECEPTOR	1.75654	0.203839	0.953814	RPTOR, TCIRG1, ATP6V1C2, TRIB3
both	REACTOME_PPARA_ACTIVATES_GENE_EXPRESSION	1.75654	0.203839	0.953814	MED15, SREBF1, GRHL1, TRIB3
both	REACTOME_INTERFERON_ALPHA_BETA_SIGNALING	1.753	0.324599	1	IRF6, MX1
both	REACTOME_INTEGRIN_CELL_SURFACE_INTERACTIONS	1.74286	0.256571	1	LAMA5, F11R, ITGAM
both	REACTOME_SIGNALING_BY_ILS	1.7387	0.208575	0.957902	IL6, NFKB2, IL6R, IL6ST
both	Mitochondrial_sb/sol_carrier	1.71785	0.332979	1	SLC25A16, SLC25A44
both	Mt_carrier_dom	1.71785	0.332979	1	SLC25A16, SLC25A44
both	WW_dom	1.71785	0.332979	1	DMD, PQBP1
both	PID_ERBB1_DOWNSTREAM_PATHWAY	1.70409	0.21814	0.966049	WASL, VAV2, SLC9A1, MYLPF
both	KEGG_HEMATOPOIETIC_CELL_LINEAGE	1.69681	0.268908	1	IL6, ITGAM, IL6R
both	KEGG_JAK_STAT_SIGNALING_PATHWAY	1.6956	0.183768	0.935688	IL6, SOCS4, IL6R, OSMR, IL6ST
both	C2_dom	1.69053	0.156286	0.854312	RAB11FIP1, C2CD4C, DYSF, ABR, TNS3, MYOF
both	Growth_fac_rcpt_	1.6562	0.195532	0.953814	SCUBE2, EPHA7, SVEP1, EPHB4, FURIN
both	REACTOME_COLLAGEN_FORMATION	1.6516	0.349646	1	PLOD3, COL17A1
both	REACTOME_METABOLISM_OF_PROTEINS	1.64613	0.0506698	0.560644	ST3GAL1, EIF3C, GCNT1, ST6GAL1, EIF2B5, SEC61A1, TBCD, MUC4, PRKCSH, LDHD, GALNT6, PMM1, FKBP9, MAN1C1, FURIN
both	Ser/Thr_kinase_AS	1.63653	0.0864509	0.714661	ULK1, ACVR1, SGK1, MAP3K6, GSK3A, RPS6KB2, MAST2, CDC42BPG, RIPK4, PIM2, DAPK2
both	Znf_B-box	1.63211	0.287531	1	TRIM28, TRIM38, TRIML2
both	Prot_kinase_dom	1.62622	0.0435402	0.514189	MAP4K1, TNK2, ULK1, ACVR1, SGK1, EPHB4, GSK3A, DAPK2, MAP3K6, RPS6KB2, MAST2, CDC42BPG, RIPK4, MERTK, TRIB3, PIM2, NRBP2
both	SH3_2	1.62035	0.357927	1	VAV2, SH3D21
both	Sushi_SCR_CCP_dom	1.62035	0.357927	1	SUSD2, SVEP1
both	EF_hand_dom	1.60617	0.138653	0.83043	EFHD1, S100P, PRKCSH, MYLPF, TNNC2, LCP1, NUCB1, FKBP9
both	REACTOME_APOPTOSIS	1.59442	0.215693	0.963819	CASP10, CFLAR, PLEC, DAPK2, CASP8
both	Ser-Thr/Tyr_kinase_cat_dom	1.59442	0.215693	0.963819	EPHA7, TNK2, MERTK, EPHB4, NRBP2
both	REACTOME_IMMUNOREGULATORY_INTERACTIONS_BETWEEN_A_LYMPHOID_AND_A_NON_LYMPHOID_CELL	1.59026	0.366169	1	CD81, PVR
both	SDR_fam	1.59026	0.366169	1	DHRS13, HPGD
both	FAD/NAD-binding_dom	1.59026	0.366169	1	SMOX, FMO5
both	KEGG_ARACHIDONIC_ACID_METABOLISM	1.59026	0.366169	1	ALOX5, GPX2
both	REACTOME_INNATE_IMMUNE_SYSTEM	1.58381	0.146149	0.842908	OTUD5, AGER, CASP8, CASP10, PRKCSH, DNM2, RNF125, NFKB2
both	REACTOME_METABOLISM_OF_LIPIDS_AND_LIPOPROTEINS	1.57657	0.0602858	0.604161	PTDSS2, GRHL1, PLBD1, LPIN1, CTSA, LCAT, MGLL, SLC44A2, GLB1, LPCAT4, SREBF1, MED15, PHOSPHO1, TRIB3, GK, LDLRAP1
both	BIOCARTA_MAPK_PATHWAY	1.57214	0.30625	1	MAP4K1, MAP3K6, RPS6KB2
both	KEGG_APOPTOSIS	1.57214	0.30625	1	CASP10, CFLAR, CASP8
both	REACTOME_TRANS_GOLGI_NETWORK_VESICLE_BUDDING	1.56126	0.37437	1	ARRB1, DNM2
both	PID_NOTCH_PATHWAY	1.56126	0.37437	1	MFAP5, FURIN
both	PID_P53_REGULATION_PATHWAY	1.56126	0.37437	1	HUWE1, TRIM28
both	KEGG_OXIDATIVE_PHOSPHORYLATION	1.54972	0.267512	1	TCIRG1, ATP6V1C2, ATP6AP1, ATP12A
both	EF_Hand_1_Ca_BS	1.53833	0.207092	0.957902	PRKCSH, MYLPF, TNNC2, LCP1, NUCB1, FKBP9
both	REACTOME_TRANSPORT_OF_GLUCOSE_AND_OTHER_SUGARS_BILE_SALTS_AND_ORGANIC_ACIDS_METAL_IONS_AND_AMINE_COMPOUNDS	1.53454	0.318757	1	SLC44A2, SLC6A6, SLC30A2
both	REACTOME_MHC_CLASS_II_ANTIGEN_PRESENTATION	1.53454	0.318757	1	CTSA, DCTN5, DNM2
both	KEGG_NOD_LIKE_RECEPTOR_SIGNALING_PATHWAY	1.53329	0.382528	1	IL6, CASP8
both	REACTOME_SIGNALING_BY_PDGF	1.52212	0.277632	1	RPS6KB2, TRIB3, GSK3A, FURIN
both	PID_AR_PATHWAY	1.50631	0.39064	1	CTDSP1, CASP8
both	REACTOME_HEMOSTASIS	1.50168	0.098786	0.76731	F3, DOCK9, KIF9, SLC7A6, DOCK6, GNA11, MGLL, ORAI1, ITGAM, MERTK, ARRB1, DAGLB, GATA2, F11R
both	SH3_domain	1.49338	0.201335	0.953814	TNK2, NGEF, VAV2, SH3D21, LASP1, SH3PXD2A, BIN1
both	KEGG_DILATED_CARDIOMYOPATHY	1.48139	0.337525	1	CACNA2D2, DMD, DAG1
both	REACTOME_DOWNSTREAM_SIGNAL_TRANSDUCTION	1.48139	0.337525	1	RPS6KB2, GSK3A, TRIB3
both	Tyr_Pase_cat	1.48026	0.398703	1	TNS3, PTPRU
both	REACTOME_SIGNALING_BY_THE_B_CELL_RECEPTOR_BCR	1.46976	0.298044	1	RPS6KB2, ORAI1, GSK3A, TRIB3
both	SPRY_dom	1.46447	0.343777	1	SPSB2, TRIM38, TRIML2
both	KEGG_GLYCOLYSIS_GLUCONEOGENESIS	1.45509	0.406717	1	ENO2, PFKL
both	REACTOME_COSTIMULATION_BY_THE_CD28_FAMILY	1.45509	0.406717	1	BTLA, TRIB3
both	REACTOME_DOWNSTREAM_SIGNALING_EVENTS_OF_B_CELL_RECEPTOR_BCR	1.44794	0.350023	1	RPS6KB2, GSK3A, TRIB3
both	REACTOME_LATE_PHASE_OF_HIV_LIFE_CYCLE	1.44794	0.350023	1	VPS37C, RANGAP1, TCEA1
both	KEGG_CELL_ADHESION_MOLECULES_CAMS	1.4449	0.308319	1	PVR, ITGAM, F11R, CLDN15
both	REACTOME_SPHINGOLIPID_METABOLISM	1.43076	0.414679	1	CTSA, GLB1
both	PID_ENDOTHELIN_PATHWAY	1.40723	0.422587	1	SLC9A1, GNA11
both	REACTOME_SIGNALING_BY_NOTCH	1.40049	0.368718	1	PSEN2, ARRB1, FURIN
both	KEGG_PYRIMIDINE_METABOLISM	1.40049	0.368718	1	ENTPD6, CANT1, UCKL1
both	B30.2/SPRY	1.40049	0.368718	1	SPSB2, TRIM38, TRIML2
both	REACTOME_DOWNSTREAM_SIGNALING_OF_ACTIVATED_FGFR	1.40049	0.368718	1	RPS6KB2, GSK3A, TRIB3
both	Peptidase_S1A	1.40049	0.368718	1	PRSS12, TMPRSS4, TMPRSS11E
both	REACTOME_SIGNALING_BY_ERBB2	1.38536	0.37493	1	RPS6KB2, GSK3A, TRIB3
both	REACTOME_ANTIVIRAL_MECHANISM_BY_IFN_STIMULATED_GENES	1.38446	0.43044	1	FLNB, MX1
both	NABA_ECM_REGULATORS	1.36356	0.265122	1	MMP14, CTSA, HYAL1, PRSS12, ST14, PLOD3, FAM20A
both	PID_TCR_PATHWAY	1.36241	0.438236	1	MAP4K1, ORAI1
both	Zinc_finger_PHD-type_CS	1.36241	0.438236	1	TRIM28, AIRE
both	PID_LYSOPHOSPHOLIPID_PATHWAY	1.36241	0.438236	1	IL6, GNA11
both	PID_BCR_5PATHWAY	1.36241	0.438236	1	MAP4K1, VAV2
both	REACTOME_ADAPTIVE_IMMUNE_SYSTEM	1.34597	0.16578	0.882354	UBE2Q2, PVR, CD81, BTLA, HUWE1, GSK3A, RPS6KB2, LRRC41, ORAI1, CTSA, TRIB3, SPSB2, DNM2, SEC61A1, DCTN5
both	REACTOME_PI3K_CASCADE	1.34105	0.445973	1	RPTOR, TRIB3
both	KEGG_DRUG_METABOLISM_CYTOCHROME_P450	1.34105	0.445973	1	FMO5, GSTA3
both	PID_P75_NTR_PATHWAY	1.34105	0.445973	1	RHOC, FURIN
both	REACTOME_NGF_SIGNALLING_VIA_TRKA_FROM_THE_PLASMA_MEMBRANE	1.33217	0.360058	1	TRIB3, RPS6KB2, GSK3A, DNM2
both	REACTOME_SIGNALING_BY_NOTCH1	1.32035	0.45365	1	PSEN2, ARRB1
both	KEGG_P53_SIGNALING_PATHWAY	1.32035	0.45365	1	SHISA5, CASP8
both	PID_AP1_PATHWAY	1.30027	0.461267	1	IL6, GATA2
both	PID_VEGFR1_2_PATHWAY	1.28079	0.46882	1	MYOF, DNM2
both	Butyrophylin	1.28079	0.46882	1	TRIM38, TRIML2
both	REACTOME_SIGNALING_BY_EGFR_IN_CANCER	1.27507	0.424079	1	RPS6KB2, GSK3A, TRIB3
both	KEGG_CHEMOKINE_SIGNALING_PATHWAY	1.27128	0.364563	1	WASL, VAV2, GSK3A, CXCL14, ARRB1
both	REACTOME_G_ALPHA_Q_SIGNALLING_EVENTS	1.27128	0.364563	1	TRH, F2RL1, DAGLB, MGLL, GNA11
both	KEGG_REGULATION_OF_ACTIN_CYTOSKELETON	1.26436	0.346164	1	FGD1, SLC9A1, WASL, VAV2, MYLPF, ITGAM
both	REACTOME_HIV_LIFE_CYCLE	1.2625	0.430136	1	VPS37C, RANGAP1, TCEA1
both	REACTOME_NFKB_AND_MAP_KINASES_ACTIVATION_MEDIATED_BY_TLR4_SIGNALING_REPERTOIRE	1.26189	0.476311	1	NFKB2, AGER
both	KEGG_ENDOCYTOSIS	1.25628	0.373616	1	RAB11FIP1, ARRB1, VPS37C, LDLRAP1, DNM2
both	REACTOME_SIGNALING_BY_FGFR	1.25018	0.43617	1	RPS6KB2, GSK3A, TRIB3
both	REACTOME_CYTOKINE_SIGNALING_IN_IMMUNE_SYSTEM	1.24903	0.337269	1	IRF6, IL6ST, MX1, IL6, NFKB2, IL6R, FLNB
both	Znf_LIM	1.24353	0.483737	1	LASP1, MICALL1
both	ConA-like_dom	1.22783	0.370521	1	PTPRU, TRIM38, LAMA5, SVEP1, TRIML2, SPSB2
both	REACTOME_TRIF_MEDIATED_TLR3_SIGNALING	1.2257	0.491097	1	NFKB2, AGER
both	KEGG_CARDIAC_MUSCLE_CONTRACTION	1.20837	0.498391	1	CACNA2D2, SLC9A1
both	PID_E2F_PATHWAY	1.20837	0.498391	1	MYBL2, TRIM28
both	REACTOME_TOLL_RECEPTOR_CASCADES	1.20318	0.460057	1	NFKB2, AGER, DNM2
both	NABA_ECM_GLYCOPROTEINS	1.19288	0.414282	1	MFAP5, SVEP1, LAMB3, LAMA5, VWA1
both	REACTOME_TRAF6_MEDIATED_INDUCTION_OF_NFKB_AND_MAP_KINASES_UPON_TLR7_8_OR_9_ACTIVATION	1.19152	0.505618	1	NFKB2, AGER
both	KEGG_B_CELL_RECEPTOR_SIGNALING_PATHWAY	1.19152	0.505618	1	CD81, VAV2
both	REACTOME_METABOLISM_OF_AMINO_ACIDS_AND_DERIVATIVES	1.18622	0.418782	1	PRODH, ADI1, OAT, CTH, SMOX
both	REACTOME_DEVELOPMENTAL_BIOLOGY	1.18178	0.349101	1	PLXNA3, PLXNA2, SREBF1, KLF4, WASL, DNM2, RHOC, PLXND1, FURIN, MED15
both	SH2	1.18097	0.471838	1	TNS3, SOCS4, VAV2
both	KEGG_CYTOKINE_CYTOKINE_RECEPTOR_INTERACTION	1.16601	0.415265	1	ACVR1, IL6R, IL6, OSMR, IL6ST, CXCL14
both	PID_REG_GR_PATHWAY	1.14368	0.526888	1	IL6, SGK1
both	Znf_PHD-finger	1.14368	0.526888	1	TRIM28, AIRE
both	REACTOME_GASTRIN_CREB_SIGNALLING_PATHWAY_VIA_PKC_AND_MAPK	1.12947	0.458959	1	TRH, F2RL1, DAGLB, MGLL, GNA11
both	REACTOME_AXON_GUIDANCE	1.11983	0.45163	1	PLXNA3, PLXNA2, WASL, DNM2, RHOC, PLXND1
both	KEGG_FOCAL_ADHESION	1.11759	0.467787	1	FLNB, LAMB3, VAV2, LAMA5, MYLPF
both	Ig_V-set	1.09998	0.497027	1	VSIG10, MXRA8, PVR, F11R
both	REACTOME_SIGNALING_BY_FGFR_IN_DISEASE	1.09974	0.517724	1	RPS6KB2, GSK3A, TRIB3
both	PID_MET_PATHWAY	1.09951	0.547532	1	RPTOR, WASL
both	REACTOME_MYD88_MAL_CASCADE_INITIATED_ON_PLASMA_MEMBRANE	1.08553	0.554272	1	NFKB2, AGER
both	Small_GTP-bd_dom	1.07904	0.511562	1	RHOC, ARL8A, RAB15, RASD1
both	Thioredoxin-like_fold	1.07207	0.534372	1	TXNDC12, GPX2, GSTA3
both	REACTOME_INSULIN_RECEPTOR_SIGNALLING_CASCADE	1.0719	0.56094	1	RPTOR, TRIB3
both	Ig-like_dom	1.07096	0.455906	1	PTPRU, PVR, VSIG10, BTLA, AGER, IL6R, MERTK, MXRA8, IL6ST, MICB, F11R
both	ARM-type_fold	1.06953	0.476925	1	HUWE1, RPTOR, TBCD, EIF2B5, JUP, DOCK9, PKP3, DOCK11
both	WD40/YVTN_repeat-like_dom	1.06614	0.48033	1	RPTOR, WDR55, PLXNA3, RRP9, AMBRA1, PLXNA2, PLXND1, NSMAF
both	REACTOME_MEMBRANE_TRAFFICKING	1.06315	0.539849	1	ARRB1, VPS37C, DNM2
both	KEGG_TIGHT_JUNCTION	1.05438	0.545289	1	MYLPF, F11R, CLDN15
both	KEGG_SMALL_CELL_LUNG_CANCER	1.04565	0.574063	1	LAMB3, LAMA5
both	PID_CMYB_PATHWAY	1.04565	0.574063	1	TRIM28, LYZ
both	KEGG_TGF_BETA_SIGNALING_PATHWAY	1.03299	0.580516	1	ACVR1, RPS6KB2
both	PID_PDGFRB_PATHWAY	1.02891	0.561381	1	VAV2, WASL, DNM2
both	KRAB	1.02653	0.516944	1	KRBA1, ZNF682, ZNF486, ZNF273, ZNF90, ZNF552, ZNF705D, ZNF517, ZNF66
both	KEGG_UBIQUITIN_MEDIATED_PROTEOLYSIS	1.01259	0.571916	1	HUWE1, UBE2Q2, AIRE
both	KEGG_CALCIUM_SIGNALING_PATHWAY	1.00862	0.56311	1	PHKA1, BST1, TNNC2, GNA11
both	Znf_PHD	1.00858	0.593206	1	TRIM28, AIRE
both	NABA_CORE_MATRISOME	1.00466	0.5529	1	LAMA5, SVEP1, VWA1, MFAP5, LAMB3, COL17A1
both	KEGG_MAPK_SIGNALING_PATHWAY	1.0007	0.556633	1	MAP4K1, MAP3K6, ARRB1, CACNA2D2, FLNB, NFKB2
both	KEGG_TOLL_LIKE_RECEPTOR_SIGNALING_PATHWAY	0.996794	0.599443	1	IL6, CASP8
both	Homeobox_dom	0.96939	0.589265	1	PBX4, POU6F1, NANOG, VENTX, MSX2
both	Ig_sub	0.965276	0.588466	1	PVR, VSIG10, BTLA, AGER, IL6R, MERTK, MXRA8, F11R
both	KEGG_PATHWAYS_IN_CANCER	0.964174	0.590401	1	LAMA5, NFKB2, CASP8, IL6, JUP, LAMB3, DAPK2
both	REACTOME_ACTIVATED_TLR4_SIGNALLING	0.963037	0.617722	1	NFKB2, AGER
both	Small_GTPase	0.959331	0.607529	1	RHOC, RAB15, RASD1
both	ARM-like	0.95625	0.600959	1	TBCD, RPTOR, JUP, DOCK9, PKP3
both	Znf_FYVE_PHD	0.952173	0.612453	1	TRIM28, AIRE, DNMT3L
both	REACTOME_CLASS_I_MHC_MEDIATED_ANTIGEN_PROCESSING_PRESENTATION	0.947683	0.60865	1	LRRC41, UBE2Q2, HUWE1, SEC61A1, SPSB2
both	EGF_Ca-bd_CS	0.931481	0.635353	1	SCUBE2, SVEP1
both	REACTOME_INTERFERON_SIGNALING	0.931321	0.626975	1	FLNB, IRF6, MX1
both	REACTOME_TRANSLATION	0.917916	0.636447	1	EIF2B5, EIF3C, SEC61A1
both	REACTOME_PLATELET_ACTIVATION_SIGNALING_AND_AGGREGATION	0.906277	0.64463	1	DAGLB, MGLL, GNA11, ARRB1
both	EGF-type_Asp/Asn_hydroxyl_site	0.901918	0.652342	1	SCUBE2, SVEP1
both	REACTOME_ANTIGEN_PROCESSING_UBIQUITINATION_PROTEASOME_DEGRADATION	0.901458	0.648633	1	LRRC41, UBE2Q2, HUWE1, SPSB2
both	PDZ	0.886021	0.659386	1	SCRIB, AHNAK, MAST2
both	REACTOME_AQUAPORIN_MEDIATED_TRANSPORT	0.874459	0.684826	1	AQP3
both	SIG_INSULIN_RECEPTOR_PATHWAY_IN_CARDIAC_MYOCYTES	0.874459	0.684826	1	GSK3A
both	Band_41_domain	0.874459	0.684826	1	NF2
both	REACTOME_METABOLISM_OF_VITAMINS_AND_COFACTORS	0.874459	0.684826	1	SLC25A16
both	Kazal_dom	0.874459	0.684826	1	SLCO4C1
both	Prot-tyrosine_phosphatase-like	0.874166	0.668696	1	TNS3, PTPRU
both	KEGG_GNRH_SIGNALING_PATHWAY	0.874166	0.668696	1	MMP14, GNA11
both	REACTOME_DNA_REPAIR	0.865288	0.674007	1	TCEA1, POLH
both	Homeobox-like	0.861071	0.695293	1	NANOG, VENTX, POU6F1, PBX4, MYBL2, MSX2
both	REACTOME_RNA_POL_II_PRE_TRANSCRIPTION_EVENTS	0.856923	0.692031	1	TCEA1
both	PID_KIT_PATHWAY	0.856923	0.692031	1	MAP4K1
both	SMAD_FHA_domain	0.856923	0.692031	1	IRF6
both	PID_AR_TF_PATHWAY	0.856923	0.692031	1	GATA2
both	NABA_SECRETED_FACTORS	0.852348	0.704213	1	SCUBE2, S100P, CXCL14, IL6, S100A13, S100A14
both	WD40_repeat	0.828682	0.71936	1	RPTOR, RRP9, WDR55, AMBRA1, NSMAF
both	UBQ-conjugating_enzyme/RWD	0.823875	0.705951	1	UBE2Q2
both	PID_CD8_TCR_PATHWAY	0.823875	0.705951	1	ORAI1
both	USP_CS	0.823875	0.705951	1	USP28
both	Ubiquitin_dom	0.823875	0.705951	1	UBTD1
both	REACTOME_PEPTIDE_LIGAND_BINDING_RECEPTORS	0.812543	0.71407	1	MC1R, F2RL1, TRH
both	KEGG_INOSITOL_PHOSPHATE_METABOLISM	0.808286	0.712673	1	IPMK
both	KEGG_PATHOGENIC_ESCHERICHIA_COLI_INFECTION	0.808286	0.712673	1	WASL
both	PID_TXA2PATHWAY	0.808286	0.712673	1	GNA11
both	WD40_repeat_CS	0.807388	0.717981	1	RRP9, WDR55, AMBRA1
both	EGF-like_dom	0.799307	0.735587	1	SCUBE2, SVEP1, LAMA5, MUC4
both	Intermediate_filament_CS	0.793275	0.719243	1	KRT8
both	REACTOME_GENERIC_TRANSCRIPTION_PATHWAY	0.785898	0.77162	1	ZNF600, TRIM28, ZNF273, ZNF552, MED15, ZNF517
both	bHLH_dom	0.785475	0.723381	1	BHLHE40, SREBF1
both	REACTOME_REGULATION_OF_APOPTOSIS	0.778809	0.725662	1	DAPK2
both	Peptidase_C19_UCH	0.778809	0.725662	1	USP28
both	HMG_box_dom	0.778809	0.725662	1	SOX15
both	REACTOME_ACTIVATION_OF_THE_MRNA_UPON_BINDING_OF_THE_CAP_BINDING_COMPLEX_AND_EIFS_AND_SUBSEQUENT_BINDING_TO_43S	0.778809	0.725662	1	EIF3C
both	KEGG_RNA_DEGRADATION	0.778809	0.725662	1	ENO2
both	KEGG_NATURAL_KILLER_CELL_MEDIATED_CYTOTOXICITY	0.771239	0.732464	1	VAV2, MICB
both	WHTH_DNA-bd_dom	0.766669	0.763699	1	ELF3, EIF3C, IRF6, LARP6
both	PID_ATF2_PATHWAY	0.76486	0.731935	1	IL6
both	Ig_sub2	0.763204	0.766674	1	VSIG10, AGER, F11R, IL6R
both	Cadherin-like	0.757506	0.741292	1	PCDHB3, DAG1
both	USP_dom	0.751401	0.738065	1	USP28
both	REACTOME_ER_PHAGOSOME_PATHWAY	0.751401	0.738065	1	SEC61A1
both	Znf_NHR/GATA	0.751401	0.738065	1	GATA2
both	Laminin_G	0.751401	0.738065	1	LAMA5
both	REACTOME_INTERFERON_GAMMA_SIGNALING	0.738405	0.744056	1	IRF6
both	Ankyrin_rpt	0.736563	0.789433	1	DGKZ, NFKB2, ANKDD1B, RIPK4
both	EGF-like_Ca-bd_dom	0.731448	0.758204	1	SCUBE2, SVEP1
both	BACK	0.72585	0.749909	1	KLHL18
both	WD40_repeat_dom	0.72577	0.815016	1	RPTOR, RRP9, WDR55, AMBRA1, NSMAF
both	Homeobox_CS	0.724566	0.781459	1	VENTX, NANOG, MSX2
both	PID_IL12_2PATHWAY	0.713714	0.755629	1	NFKB2
both	REACTOME_DIABETES_PATHWAYS	0.713045	0.770254	1	KLF4, GSK3A
both	REACTOME_HIV_INFECTION	0.712373	0.790808	1	VPS37C, RANGAP1, TCEA1
both	Ankyrin_rpt-contain_dom	0.702796	0.817792	1	DGKZ, NFKB2, ANKDD1B, RIPK4
both	Kelch_1	0.701976	0.761218	1	KLHL18
both	PID_MYC_REPRESS_PATHWAY	0.701976	0.761218	1	CFLAR
both	EGF-like_CS	0.685444	0.811336	1	SCUBE2, LAMB3, SVEP1
both	Cadherin_N	0.679617	0.772017	1	PCDHB3
both	KEGG_METABOLISM_OF_XENOBIOTICS_BY_CYTOCHROME_P450	0.679617	0.772017	1	GSTA3
both	KEGG_NEUROACTIVE_LIGAND_RECEPTOR_INTERACTION	0.674646	0.840781	1	MC1R, F2RL1, GABRQ, ADRA2C
both	Znf_RING/FYVE/PHD	0.659737	0.900832	1	TRIM38, FGD1, AIRE, DNMT3L, EXPH5, TRIM28, RNF125
both	SIG_PIP3_SIGNALING_IN_CARDIAC_MYOCTES	0.658634	0.782329	1	GSK3A
both	REACTOME_BIOLOGICAL_OXIDATIONS	0.652779	0.810061	1	SMOX, GSTA3
both	REACTOME_PHASE_II_CONJUGATION	0.648619	0.787309	1	GSTA3
both	IF	0.648619	0.787309	1	KRT8
both	REACTOME_PHASE1_FUNCTIONALIZATION_OF_COMPOUNDS	0.648619	0.787309	1	SMOX
both	KEGG_COMPLEMENT_AND_COAGULATION_CASCADES	0.648619	0.787309	1	F3
both	PID_TELOMERASE_PATHWAY	0.648619	0.787309	1	HUS1
both	RNaseH-like_dom	0.648619	0.787309	1	ESRP2
both	AAA+_ATPase	0.647798	0.813357	1	ABCC2, ABCC10
both	PID_P53_DOWNSTREAM_PATHWAY	0.647798	0.813357	1	CASP10, PRDM1
both	KEGG_PPAR_SIGNALING_PATHWAY	0.638903	0.792175	1	GK
both	KEGG_ADHERENS_JUNCTION	0.638903	0.792175	1	WASL
both	KEGG_LONG_TERM_DEPRESSION	0.629473	0.79693	1	GNA11
both	KEGG_LEISHMANIA_INFECTION	0.629473	0.79693	1	ITGAM
both	REACTOME_ANTIGEN_PROCESSING_CROSS_PRESENTATION	0.602778	0.810554	1	SEC61A1
both	Tyr_Pase_AS	0.594373	0.81489	1	PTPRU
both	REACTOME_UNFOLDED_PROTEIN_RESPONSE	0.586199	0.819127	1	GSK3A
both	PID_BETA_CATENIN_NUC_PATHWAY	0.578246	0.823266	1	KLF4
both	REACTOME_PLATELET_HOMEOSTASIS	0.578246	0.823266	1	ORAI1
both	KEGG_PURINE_METABOLISM	0.573355	0.862065	1	ENTPD6, CANT1
both	PID_P73PATHWAY	0.570505	0.827312	1	BIN1
both	KEGG_PHOSPHATIDYLINOSITOL_SIGNALING_SYSTEM	0.570505	0.827312	1	DGKZ
both	KEGG_FC_EPSILON_RI_SIGNALING_PATHWAY	0.562968	0.831265	1	VAV2
both	PID_MYC_ACTIV_PATHWAY	0.562968	0.831265	1	HUWE1
both	L_dom-like	0.558024	0.924545	1	SCRIB, LRRC41, RANGAP1, NLRP12
both	REACTOME_MITOTIC_PROMETAPHASE	0.555626	0.835127	1	RANGAP1
both	KEGG_ALZHEIMERS_DISEASE	0.554588	0.874005	1	PSEN2, CASP8
both	MetalloPept_cat_dom	0.541501	0.84259	1	MMP14
both	PID_SMAD2_3NUCLEAR_PATHWAY	0.541501	0.84259	1	MED15
both	Collagen	0.541501	0.84259	1	COL17A1
both	TYR_PHOSPHATASE_dom	0.541501	0.84259	1	PTPRU
both	REACTOME_TRANSCRIPTION	0.540429	0.882864	1	TCEA1, LZTS1
both	IQ_motif_EF-hand-BS	0.534703	0.846194	1	IQCF1
both	ST_INTEGRIN_SIGNALING_PATHWAY	0.534703	0.846194	1	TNK2
both	REACTOME_RNA_POL_I_RNA_POL_III_AND_MITOCHONDRIAL_TRANSCRIPTION	0.528073	0.849716	1	LZTS1
both	REACTOME_L1CAM_INTERACTIONS	0.528073	0.849716	1	DNM2
both	Znf_RING_CS	0.52697	0.891145	1	RNF125, TRIM38
both	Leu-rich_rpt	0.521512	0.924353	1	SCRIB, RANGAP1, NLRP12
both	KEGG_HUNTINGTONS_DISEASE	0.504949	0.904343	1	CASP8, REST
both	KEGG_ERBB_SIGNALING_PATHWAY	0.503113	0.863016	1	RPS6KB2
both	BTB/POZ_dom	0.496061	0.90953	1	KLHL18, HIC2
both	REACTOME_REGULATION_OF_INSULIN_SECRETION	0.491493	0.869219	1	GNA11
both	WNT_SIGNALING	0.491493	0.869219	1	GSK3A
both	Homeobox_metazoa	0.491493	0.869219	1	MSX2
both	G-protein_beta_WD-40_rep	0.491493	0.869219	1	RRP9
both	KEGG_GAP_JUNCTION	0.491493	0.869219	1	GNA11
both	REACTOME_CLASS_A1_RHODOPSIN_LIKE_RECEPTORS	0.487218	0.94307	1	TRH, F2RL1, MC1R
both	Ubiquitin-rel_dom	0.473806	0.922102	1	UBTD1, NF2
both	SKP1/BTB/POZ	0.473806	0.922102	1	KLHL18, HIC2
both	REACTOME_RNA_POL_II_TRANSCRIPTION	0.464655	0.883528	1	TCEA1
both	Znf_RING	0.448931	0.960946	1	RNF125, TRIM38, TRIM28
both	PID_CXCR4_PATHWAY	0.431636	0.900974	1	RHOC
both	KEGG_MELANOGENESIS	0.427296	0.903244	1	MC1R
both	REACTOME_3_UTR_MEDIATED_TRANSLATIONAL_REGULATION	0.414783	0.909746	1	EIF3C
both	KEGG_T_CELL_RECEPTOR_SIGNALING_PATHWAY	0.410772	0.911815	1	VAV2
both	REACTOME_SRP_DEPENDENT_COTRANSLATIONAL_PROTEIN_TARGETING_TO_MEMBRANE	0.406838	0.913837	1	SEC61A1
both	Cadherin_CS	0.39919	0.917742	1	PCDHB3
both	REACTOME_CELL_CYCLE_CHECKPOINTS	0.388239	0.923272	1	HUS1
both	REACTOME_G_ALPHA_S_SIGNALLING_EVENTS	0.38472	0.925032	1	MC1R
both	Cadherin	0.381265	0.926751	1	PCDHB3
both	KEGG_VASCULAR_SMOOTH_MUSCLE_CONTRACTION	0.37787	0.928431	1	GNA11
both	REACTOME_INTEGRATION_OF_ENERGY_METABOLISM	0.374535	0.930073	1	GNA11
both	REACTOME_HOST_INTERACTIONS_OF_HIV_FACTORS	0.371258	0.931677	1	RANGAP1
both	REACTOME_TCA_CYCLE_AND_RESPIRATORY_ELECTRON_TRANSPORT	0.371258	0.931677	1	NNT
both	REACTOME_GPCR_LIGAND_BINDING	0.354683	0.989662	1	MC1R, F2RL1, TRH
both	KEGG_SPLICEOSOME	0.349822	0.941923	1	PQBP1
both	REACTOME_CELL_CYCLE	0.347746	0.990921	1	HUS1, MYBL2, RANGAP1
both	KEGG_NEUROTROPHIN_SIGNALING_PATHWAY	0.346959	0.943255	1	ARHGDIB
both	REACTOME_MITOTIC_G1_G1_S_PHASES	0.333315	0.949475	1	MYBL2
both	REACTOME_CELL_CYCLE_MITOTIC	0.286294	0.992094	1	MYBL2, RANGAP1
both	REACTOME_MITOTIC_M_M_G1_PHASES	0.267875	0.975419	1	RANGAP1
both	Leu-rich_rpt_typical-subtyp	0.250391	0.98097	1	SCRIB
both	REACTOME_DNA_REPLICATION	0.237684	0.984567	1	RANGAP1
both	RRM_dom	0.202253	0.992507	1	ESRP2
both	TPR-like_helical_dom	0.194746	0.993783	1	SNX21
both	REACTOME_APC_C_CDC20_MEDIATED_DEGRADATION_OF_MITOTIC_PROTEINS	0	1	1
both	REACTOME_ACTIVATION_OF_NF_KAPPAB_IN_B_CELLS	0	1	1
both	Cyt_P450_CS	0	1	1
both	REACTOME_G1_S_TRANSITION	0	1	1
both	REACTOME_CLASS_B_2_SECRETIN_FAMILY_RECEPTORS	0	1	1
both	REACTOME_TRANSMISSION_ACROSS_CHEMICAL_SYNAPSES	0	1	1
both	REACTOME_M_G1_TRANSITION	0	1	1
both	REACTOME_SCFSKP2_MEDIATED_DEGRADATION_OF_P27_P21	0	1	1
both	DEAD/DEAH_box_helicase_dom	0	1	1
both	KEGG_RETINOL_METABOLISM	0	1	1
both	KEGG_BASAL_CELL_CARCINOMA	0	1	1
both	REACTOME_ORC1_REMOVAL_FROM_CHROMATIN	0	1	1
both	REACTOME_APC_C_CDH1_MEDIATED_DEGRADATION_OF_CDC20_AND_OTHER_APC_C_CDH1_TARGETED_PROTEINS_IN_LATE_MITOSIS_EARLY_G1	0	1	1
both	REACTOME_DESTABILIZATION_OF_MRNA_BY_AUF1_HNRNP_D0	0	1	1
both	Cys-rich_flank_reg_C	0	1	1
both	REACTOME_PEPTIDE_CHAIN_ELONGATION	0	1	1
both	REACTOME_G_ALPHA_I_SIGNALLING_EVENTS	0	1	1
both	REACTOME_GABA_RECEPTOR_ACTIVATION	0	1	1
both	REACTOME_CDT1_ASSOCIATION_WITH_THE_CDC6_ORC_ORIGIN_COMPLEX	0	1	1
both	Kelch-typ_b-propeller	0	1	1
both	SCAN_dom	0	1	1
both	KEGG_NON_SMALL_CELL_LUNG_CANCER	0	1	1
both	KEGG_STEROID_HORMONE_BIOSYNTHESIS	0	1	1
both	KEGG_PROGESTERONE_MEDIATED_OOCYTE_MATURATION	0	1	1
both	PID_PTP1B_PATHWAY	0	1	1
both	TPR-contain_dom	0	1	1
both	REACTOME_PROCESSING_OF_CAPPED_INTRON_CONTAINING_PRE_MRNA	0	1	1
both	F-box_dom	0	1	1
both	REACTOME_NONSENSE_MEDIATED_DECAY_ENHANCED_BY_THE_EXON_JUNCTION_COMPLEX	0	1	1
both	Cystine-knot_cytokine	0	1	1
both	REACTOME_RESPONSE_TO_ELEVATED_PLATELET_CYTOSOLIC_CA2_	0	1	1
both	REACTOME_SIGNALING_BY_WNT	0	1	1
both	KEGG_WNT_SIGNALING_PATHWAY	0	1	1
both	PID_NFAT_3PATHWAY	0	1	1
both	KEGG_COLORECTAL_CANCER	0	1	1
both	REACTOME_MEIOTIC_SYNAPSIS	0	1	1
both	REACTOME_CYCLIN_E_ASSOCIATED_EVENTS_DURING_G1_S_TRANSITION_	0	1	1
both	KEGG_RIBOSOME	0	1	1
both	Cyt_P450	0	1	1
both	KEGG_SYSTEMIC_LUPUS_ERYTHEMATOSUS	0	1	1
both	TSP1_rpt	0	1	1
both	REACTOME_MRNA_PROCESSING	0	1	1
both	NA-bd_OB-fold	0	1	1
both	REACTOME_MRNA_SPLICING	0	1	1
both	REACTOME_OPIOID_SIGNALLING	0	1	1
both	Znf_CCCH	0	1	1
both	Histone_H2A/H2B/H3	0	1	1
both	KEGG_PROSTATE_CANCER	0	1	1
both	REACTOME_MEIOSIS	0	1	1
both	REACTOME_TRANSPORT_OF_MATURE_TRANSCRIPT_TO_CYTOPLASM	0	1	1
both	REACTOME_NCAM_SIGNALING_FOR_NEURITE_OUT_GROWTH	0	1	1
both	PID_ANGIOPOIETIN_RECEPTOR_PATHWAY	0	1	1
both	KEGG_PEROXISOME	0	1	1
both	REACTOME_RECRUITMENT_OF_MITOTIC_CENTROSOME_PROTEINS_AND_COMPLEXES	0	1	1
both	Helicase_ATP-bd	0	1	1
both	LRRNT	0	1	1
both	KEGG_HEDGEHOG_SIGNALING_PATHWAY	0	1	1
both	PID_IL2_1PATHWAY	0	1	1
both	KEGG_ENDOMETRIAL_CANCER	0	1	1
both	REACTOME_METABOLISM_OF_RNA	0	1	1
both	REACTOME_AUTODEGRADATION_OF_CDH1_BY_CDH1_APC_C	0	1	1
both	REACTOME_RESPIRATORY_ELECTRON_TRANSPORT_ATP_SYNTHESIS_BY_CHEMIOSMOTIC_COUPLING_AND_HEAT_PRODUCTION_BY_UNCOUPLING_PROTEINS_	0	1	1
both	REACTOME_METABOLISM_OF_NUCLEOTIDES	0	1	1
both	PID_TRKR_PATHWAY	0	1	1
both	PID_RB_1PATHWAY	0	1	1
both	KEGG_RENAL_CELL_CARCINOMA	0	1	1
both	KEGG_OLFACTORY_TRANSDUCTION	0	1	1
both	REACTOME_LOSS_OF_NLP_FROM_MITOTIC_CENTROSOMES	0	1	1
both	KEGG_PANCREATIC_CANCER	0	1	1
both	REACTOME_METABOLISM_OF_MRNA	0	1	1
both	PID_RAC1_PATHWAY	0	1	1
both	REACTOME_RNA_POL_I_TRANSCRIPTION	0	1	1
both	KEGG_ADIPOCYTOKINE_SIGNALING_PATHWAY	0	1	1
both	KEGG_OOCYTE_MEIOSIS	0	1	1
both	KEGG_AMYOTROPHIC_LATERAL_SCLEROSIS_ALS	0	1	1
both	REACTOME_REGULATION_OF_MITOTIC_CELL_CYCLE	0	1	1
both	PID_FGF_PATHWAY	0	1	1
both	Histone-fold	0	1	1
both	KEGG_LONG_TERM_POTENTIATION	0	1	1
both	REACTOME_TCR_SIGNALING	0	1	1
both	KEGG_CELL_CYCLE	0	1	1
both	SAM-dependent_MTases	0	1	1
both	REACTOME_INFLUENZA_LIFE_CYCLE	0	1	1
both	REACTOME_MITOTIC_G2_G2_M_PHASES	0	1	1
both	REACTOME_TELOMERE_MAINTENANCE	0	1	1
both	REACTOME_S_PHASE	0	1	1
both	KEGG_VEGF_SIGNALING_PATHWAY	0	1	1
both	Ion_trans_dom	0	1	1
both	Retrov_capsid_C	0	1	1
both	REACTOME_NEURONAL_SYSTEM	0	1	1
both	KEGG_PARKINSONS_DISEASE	0	1	1
both	TPR_repeat	0	1	1
both	KEGG_MELANOMA	0	1	1
both	REACTOME_RESPIRATORY_ELECTRON_TRANSPORT	0	1	1
both	KEGG_ANTIGEN_PROCESSING_AND_PRESENTATION	0	1	1
both	REACTOME_PHOSPHOLIPASE_C_MEDIATED_CASCADE	0	1	1
both	PID_ERA_GENOMIC_PATHWAY	0	1	1
both	REACTOME_NEUROTRANSMITTER_RECEPTOR_BINDING_AND_DOWNSTREAM_TRANSMISSION_IN_THE_POSTSYNAPTIC_CELL	0	1	1
both	PID_FCER1_PATHWAY	0	1	1
both	REACTOME_INFLUENZA_VIRAL_RNA_TRANSCRIPTION_AND_REPLICATION	0	1	1
both	PID_CD8_TCR_DOWNSTREAM_PATHWAY	0	1	1
both	REACTOME_POTASSIUM_CHANNELS	0	1	1
both	KEGG_CHRONIC_MYELOID_LEUKEMIA	0	1	1
both	REACTOME_P53_DEPENDENT_G1_DNA_DAMAGE_RESPONSE	0	1	1
both	bZIP	0	1	1
both	REACTOME_ASSEMBLY_OF_THE_PRE_REPLICATIVE_COMPLEX	0	1	1
both	BIOCARTA_NFAT_PATHWAY	0	1	1
both	REACTOME_CHROMOSOME_MAINTENANCE	0	1	1
both	Ig_I-set	0	1	1
both	BIOCARTA_PPARA_PATHWAY	0	1	1
both	REACTOME_OLFACTORY_SIGNALING_PATHWAY	0	1	1
both	Olfact_rcpt	0	1	1
both	Helicase_C	0	1	1
both	KEGG_GLIOMA	0	1	1
both	REACTOME_REGULATION_OF_MRNA_STABILITY_BY_PROTEINS_THAT_BIND_AU_RICH_ELEMENTS	0	1	1
both	REACTOME_SYNTHESIS_OF_DNA	0	1	1
both	PID_IL4_2PATHWAY	0	1	1
only PGCLCs	Cadherin_N	4.99239	3.02609e-06	0.000500313	PCDHB9, PCDHB8, PCDHB2, PCDHGA10, PCDHGA11, PCDHB4, PCDHB13, PCDHB12, PCDHB11, PCDHB10, PCDHB16, PCDHB15, PCDHB14, PCDH7, PCDHGC3
only PGCLCs	REACTOME_COLLAGEN_FORMATION	4.64856	5.15772e-05	0.00319779	COL23A1, ADAMTS2, PLOD1, COL9A2, PCOLCE2, COL4A6, COL5A1, ADAMTS14, COL4A1, COL3A1, COL6A3, COL4A2
only PGCLCs	REACTOME_EXTRACELLULAR_MATRIX_ORGANIZATION	4.62638	1.64692e-06	0.000500313	MMP15, MMP17, COL23A1, TIMP1, ADAMTS2, PLOD1, COL9A2, PCOLCE2, COL4A6, COL5A1, ADAMTS14, COL4A1, MMP25, COL3A1, COL6A3, MMP2, COL4A2
only PGCLCs	MetalloPept_cat_dom	4.40533	2.8866e-06	0.000500313	MMP15, MMP17, ADAMTS1, ADAMTS4, ADAMTS2, MME, ADAMTS9, ADAMTS8, ADAM9, ADAM10, MMP25, ADAMTS15, ADAMTS14, ECE1, ADAMTS19, ADAMTS18, MMP2
only PGCLCs	Cadherin	3.51467	7.83838e-06	0.000867864	CDH10, PCDHB9, PCDHB8, PCDH7, PCDHB2, DSC2, PCDHGA11, CELSR1, PCDHB4, PCDHB13, PCDHB12, PCDHB11, PCDHGC3, PCDHB10, PCDHB16, PCDHB15, PCDHB14, PCDHGA10, CDH4, CLSTN3
only PGCLCs	Cadherin_CS	3.48656	1.43577e-05	0.00101735	CDH10, PCDHB9, PCDHB8, PCDH7, PCDHB2, DSC2, PCDHGA11, CELSR1, PCDHB4, PCDHB13, PCDHB12, PCDHB11, PCDHGC3, PCDHB10, PCDHB16, PCDHB15, PCDHB14, PCDHGA10, CDH4
only PGCLCs	LRRNT	3.47684	0.00251787	0.0704997	DCN, PODN, LINGO2, LRRC32, NTRK3, LRRC38, LRRC55, PRELP, LUM
only PGCLCs	Cadherin-like	3.44028	1.02974e-05	0.000867864	CDH10, PCDHB9, PCDHB8, PCDH7, PCDHB2, DSC2, PCDHGA11, CELSR1, PCDHB4, PCDHB13, PCDHB12, PCDHB11, PCDHGC3, PCDHB10, PCDHB16, PCDHB15, PCDHB14, PCDHGA10, CDH4, CLSTN3
only PGCLCs	REACTOME_NCAM_SIGNALING_FOR_NEURITE_OUT_GROWTH	3.43663	0.000955525	0.036457	PSPN, ST8SIA4, SPTB, COL9A2, COL5A1, COL4A2, COL4A1, COL3A1, COL6A3, RAF1, SPTBN1
only PGCLCs	TSP1_rpt	3.18272	0.00261963	0.0704997	ADAMTS4, ADAMTS1, ADAMTS2, ADAMTS9, ADAMTS8, SBSPON, ADAMTS15, ADAMTS14, ADAMTS19, ADAMTS18
only PGCLCs	KEGG_ECM_RECEPTOR_INTERACTION	3.0635	0.000885498	0.036457	ITGA9, LAMA4, ITGB4, ITGA1, SDC2, THBS3, COL4A6, COL5A1, COL4A2, COL4A1, COL3A1, COL6A3, LAMC1
only PGCLCs	PID_PTP1B_PATHWAY	3.01572	0.00892611	0.126496	SOCS3, CSK, PRLR, EGFR, PIK3R1, PTPN1, TRPV6, EGF
only PGCLCs	PID_LYSOPHOSPHOLIPID_PATHWAY	2.95059	0.00421499	0.0871097	ADCY1, ADCY3, ADCY8, EGFR, TIAM1, GNA14, GNG2, PXN, PIK3R1, MMP2
only PGCLCs	REACTOME_INTERFERON_GAMMA_SIGNALING	2.91923	0.00686187	0.10979	SOCS3, CAMK2D, IRF9, GBP1, HLA-DRB1, HLA-DQA1, PTPN2, PTPN1, PTPN6
only PGCLCs	PID_INTEGRIN1_PATHWAY	2.89773	0.00471394	0.0899274	ITGA9, LAMA4, ITGA1, COL4A6, COL5A1, COL4A1, TGFBI, COL3A1, COL6A3, LAMC1
only PGCLCs	Growth_fac_rcpt_	2.83876	0.000110367	0.0054742	ERBB3, EPHB6, HEG1, LRP4, DLL1, EFEMP1, EPHA6, PROS1, THBS3, CELSR1, FBN3, NID2, LAMA4, UMODL1, IGFBP7, FRAS1, FBLN1, EGF, FBLN5, EGFR
only PGCLCs	CH-domain	2.79037	0.00402177	0.0871097	PLS3, ACTN4, DST, SPTB, NAV3, NAV2, LRCH1, FLNA, IQGAP1, SPTBN1, IQGAP3
only PGCLCs	PID_ENDOTHELIN_PATHWAY	2.70238	0.0105093	0.140882	ADCY1, ADCY3, ADCY8, GNA14, TRPC6, EDN1, COL3A1, RAF1, CDC42
only PGCLCs	MFS	2.70238	0.0105093	0.140882	SLC37A3, SLC37A1, SLC17A5, SLC16A3, SLC16A2, SLC16A5, SPNS2, SLC16A11, SLC43A1
only PGCLCs	PID_CXCR4_PATHWAY	2.64688	0.00197345	0.061177	ITGA9, ITCH, UBQLN1, STAT2, CSK, ITGA1, HLA-DRB1, GNG2, PXN, PIK3R1, CXCR4, CD3D, PTPN6, CDC42
only PGCLCs	REACTOME_TRANS_GOLGI_NETWORK_VESICLE_BUDDING	2.64556	0.0170605	0.192318	SNX2, PUM1, SNAP23, TPD52, TFRC, CLTC, TPD52L1, IGF2R
only PGCLCs	PID_SHP2_PATHWAY	2.64556	0.0170605	0.192318	IGF1, SDC2, EGFR, NTRK3, NTF3, PIK3R1, RAF1, EGF
only PGCLCs	REACTOME_GOLGI_ASSOCIATED_VESICLE_BIOGENESIS	2.63635	0.0252052	0.240419	SNX2, PUM1, TPD52, TFRC, CLTC, TPD52L1, IGF2R
only PGCLCs	Collagen	2.58744	0.00660783	0.10925	COL4A1, GLDN, COL9A2, COL4A6, COL5A1, COLEC12, COL4A2, COL23A1, COL3A1, COL6A3, ADIPOQ
only PGCLCs	REACTOME_INTERFERON_ALPHA_BETA_SIGNALING	2.57628	0.0277951	0.25619	XAF1, STAT2, SOCS3, IRF9, IFI27, PTPN1, PTPN6
only PGCLCs	WW_dom	2.51889	0.0305596	0.270671	DGCR8, ITCH, WWC1, APBB2, PLEKHA7, TCERG1L, IQGAP1
only PGCLCs	EGF-type_Asp/Asn_hydroxyl_site	2.51431	0.00413694	0.0871097	HEG1, LRP4, DLL1, EFEMP1, PROS1, FBN3, NRXN1, NID2, UMODL1, CELSR1, FBLN1, EGF, FBLN5
only PGCLCs	KEGG_FOCAL_ADHESION	2.48777	8.36185e-05	0.00460831	ITGA9, ITGA1, EGFR, RAP1A, PDGFC, COL3A1, RAF1, EGF, ZYX, THBS3, PXN, PIK3R1, CAPN2, IGF1, LAMA4, ITGB4, COL4A6, COL5A1, COL4A2, COL4A1, LAMC1, ACTN4, CCND2, FLNA, COL6A3, CDC42
only PGCLCs	KEGG_ADHERENS_JUNCTION	2.47267	0.0169136	0.192318	ACTN4, EGFR, MAP3K7, IQGAP1, CTNND1, SNAI2, PTPN1, PTPN6, CDC42
only PGCLCs	NABA_CORE_MATRISOME	2.45025	1.04984e-05	0.000867864	PCOLCE2, COL23A1, TINAGL1, SBSPON, AEBP1, COL3A1, NID2, FBLN1, LUM, FBLN5, DCN, PODN, GLDN, THBS3, TSPEAR, ADIPOQ, SRPX2, PRELP, FRAS1, EFEMP1, COL9A2, FBN3, COL4A6, COL5A1, COL4A2, COL4A1, LAMC1, LAMA4, POSTN, TGFBI, COL6A3, HAPLN1, PXDN, IGFBP7
only PGCLCs	REACTOME_INTEGRIN_CELL_SURFACE_INTERACTIONS	2.42048	0.0138036	0.175554	ITGA9, BSG, ITGB4, CSK, ITGA1, RAP1A, COL4A2, COL4A1, PTPN1, LAMC1
only PGCLCs	REACTOME_FACTORS_INVOLVED_IN_MEGAKARYOCYTE_DEVELOPMENT_AND_PLATELET_PRODUCTION	2.39948	0.00585009	0.100057	CAPZA1, RAB5A, DOCK2, KIF5B, DOCK4, RACGAP1, CDK2, PRKAR2B, NFE2, MAFF, GATA3, HMG20B, CDC42
only PGCLCs	KEGG_GLYCEROPHOSPHOLIPID_METABOLISM	2.39133	0.0201419	0.207722	PTDSS1, GPAM, PLA2G10, PEMT, PLA2G2A, MBOAT1, AGPAT4, MBOAT7, GPD2
only PGCLCs	PID_CDC42_PATHWAY	2.39133	0.0201419	0.207722	EXOC7, LIMK2, ACTR3, TIAM1, PIK3R1, CDC42, RAF1, IQGAP1, IQGAP3
only PGCLCs	EGF_Ca-bd_CS	2.3756	0.00844851	0.126496	HEG1, LRP4, DLL1, EFEMP1, PROS1, THBS3, FBN3, NID2, UMODL1, FBLN1, EGF, FBLN5
only PGCLCs	KEGG_LYSOSOME	2.36778	0.00361747	0.0854412	SLC11A2, ACP2, MANBA, SCARB2, GM2A, ATP6V0A4, NPC2, TPP1, SGSH, LAMP2, CLTC, SLC17A5, LAPTM4A, IGF2R, NAGA
only PGCLCs	REACTOME_G_ALPHA_S_SIGNALLING_EVENTS	2.3212	0.00562862	0.100057	LHCGR, ADORA2B, ADCY1, ADCY3, CGA, RAMP1, ADCY8, PTH2R, PDE2A, GNG2, GCGR, HRH2, PDE4B, ADM
only PGCLCs	PID_TCR_PATHWAY	2.27322	0.0347674	0.292282	CSK, HLA-DRB1, RAP1A, FLNA, TRPV6, CD3D, PTPN6, CDC42
only PGCLCs	KEGG_DILATED_CARDIOMYOPATHY	2.25863	0.0155204	0.192318	ITGA9, IGF1, ADCY1, ADCY3, ITGA1, ADCY8, SGCB, TPM1, MYL3, ACTC1, ITGB4
only PGCLCs	PID_AVB3_INTEGRIN_PATHWAY	2.24366	0.0278916	0.25619	IGF1, COL4A1, COL9A2, COL4A6, COL5A1, PXN, PIK3R1, COL3A1, COL6A3
only PGCLCs	Laminin_G	2.2218	0.0510237	0.356447	LAMA4, PROS1, THBS3, CELSR1, TSPEAR, COL5A1, NRXN1
only PGCLCs	KEGG_HYPERTROPHIC_CARDIOMYOPATHY_HCM	2.22079	0.0224234	0.218079	ITGA9, IGF1, PRKAB2, ITGB4, ITGA1, SGCB, TPM1, PRKAA1, ACTC1, MYL3
only PGCLCs	KEGG_ENDOCYTOSIS	2.20851	0.00146004	0.0517272	CXCR4, ERBB3, IQSEC2, RAB5A, CLTC, ITCH, VPS36, EEA1, CHMP4B, GRK5, EGFR, HLA-E, RUFY1, TFRC, RAB11B, DNM3, RAB31, IQSEC1, CDC42, EGF, ASAP3
only PGCLCs	REACTOME_SIGNALING_BY_PDGF	2.20789	0.00824209	0.126496	COL4A1, PDGFC, ADCY1, ADCY3, ADCY8, COL9A2, THBS3, PRKAR2B, COL4A2, PIK3R1, COL3A1, COL5A1, RAF1, COL6A3
only PGCLCs	SIG_INSULIN_RECEPTOR_PATHWAY_IN_CARDIAC_MYOCYTES	2.20623	0.0696965	0.40197	RPS6KA2, FLOT1, PIK3R1, PTPN1, RAF1, CDC42
only PGCLCs	CUB_dom	2.20623	0.0696965	0.40197	PDGFC, C1RL, CRHBP, PCOLCE2, ATRNL1, NETO2
only PGCLCs	REACTOME_TCR_SIGNALING	2.20623	0.0696965	0.40197	CSK, HLA-DRB1, MAP3K7, PIK3R1, CD3D, HLA-DQA1
only PGCLCs	KEGG_MTOR_SIGNALING_PATHWAY	2.15708	0.0752833	0.41428	RPS6KA2, IGF1, DDIT4, PRKAA1, HIF1A, PIK3R1
only PGCLCs	PID_VEGFR1_2_PATHWAY	2.12368	0.0471085	0.351819	PRKAA1, PTPN6, PXN, PIK3R1, PTPN2, RAF1, IQGAP1, CDC42
only PGCLCs	REACTOME_SIGNALING_BY_EGFR_IN_CANCER	2.11618	0.0180426	0.198869	CLTC, CSK, ADCY3, EGFR, ADCY8, ADAM10, PRKAR2B, PIK3R1, CDC42, RAF1, EGF, ADCY1
only PGCLCs	REACTOME_POST_TRANSLATIONAL_PROTEIN_MODIFICATION	2.11517	0.00291101	0.0721931	SUMF2, RPN1, GGCX, B3GNT2, GALNT11, ST8SIA6, ST6GALNAC3, TUSC3, PROS1, ARSJ, PIGO, PIGG, PIGS, GPAA1, B4GALT1, C1GALT1C1, MUC15, DPM3, ST6GALNAC2, MGAT3
only PGCLCs	REACTOME_AXON_GUIDANCE	2.11113	0.000647344	0.0291893	ITGA9, LIMK2, ITGA1, SPTB, EGFR, TRPC6, CLTC, TRPC5, COL3A1, RAF1, SPTBN1, MYH9, DCC, COL9A2, KCNQ3, COL5A1, COL4A2, COL4A1, LAMC1, SEMA7A, PSPN, RPS6KA2, ST8SIA4, SEMA4A, COL6A3, MYO10, CDC42
only PGCLCs	REACTOME_COSTIMULATION_BY_THE_CD28_FAMILY	2.09801	0.0638707	0.391109	CSK, HLA-DRB1, HLA-DQA1, PIK3R1, CD3D, PTPN6, CDC42
only PGCLCs	KEGG_MELANOMA	2.08931	0.050588	0.356447	PDGFC, EGFR, FGF16, IGF1, PIK3R1, FGF13, RAF1, EGF
only PGCLCs	NABA_ECM_GLYCOPROTEINS	2.08625	0.00270059	0.0704997	PCOLCE2, FRAS1, POSTN, GLDN, EFEMP1, FBLN5, TINAGL1, THBS3, FBN3, SBSPON, TSPEAR, LAMA4, AEBP1, PXDN, SRPX2, TGFBI, NID2, FBLN1, LAMC1, ADIPOQ, IGFBP7
only PGCLCs	REACTOME_GLYCEROPHOSPHOLIPID_BIOSYNTHESIS	2.08281	0.0402522	0.322018	PLD4, PTDSS1, GPAM, PLA2G10, PEMT, PLA2G2A, MBOAT1, AGPAT4, MBOAT7
only PGCLCs	REACTOME_INTEGRATION_OF_ENERGY_METABOLISM	2.0685	0.0166413	0.192318	SNAP25, PRKAB2, ADCY1, ADCY3, CDX2, ADCY8, RAP1A, GNA14, PRKAR2B, GNG2, GCGR, ACLY, IQGAP1
only PGCLCs	BIOCARTA_NFAT_PATHWAY	2.06505	0.0871953	0.442981	IGF1, PRKAR2B, HAND1, PIK3R1, EDN1, RAF1
only PGCLCs	PID_TRKR_PATHWAY	2.05975	0.0685512	0.40197	NTF3, MAGED1, RAP1A, NTRK3, TIAM1, PIK3R1, CDC42
only PGCLCs	NABA_ECM_REGULATORS	2.00947	0.00183227	0.0605869	MMP15, MMP17, TIMP1, ADAM10, ADAMTS15, ADAMTS14, ADAMTS19, ADAMTS18, ADAMTS4, ADAMTS1, ADAMTS2, PLOD1, ADAMTS9, ADAMTS8, P3H2, CST2, CST1, CST4, MMP25, SERPINB4, CTSV, FAM20B, ADAM9, MMP2, CD109
only PGCLCs	KEGG_GNRH_SIGNALING_PATHWAY	2.00372	0.0313697	0.272971	PLA2G10, ADCY1, ADCY3, CAMK2D, EGFR, ADCY8, MMP2, PLA2G2A, CGA, RAF1, CDC42
only PGCLCs	REACTOME_L1CAM_INTERACTIONS	1.99688	0.0492171	0.353793	ITGA9, RPS6KA2, ITGA1, SPTB, EGFR, KCNQ3, CLTC, LAMC1, SPTBN1
only PGCLCs	EGF-like_Ca-bd_dom	1.98999	0.0215296	0.213574	HEG1, LRP4, DLL1, EFEMP1, PROS1, THBS3, CELSR1, FBN3, NID2, UMODL1, FBLN1, EGF, FBLN5
only PGCLCs	PID_HIF1_TFPATHWAY	1.98725	0.0785118	0.41428	HIF1A, TF, TFRC, MCL1, CXCR4, EDN1, ADM
only PGCLCs	REACTOME_CLASS_B_2_SECRETIN_FAMILY_RECEPTORS	1.96978	0.0524758	0.356548	WNT2, RAMP1, PTH2R, WNT6, SHH, GNG2, PTCH2, GCGR, ADM
only PGCLCs	KEGG_PROGESTERONE_MEDIATED_OOCYTE_MATURATION	1.91773	0.0594082	0.377775	RPS6KA2, IGF1, ADCY1, ADCY3, CDC25B, ADCY8, CDK2, PIK3R1, RAF1
only PGCLCs	CTDL_fold	1.91711	0.0401487	0.322018	SUMF2, CLEC6A, DGCR2, CLEC11A, ATRNL1, COL4A6, COLEC12, COL4A2, COL4A1, CLEC18B, HAPLN1
only PGCLCs	KEGG_REGULATION_OF_ACTIN_CYTOSKELETON	1.90574	0.00574254	0.100057	ITGA9, CYFIP2, LIMK2, ITGA1, EGFR, RAF1, IQGAP1, IQGAP3, DIAPH2, MYH9, EGF, TIAM1, PXN, PIK3R1, FGF13, GSN, FGF16, PDGFC, ITGB4, CSK, ACTN4, CDC42
only PGCLCs	UBA-like	1.90266	0.1139	0.504415	DMRTA2, UBQLN1, UBQLN4, UBAC2, UBALD2, N4BP2
only PGCLCs	REACTOME_CELL_DEATH_SIGNALLING_VIA_NRAGE_NRIF_AND_NADE	1.90266	0.1139	0.504415	KALRN, ARHGEF2, NCSTN, TIAM1, MAGED1, ARHGAP4
only PGCLCs	PID_ERBB1_DOWNSTREAM_PATHWAY	1.8966	0.0425853	0.324958	RAB5A, CYFIP2, RAF1, EGFR, IQGAP1, CHN2, CAPN2, PIK3R1, ACTR3, EGF, CDC42
only PGCLCs	REACTOME_GLYCOSAMINOGLYCAN_METABOLISM	1.8966	0.0425853	0.324958	DCN, CHST11, HS3ST4, B3GNT2, SDC2, UST, HS6ST2, SGSH, B4GALT1, PRELP, LUM
only PGCLCs	REACTOME_SIGNALING_BY_ERBB4	1.89271	0.0630843	0.391109	ERBB3, GHR, PRLR, EGFR, NCSTN, PIK3R1, RAF1, EGF, S100B
only PGCLCs	KEGG_VIRAL_MYOCARDITIS	1.85652	0.100814	0.471735	MYH9, EIF4G2, HLA-DRB1, SGCB, HLA-E, HLA-DQB1, HLA-DQA1
only PGCLCs	KEGG_NEUROACTIVE_LIGAND_RECEPTOR_INTERACTION	1.83531	0.00453842	0.0899274	GHR, CHRNA10, PTGER3, P2RX4, GABRA3, CNR1, LHCGR, ADORA2B, CGA, P2RY13, HRH2, TRPV1, PTH2R, MAS1, P2RY2, GCGR, PRLR, P2RY6, TACR1, APLNR, NPY1R, GABRP, S1PR3, GABRE, HTR1E, LPAR6
only PGCLCs	MFS_dom	1.83332	0.0363315	0.30034	SLC37A3, SLC37A1, SLC17A5, SLC16A3, SLC16A2, SLC16A5, MFSD2A, SLC2A11, SPNS2, SLC16A11, SLCO2A1, OCLN, SLC43A1
only PGCLCs	EGF-like_dom	1.82713	0.00880298	0.126496	PROS1, TENM3, TENM4, LAMA4, FBLN1, CLEC18B, EGF, FBLN5, THBS3, ATRNL1, NID2, FRAS1, HEG1, EFEMP1, FBN3, CELSR1, DLL1, UMODL1, LAMC1, LRP4, NRXN1, ADAM9
only PGCLCs	Cys-rich_flank_reg_C	1.82354	0.0893107	0.442981	LRRC38, TRIL, NTRK3, LRRC55, LRTM1, RTN4RL1, ISLR2, PXDN
only PGCLCs	KEGG_HEMATOPOIETIC_CELL_LINEAGE	1.82354	0.0893107	0.442981	CD38, IL4R, ITGA1, HLA-DRB1, TFRC, CSF3R, MME, CD3D
only PGCLCs	REACTOME_CELL_CELL_COMMUNICATION	1.81878	0.0533455	0.357559	CDH10, CTNND1, ACTN4, IQGAP1, DCC, CDH4, PIK3R1, CLDN4, PTPN6, SPTBN1, ITGB4
only PGCLCs	Ser-Thr/Tyr_kinase_cat_dom	1.80251	0.0343473	0.292282	ERBB3, EPHB6, PTK7, CSK, EPHB3, LIMK2, EPHA6, MST1R, MAP3K7, NTRK3, BMPR1A, EGFR, RAF1, NRBP1
only PGCLCs	PID_MET_PATHWAY	1.79811	0.0944445	0.459259	RAB5A, RAP1A, PXN, PIK3R1, PTPN2, PTPN1, RAF1, CDC42
only PGCLCs	Tyr_Pase_cat	1.79665	0.136326	0.572641	MTM1, PTPN6, PTPN9, PTPN2, PTPN1, TNS1
only PGCLCs	REACTOME_AQUAPORIN_MEDIATED_TRANSPORT	1.79592	0.165585	0.641643	GNG2, PRKAR2B, ADCY8, ADCY1, ADCY3
only PGCLCs	Galactose-bd-like	1.77338	0.0997431	0.471432	EPHB3, EPHB6, MANBA, EPHA6, CPXM2, AEBP1, LAMC1, SUCO
only PGCLCs	REACTOME_HEPARAN_SULFATE_HEPARIN_HS_GAG_METABOLISM	1.75678	0.175401	0.651434	DCN, SDC2, HS3ST4, HS6ST2, SGSH
only PGCLCs	SMAD_FHA_domain	1.75678	0.175401	0.651434	IRF9, MDC1, TCF19, PHF12, KIF1C
only PGCLCs	KEGG_FC_GAMMA_R_MEDIATED_PHAGOCYTOSIS	1.7553	0.0881277	0.442981	DNM3, DOCK2, LIMK2, ASAP3, PIK3R1, GSN, CDC42, RAF1, MYO10
only PGCLCs	KEGG_CELL_ADHESION_MOLECULES_CAMS	1.75207	0.0556285	0.36789	ITGA9, MPZL1, SDC2, HLA-DRB1, HLA-E, HLA-DQA1, HLA-DQB1, NRXN1, SPN, OCLN, CLDN4, CDH4
only PGCLCs	Ig_E-set	1.74123	0.0780113	0.41428	PRKAB2, UNC119, CD109, KDELC2, MST1R, SEC63, NPC2, EBF2, FLNA, TRIM2
only PGCLCs	REACTOME_MEMBRANE_TRAFFICKING	1.73632	0.0584755	0.376674	SNX2, TFRC, SNAP23, TPD52, CHMP4B, VPS36, GJB5, PUM1, CLTC, TPD52L1, IGF2R, GJA5
only PGCLCs	KEGG_AXON_GUIDANCE	1.72086	0.0614182	0.385613	EFNB2, EPHB3, EFNB1, EPHB6, SEMA3G, LIMK2, EPHA6, DCC, CXCR4, SEMA4A, SEMA7A, CDC42
only PGCLCs	REACTOME_GABA_RECEPTOR_ACTIVATION	1.71931	0.185431	0.656674	GNG2, ADCY8, ADCY1, GABRA3, ADCY3
only PGCLCs	REACTOME_G_ALPHA1213_SIGNALLING_EVENTS	1.71539	0.133011	0.572641	KALRN, ARHGEF2, TIAM1, GNG2, PIK3R1, ARHGAP4, CDC42
only PGCLCs	EGF-like_CS	1.69954	0.0294133	0.265254	TENM3, ITGB4, LRP4, DLL1, EFEMP1, PROS1, THBS3, CELSR1, ADAM9, ATRNL1, NID2, TENM4, FBN3, FBLN1, CLEC18B, EGF, FBLN5, HEG1
only PGCLCs	REACTOME_TCA_CYCLE_AND_RESPIRATORY_ELECTRON_TRANSPORT	1.69685	0.0762612	0.41428	NDUFA3, SUCLA2, NDUFB1, PDK1, ATP5I, PDK4, UCP2, BSG, COX6A1, SLC16A3, UQCRC1
only PGCLCs	KEGG_ARRHYTHMOGENIC_RIGHT_VENTRICULAR_CARDIOMYOPATHY_ARVC	1.68969	0.139998	0.574535	ITGA9, ITGB4, ACTN4, ITGA1, DSC2, SGCB, DSP
only PGCLCs	PID_CD8_TCR_PATHWAY	1.68339	0.195664	0.660316	TRPV6, CD3D, CSK, RAP1A, PTPN6
only PGCLCs	PID_PDGFRB_PATHWAY	1.67607	0.0708274	0.403798	RAB5A, CSK, CYFIP2, RAF1, ACTN4, DOCK4, RAP1A, PIK3R1, PTPN2, PTPN1, ACTR3, IQGAP1
only PGCLCs	Leu-rich_rpt_typical-subtyp	1.67492	0.0422782	0.324958	DCN, PODN, LINGO2, TRIL, LRRC32, ISLR2, PXDN, LRRC38, LRRC55, LRTM1, PRELP, LRRC59, RTN4RL1, LUM, LRRC37B, LRCH1
only PGCLCs	REACTOME_SIGNALING_BY_ERBB2	1.67421	0.107675	0.494301	ERBB3, ADCY1, ADCY3, EGFR, ADCY8, PRKAR2B, PIK3R1, RAF1, EGF
only PGCLCs	REACTOME_SEMAPHORIN_INTERACTIONS	1.67237	0.169141	0.647235	LIMK2, ITGA1, MYH9, SEMA4A, SEMA7A, CDC42
only PGCLCs	REACTOME_ION_CHANNEL_TRANSPORT	1.64895	0.206087	0.674488	ATP1A4, ATP10A, ATP8A1, ATP2C1, GABRA3
only PGCLCs	PID_RAC1_PATHWAY	1.64895	0.206087	0.674488	RACGAP1, IQGAP3, ACTR3, IQGAP1, CYFIP2
only PGCLCs	REACTOME_INTERFERON_SIGNALING	1.64591	0.0687491	0.40197	XAF1, STAT2, SOCS3, CAMK2D, EIF4G2, GBP1, HLA-DRB1, PTPN6, IRF9, PTPN2, PTPN1, HLA-DQA1, IFI27
only PGCLCs	PE/DAG-bd	1.64393	0.17782	0.651434	RACGAP1, ARHGEF2, CHN2, UNC13C, TNS1, RAF1
only PGCLCs	KEGG_GLIOMA	1.64393	0.17782	0.651434	IGF1, CAMK2D, EGFR, PIK3R1, RAF1, EGF
only PGCLCs	KEGG_CHEMOKINE_SIGNALING_PATHWAY	1.64284	0.0482332	0.351819	CXCR4, ADCY1, CSK, ADCY3, DOCK2, GRK5, ADCY8, RAP1A, TIAM1, GNG2, PXN, PIK3R1, CCR7, CDC42, RAF1, STAT2
only PGCLCs	KEGG_CALCIUM_SIGNALING_PATHWAY	1.64284	0.0482332	0.351819	CD38, ERBB3, ADORA2B, ADCY1, ADCY3, CAMK2D, EGFR, ADCY8, GNA14, PTGER3, PLCD4, ITPKB, HRH2, LHCGR, P2RX4, TACR1
only PGCLCs	KEGG_JAK_STAT_SIGNALING_PATHWAY	1.61983	0.0847514	0.437882	GHR, SOCS3, PRLR, IRF9, CCND2, PIK3R1, CSF3R, SPRY4, STAT2, IL22RA1, PTPN6, IL4R
only PGCLCs	REACTOME_REGULATION_OF_INSULIN_SECRETION	1.61757	0.141317	0.574535	SNAP25, CDX2, ADCY8, RAP1A, GNA14, PRKAR2B, GNG2, IQGAP1
only PGCLCs	KEGG_GAP_JUNCTION	1.61757	0.141317	0.574535	PDGFC, ADCY1, ADCY3, EGFR, TUBA1A, ADCY8, RAF1, EGF
only PGCLCs	SIG_PIP3_SIGNALING_IN_CARDIAC_MYOCTES	1.61644	0.186676	0.656674	RPS6KA2, IGF1, IFI27, CDK2, PTPN1, CDC42
only PGCLCs	KEGG_RENAL_CELL_CARCINOMA	1.61644	0.186676	0.656674	EPAS1, RAP1A, HIF1A, PIK3R1, RAF1, CDC42
only PGCLCs	KEGG_BASAL_CELL_CARCINOMA	1.61588	0.216688	0.674488	SHH, DVL3, PTCH2, WNT6, WNT2
only PGCLCs	KEGG_LEUKOCYTE_TRANSENDOTHELIAL_MIGRATION	1.60258	0.113728	0.504415	PIK3R1, ACTN4, MMP2, RAP1A, PXN, CTNND1, CXCR4, OCLN, CLDN4, CDC42
only PGCLCs	REACTOME_G_ALPHA_I_SIGNALLING_EVENTS	1.60191	0.0570591	0.372386	CNR1, RGS20, APLNR, ADCY1, ADCY3, S1PR3, NPY1R, ADCY8, PTGER3, RGS4, GNG2, CXCR4, CCR7, HTR1E, P2RY13, RGS9
only PGCLCs	REACTOME_RESPONSE_TO_ELEVATED_PLATELET_CYTOSOLIC_CA2_	1.59414	0.169638	0.647235	TIMP1, WDR1, ACTN4, PROS1, LAMP2, TF, EGF
only PGCLCs	REACTOME_SIGNALING_BY_NOTCH1	1.58985	0.195698	0.660316	HDAC9, TLE3, HIF1A, NCSTN, ADAM10, DLL1
only PGCLCs	IF	1.58985	0.195698	0.660316	IFFO1, KRT23, BFSP2, PRPH, VIM, KRT7
only PGCLCs	KEGG_MELANOGENESIS	1.58278	0.13524	0.572641	ADCY1, ADCY3, CAMK2D, WNT2, ADCY8, WNT6, DVL3, EDN1, RAF1
only PGCLCs	NABA_ECM_AFFILIATED	1.57559	0.0785127	0.41428	LGALS12, C1QL4, SEMA3G, ANXA6, SDC2, CLEC11A, LGALS9, CLEC6A, COLEC12, ITLN1, SEMA4A, MUC15, CLEC18B, SEMA7A
only PGCLCs	KEGG_VASCULAR_SMOOTH_MUSCLE_CONTRACTION	1.55609	0.129152	0.561926	KCNMB1, ADORA2B, PLA2G10, ADCY1, ACTG2, ADCY3, RAMP1, ADCY8, PLA2G2A, RAF1
only PGCLCs	PID_NOTCH_PATHWAY	1.55355	0.238373	0.729834	ADAM10, DLL1, GATA3, ITCH, NCSTN
only PGCLCs	Znf_FYVE_PHD	1.54217	0.108627	0.494301	SYTL5, DPF3, PHF12, KMT2D, EEA1, FYCO1, RUFY1, WDFY2, FBXL19, ATRX, TCF19, MLPH
only PGCLCs	KEGG_LONG_TERM_POTENTIATION	1.5392	0.214214	0.674488	RPS6KA2, ADCY1, CAMK2D, ADCY8, RAP1A, RAF1
only PGCLCs	PH_dom-like	1.53366	0.0132592	0.173067	SNTB2, NECAP2, KALRN, SPTB, SPRED3, FRMD4A, DNM3, IQSEC1, CMIP, SPTBN1, IQSEC2, ARHGEF2, APBB2, TIAM1, ADAP2, DOK7, TNS1, HOMER2, ARHGEF10, EPB41L2, ARHGEF15, MTM1, PLCD4, PLEKHO2, OSBPL3, FRMD6, OSBPL5, TRIOBP, VPS36, PLEKHA4, PLEKHA7, PID1, WBP2, ASAP3, NBEAL2, MYO10
only PGCLCs	IQ_motif_EF-hand-BS	1.52925	0.19351	0.660316	MYH9, MYO5C, MYO10, IQSEC1, IQSEC2, IQGAP1, IQGAP3
only PGCLCs	REACTOME_DEVELOPMENTAL_BIOLOGY	1.52456	0.0197374	0.207722	ITGA9, ACVR1B, LIMK2, ITGA1, SPTB, EGFR, TRPC6, CLTC, TRPC5, COL3A1, RAF1, ADIPOQ, MYH9, DCC, SPTBN1, MED17, CDH4, COL9A2, KCNQ3, COL5A1, COL4A2, COL4A1, LAMC1, SEMA7A, PSPN, RPS6KA2, ST8SIA4, ANGPTL4, SEMA4A, COL6A3, MYO10, CDC42
only PGCLCs	PID_FAK_PATHWAY	1.52415	0.249432	0.749806	CAPN2, RAF1, PIK3R1, RAP1A, PXN
only PGCLCs	FN3_dom	1.52312	0.0718504	0.404975	EPHB3, SDK2, EPHB6, IL4R, GHR, PRLR, EPHA6, DCC, COL6A3, UMODL1, CSF3R, KALRN, FNDC3A, FNDC3B, MID2, IL22RA1, ITGB4
only PGCLCs	REACTOME_PHOSPHOLIPID_METABOLISM	1.51682	0.080824	0.421986	CERS6, PLD4, GPAM, PLA2G10, PEMT, PTDSS1, MTM1, GM2A, SUMF2, ARSJ, PLA2G2A, MBOAT1, AGPAT4, MBOAT7, PIK3R1, PI4K2A
only PGCLCs	REACTOME_CELL_SURFACE_INTERACTIONS_AT_THE_VASCULAR_WALL	1.50878	0.201752	0.671604	PIK3R1, SLC7A8, SLC16A3, PROS1, SPN, BSG, PTPN6
only PGCLCs	REACTOME_HEMOSTASIS	1.48966	0.020521	0.207722	TIMP1, DOCK2, PROS1, DOCK4, PRKAR2B, TRPC6, RAF1, EGF, MAFF, CSK, RACGAP1, GNA14, SLC7A8, PTPN6, NFE2, SPN, TF, BSG, HMG20B, RAB5A, PIK3R1, WDR1, RAP1A, PTPN1, GATA3, KCNMB1, CAPZA1, ACTN4, KIF5B, PDE2A, CDK2, GNG2, CDC42, SLC16A3, LAMP2
only PGCLCs	REACTOME_SIGNALING_BY_NOTCH	1.48683	0.190121	0.65944	MOV10, HDAC9, HIF1A, NCSTN, ADAM10, DLL1, B4GALT1, TLE3
only PGCLCs	KEGG_SMALL_CELL_LUNG_CANCER	1.46942	0.218628	0.674488	LAMA4, PIK3R1, COL4A6, CDK2, COL4A2, COL4A1, LAMC1
only PGCLCs	Tyr_kinase_cat_dom	1.46942	0.218628	0.674488	ERBB3, CSK, EPHB3, EPHA6, EGFR, NTRK3, MST1R
only PGCLCs	REACTOME_PLATELET_ACTIVATION_SIGNALING_AND_AGGREGATION	1.46491	0.0997992	0.471432	TIMP1, WDR1, ACTN4, PROS1, RAP1A, CSK, GNA14, GNG2, LAMP2, PIK3R1, TF, TRPC6, PTPN1, RAF1, EGF, CDC42
only PGCLCs	REACTOME_GASTRIN_CREB_SIGNALLING_PATHWAY_VIA_PKC_AND_MAPK	1.44837	0.106691	0.494301	RPS6KA2, TAC3, LPAR6, GRK5, EGFR, GNA14, P2RY6, P2RY2, GCGR, GNG2, PIK3R1, KALRN, EDN1, TRPC6, RAF1, TACR1
only PGCLCs	PID_P53_DOWNSTREAM_PATHWAY	1.44706	0.159822	0.629141	DGCR8, BCL2L2, DDIT4, BTG2, EGFR, HTT, MCL1, CEBPZ, SNAI2, PYCARD, MMP2
only PGCLCs	KEGG_CARDIAC_MUSCLE_CONTRACTION	1.44698	0.252891	0.753725	ACTC1, TPM1, ATP1A4, MYL3, COX6A1, UQCRC1
only PGCLCs	KEGG_PATHWAYS_IN_CANCER	1.44686	0.0523691	0.356548	CSF3R, EGFR, HIF1A, RAF1, EGF, NCOA4, DCC, DVL3, PIK3R1, FGF13, FGF16, DAPK1, IGF1, LAMA4, COL4A6, COL4A2, COL4A1, SHH, LAMC1, EPAS1, WNT2, WNT6, CDK2, PTCH2, MMP2, CDC42
only PGCLCs	PID_IL12_2PATHWAY	1.44226	0.283316	0.785055	IL18, RAB7A, HLA-DRB1, CD3D, GADD45G
only PGCLCs	Thioredoxin-like_fold	1.43142	0.181641	0.652855	CLIC5, CLIC3, ERP27, GSTA4, TUSC3, GSTA1, GSTA2, TXNDC15, GPX7, MARS
only PGCLCs	bHLH_dom	1.42679	0.199936	0.670057	EPAS1, MYCL, ASCL1, HIF1A, SREBF2, HAND1, NPAS1, NEUROG1, MSC
only PGCLCs	KEGG_VEGF_SIGNALING_PATHWAY	1.42562	0.262852	0.766909	PLA2G10, PLA2G2A, PXN, PIK3R1, RAF1, CDC42
only PGCLCs	KEGG_INSULIN_SIGNALING_PATHWAY	1.42374	0.171199	0.648205	PRKAB2, EXOC7, SOCS3, PRKAA1, GYS1, GYS2, FLOT1, PIK3R1, PRKAR2B, PTPN1, RAF1
only PGCLCs	KEGG_NEUROTROPHIN_SIGNALING_PATHWAY	1.41879	0.188008	0.656704	RPS6KA2, NTF3, CSK, CAMK2D, MAGED1, RAP1A, NTRK3, PIK3R1, RAF1, CDC42
only PGCLCs	REACTOME_MHC_CLASS_II_ANTIGEN_PRESENTATION	1.41408	0.244829	0.743612	RAB7A, CLTC, RACGAP1, KIF5B, HLA-DRB1, ACTR1A, HLA-DQA1
only PGCLCs	PID_BETA_CATENIN_NUC_PATHWAY	1.40488	0.272912	0.785055	CDX1, CCND2, DVL3, SNAI2, NEUROG1, MMP2
only PGCLCs	Band_41_domain	1.40415	0.333897	0.832995	FRMD4A, FRMD6, EPB41L2, MYO10
only PGCLCs	KEGG_ARGININE_AND_PROLINE_METABOLISM	1.40415	0.333897	0.832995	SAT1, ALDH18A1, ALDH4A1, GLUD1
only PGCLCs	REACTOME_METABOLISM_OF_VITAMINS_AND_COFACTORS	1.40415	0.333897	0.832995	NMNAT2, CYB5R3, NADSYN1, ENPP1
only PGCLCs	REACTOME_APOPTOTIC_EXECUTION_PHASE	1.40415	0.333897	0.832995	OCLN, VIM, DSP, GSN
only PGCLCs	KEGG_PROSTATE_CANCER	1.39654	0.253774	0.753725	IGF1, EGFR, CDK2, PDGFC, PIK3R1, RAF1, EGF
only PGCLCs	REACTOME_FATTY_ACID_TRIACYLGLYCEROL_AND_KETONE_BODY_METABOLISM	1.39339	0.162534	0.63478	GPAM, PRKAB2, ANKRD1, AGPAT4, GPD2, SREBF2, ELOVL7, ANGPTL4, HMGCR, MED17, ACLY, ACADL, APOA2
only PGCLCs	REACTOME_OPIOID_SIGNALLING	1.38474	0.283063	0.785055	ADCY1, ADCY3, ADCY8, PRKAR2B, GNG2, PDE4B
only PGCLCs	Cyt_P450_CS	1.37419	0.347386	0.832995	CYP2S1, CYP19A1, CYP4B1, CYP27C1
only PGCLCs	REACTOME_PHOSPHOLIPASE_C_MEDIATED_CASCADE	1.37419	0.347386	0.832995	PRKAR2B, ADCY8, ADCY1, ADCY3
only PGCLCs	PID_KIT_PATHWAY	1.37419	0.347386	0.832995	SNAI2, RAF1, PTPN6, PIK3R1
only PGCLCs	KEGG_METABOLISM_OF_XENOBIOTICS_BY_CYTOCHROME_P450	1.36869	0.318001	0.832995	GSTA4, CYP2S1, GSTA1, GSTA2, ALDH3B2
only PGCLCs	L_dom-like	1.36637	0.0943833	0.459259	TRIL, NISCH, EGFR, CMIP, LUM, DCN, LHCGR, LINGO2, NTRK3, FBXL19, PRELP, LRRC37B, ERBB3, PODN, PPP1R37, LRRC55, LRRC59, LRRC38, LRRC32, LRCH1, LRTM1, RTN4RL1, ISLR2, PXDN
only PGCLCs	REACTOME_GPCR_LIGAND_BINDING	1.36564	0.076823	0.41428	P2RY2, CCR7, PTGER3, CNR1, LHCGR, ADORA2B, S1PR3, TAC3, P2RY13, HRH2, CXCR4, EDN1, RAMP1, PTH2R, SHH, GCGR, ADM, P2RY6, TACR1, APLNR, WNT2, NPY1R, WNT6, CGA, GNG2, PTCH2, HTR1E, LPAR6
only PGCLCs	REACTOME_MITOTIC_G2_G2_M_PHASES	1.36516	0.293295	0.80819	CDC25B, TUBA1A, CDK2, PRKAR2B, ACTR1A, CKAP5
only PGCLCs	Rho_GTPase_activation_prot	1.34644	0.281155	0.785055	RACGAP1, CHN2, STARD8, PIK3R1, ARHGAP4, IQGAP1, IQGAP3
only PGCLCs	REACTOME_P75_NTR_RECEPTOR_MEDIATED_SIGNALLING	1.34612	0.3036	0.831963	KALRN, ARHGEF2, NCSTN, TIAM1, MAGED1, ARHGAP4
only PGCLCs	Cystine-knot_cytokine	1.3458	0.329683	0.832995	CGA, PSPN, NTF3, PDGFC, NBL1
only PGCLCs	PID_BCR_5PATHWAY	1.3458	0.329683	0.832995	PIK3R1, RAF1, MAP3K7, CSK, PTPN6
only PGCLCs	KEGG_ENDOMETRIAL_CANCER	1.34549	0.360883	0.840022	RAF1, EGFR, EGF, PIK3R1
only PGCLCs	REACTOME_CYTOKINE_SIGNALING_IN_IMMUNE_SYSTEM	1.3443	0.137388	0.572641	IL18, XAF1, SOCS3, GHR, PRLR, EIF4G2, IFI27, HLA-DRB1, MAP3K7, PTPN6, CAMK2D, IRF9, PIK3R1, PTPN2, PTPN1, HLA-DQA1, RAF1, GBP1, STAT2
only PGCLCs	Leu-rich_rpt	1.3443	0.137388	0.572641	DCN, PODN, ISLR2, LUM, LINGO2, TRIL, NISCH, NTRK3, PPP1R37, PXDN, LRRC38, LRRC55, LRTM1, PRELP, LRRC59, RTN4RL1, LRRC32, LRRC37B, LRCH1
only PGCLCs	EF_hand_dom	1.33638	0.15792	0.626628	TBC1D9, PLS3, CAPNS1, NCALD, PKD2, DST, ACTN4, CAPS, PLCD4, S100B, CAPN2, GPD2, S100A16, USP32, S100A12, NECAB1, MYL3
only PGCLCs	Ion_trans_dom	1.33279	0.269857	0.782742	KCND1, KCNQ3, CATSPER3, TRPC6, TRPC5, TRPV4, TRPV6, TRPV1
only PGCLCs	Protein_kinase_ATP_BS	1.32507	0.0987892	0.471432	MAP4K3, ACVR1B, LIMK2, EPHA6, EGFR, PRKAA1, BMPR1A, DYRK2, RAF1, SIK1, GRK5, MAP3K7, NEK8, NTRK3, MAPK6, MAPK4, KALRN, DAPK1, ICK, EPHB3, CSK, CAMK2D, NRK, RPS6KA2, MST1R, CDK2, HUNK, CLK2
only PGCLCs	KEGG_EPITHELIAL_CELL_SIGNALING_IN_HELICOBACTER_PYLORI_INFECTION	1.32367	0.341405	0.832995	ADAM10, ATP6V0A4, EGFR, CSK, CDC42
only PGCLCs	PH_domain	1.32266	0.144274	0.581789	SNTB2, ASAP3, ADAP2, TRIOBP, TIAM1, KALRN, OSBPL5, SPTB, ARHGEF2, PLEKHA4, IQSEC1, PLCD4, PLEKHA7, DOK7, DNM3, PLEKHO2, OSBPL3, IQSEC2, SPTBN1, MYO10
only PGCLCs	C2_dom	1.32029	0.218937	0.674488	SYTL5, CPNE8, ITCH, WWC3, CPNE2, WWC1, SEC63, CAPN6, PLCD4, UNC13C, BAIAP3, TNS1
only PGCLCs	PID_TAP63_PATHWAY	1.31795	0.37437	0.840022	SHH, DST, ITGB4, ITCH
only PGCLCs	Phox	1.31795	0.37437	0.840022	SNX2, SNX33, NISCH, SNX10
only PGCLCs	REACTOME_RESPIRATORY_ELECTRON_TRANSPORT_ATP_SYNTHESIS_BY_CHEMIOSMOTIC_COUPLING_AND_HEAT_PRODUCTION_BY_UNCOUPLING_PROTEINS_	1.30959	0.324392	0.832995	NDUFA3, NDUFB1, ATP5I, UCP2, COX6A1, UQCRC1
only PGCLCs	REACTOME_ASPARAGINE_N_LINKED_GLYCOSYLATION	1.30959	0.324392	0.832995	RPN1, TUSC3, ST8SIA6, MGAT3, B4GALT1, DPM3
only PGCLCs	EF_Hand_1_Ca_BS	1.3061	0.217186	0.674488	PLS3, CAPNS1, NCALD, DST, ACTN4, CAPS, PLCD4, CAPN2, GPD2, USP32, S100A16, NECAB1, S100B
only PGCLCs	REACTOME_G_ALPHA_Q_SIGNALLING_EVENTS	1.3061	0.217186	0.674488	TAC3, KALRN, GRK5, P2RY6, P2RY2, GNA14, TRPC6, PIK3R1, GCGR, EDN1, GNG2, LPAR6, TACR1
only PGCLCs	REACTOME_METABOLISM_OF_CARBOHYDRATES	1.30434	0.179932	0.651434	DCN, GALT, HS3ST4, CHST11, B3GNT2, SDC2, GCKR, PGM2, PFKFB4, GYS1, GYS2, HS6ST2, SGSH, B4GALT1, PRELP, UST, LUM
only PGCLCs	Ig_I-set	1.30363	0.256638	0.757121	SDK2, LINGO2, PTK7, EMB, KALRN, DCC, NTRK3, IGFBP7, LSAMP, PXDN
only PGCLCs	REACTOME_PHASE_II_CONJUGATION	1.30224	0.353155	0.832995	GSTA4, GGT7, GSTA1, GSTA2, COMT
only PGCLCs	RhoGAP_dom	1.30224	0.353155	0.832995	ARHGAP4, CHN2, STARD8, PIK3R1, RACGAP1
only PGCLCs	Tyr_kinase_AS	1.29979	0.309215	0.832995	EPHB3, CSK, PTK7, EPHA6, MST1R, NTRK3, EGFR
only PGCLCs	ST_INTEGRIN_SIGNALING_PATHWAY	1.29205	0.334863	0.832995	ITGA9, ACTR3, ITGA1, RAF1, ZYX, CDC42
only PGCLCs	TRYPSIN_SER	1.29205	0.334863	0.832995	C1RL, TMPRSS5, GZMK, TMPRSS13, PRSS22, PRSS8
only PGCLCs	C-type_lectin-like	1.29205	0.334863	0.832995	CLEC6A, DGCR2, CLEC11A, ATRNL1, COLEC12, CLEC18B
only PGCLCs	KEGG_NON_SMALL_CELL_LUNG_CANCER	1.29152	0.387833	0.840022	RAF1, EGFR, EGF, PIK3R1
only PGCLCs	KEGG_PATHOGENIC_ESCHERICHIA_COLI_INFECTION	1.29152	0.387833	0.840022	OCLN, TUBA1A, ARHGEF2, CDC42
only PGCLCs	PID_TXA2PATHWAY	1.29152	0.387833	0.840022	GNG2, GNA14, EGFR, EGF
only PGCLCs	bZIP	1.29152	0.387833	0.840022	MAF, NFE2, MAFF, XBP1
only PGCLCs	KEGG_PPAR_SIGNALING_PATHWAY	1.2815	0.364923	0.840022	ANGPTL4, ACADL, ADIPOQ, APOA2, SCD5
only PGCLCs	EF-hand-dom_pair	1.27514	0.179411	0.651434	TBC1D9, PLS3, CAPNS1, STAT2, NCALD, NECAB1, PKD2, DST, ACTN4, CAPN13, CAPS, PLCD4, S100B, CAPN2, GPD2, S100A16, USP32, S100A12, S100A3, MYL3
only PGCLCs	Small_GTPase	1.27262	0.278714	0.785055	RAB7A, RAB5A, RAB31, RHOU, RAP1A, RAB11B, RHOBTB3, RAB3B, RAB3D, CDC42
only PGCLCs	C-type_lectin-like/link	1.27043	0.328211	0.832995	CLEC6A, DGCR2, CLEC11A, ATRNL1, COLEC12, CLEC18B, HAPLN1
only PGCLCs	REACTOME_SIGNALING_BY_RHO_GTPASES	1.2671	0.312861	0.832995	TIAM1, RACGAP1, KALRN, ARHGEF2, CHN2, STARD8, ARHGAP4, CDC42
only PGCLCs	Intermediate_filament_CS	1.26613	0.401256	0.845475	KRT23, KRT7, PRPH, VIM
only PGCLCs	PID_IL2_1PATHWAY	1.26613	0.401256	0.845475	CDK2, RAF1, SOCS3, PIK3R1
only PGCLCs	PID_TGFBR_PATHWAY	1.26613	0.401256	0.845475	OCLN, SPTBN1, ITCH, MAP3K7
only PGCLCs	REACTOME_LOSS_OF_NLP_FROM_MITOTIC_CENTROSOMES	1.26613	0.401256	0.845475	TUBA1A, PRKAR2B, ACTR1A, CKAP5
only PGCLCs	KEGG_PANCREATIC_CANCER	1.26141	0.376697	0.840022	RAF1, EGFR, EGF, PIK3R1, CDC42
only PGCLCs	REACTOME_CELL_JUNCTION_ORGANIZATION	1.26141	0.376697	0.840022	CDH10, CLDN4, CDH4, CTNND1, ITGB4
only PGCLCs	KEGG_LEISHMANIA_INFECTION	1.26141	0.376697	0.840022	HLA-DQA1, HLA-DRB1, HLA-DQB1, MAP3K7, PTPN6
only PGCLCs	Prot_kinase_dom	1.2602	0.120272	0.527918	MAP4K3, PTK7, ACVR1B, LIMK2, EPHA6, PRPF4B, PRKAA1, BMPR1A, DYRK2, RAF1, SIK1, GRK5, MAP3K7, NEK8, NTRK3, MAPK6, MAPK4, KALRN, DAPK1, ICK, ERBB3, EPHB6, CSK, CAMK2D, SCYL2, EPHB3, CLK2, NRK, RPS6KA2, MST1R, CDK2, HUNK, EGFR, NRBP1
only PGCLCs	Ankyrin_rpt	1.25612	0.218139	0.674488	KANK3, SOWAHD, ANKRD13C, TRPC5, ANKRD1, KANK4, ASAP3, TRPC6, DAPK1, ANKRD18B, TRPV4, PPP1R16B, TRPV6, TRPV1, FEM1C, ANKRD65, TRANK1
only PGCLCs	REACTOME_TRANSMEMBRANE_TRANSPORT_OF_SMALL_MOLECULES	1.25414	0.146173	0.584693	SLC6A7, SLC7A8, SLC2A11, PRKAR2B, SLC4A3, SLC5A7, ATP2C1, GABRA3, SLC28A3, SLC36A1, SLC12A4, TFRC, TF, ATP10A, ATP8A1, GCKR, SLCO2A1, HEPH, SLC43A1, PEX3, ADCY1, ADCY3, SLC17A5, SLC16A3, ADCY8, ATP6V0A4, ABCA4, ATP1A4, GNG2
only PGCLCs	REACTOME_CLASS_A1_RHODOPSIN_LIKE_RECEPTORS	1.25019	0.207798	0.674488	CCR7, CNR1, ADORA2B, TAC3, APLNR, LHCGR, CGA, P2RY6, NPY1R, PTGER3, S1PR3, HRH2, CXCR4, EDN1, HTR1E, P2RY13, LPAR6, TACR1, P2RY2
only PGCLCs	REACTOME_SIGNALLING_BY_NGF	1.24416	0.245872	0.743612	RPS6KA2, ADCY1, NCSTN, ADCY3, MAGED1, ARHGEF2, RAP1A, PIK3R1, TIAM1, PRKAR2B, CLTC, KALRN, ARHGAP4, ADCY8, RAF1
only PGCLCs	SH2	1.24259	0.330448	0.832995	SOCS3, CSK, CHN2, PIK3R1, TNS1, PTPN6, BCAR3, STAT2
only PGCLCs	HMG_box_dom	1.24171	0.414625	0.856892	KMT2D, WDHD1, HMG20B, SOX17
only PGCLCs	KEGG_HEDGEHOG_SIGNALING_PATHWAY	1.24171	0.414625	0.856892	PTCH2, SHH, WNT6, WNT2
only PGCLCs	KEGG_ARACHIDONIC_ACID_METABOLISM	1.24171	0.414625	0.856892	PLA2G2A, PLA2G10, GGT7, GPX7
only PGCLCs	BIOCARTA_MAPK_PATHWAY	1.22636	0.377044	0.840022	RPS6KA2, MAP4K3, MAP3K7, MAPK6, MAPK4, RAF1
only PGCLCs	Znf_LIM	1.22304	0.400222	0.845475	LIMK2, LHX1, PXN, ZYX, LPP
only PGCLCs	DH-domain	1.22304	0.400222	0.845475	ARHGEF10, KALRN, ARHGEF2, ARHGEF15, TIAM1
only PGCLCs	Cyt_P450	1.21821	0.427927	0.869884	CYP2S1, CYP19A1, CYP4B1, CYP27C1
only PGCLCs	Znf_CCCH	1.21821	0.427927	0.869884	MKRN1, MBNL2, MBNL3, TRMT44
only PGCLCs	ARM-type_fold	1.21698	0.213235	0.674488	NCAPG2, CLTC, KIAA1468, DOCK2, SCYL2, PPP4R1, PUM2, RNPEP, USP9Y, CTNND1, FMNL3, HTT, CEBPZ, DIAPH2, ARFGEF2, EIF4G2, ARMCX3, ARMCX2, PAIP1, PUM1, IPO9, NBEAL2, CKAP5
only PGCLCs	KEGG_ERBB_SIGNALING_PATHWAY	1.21096	0.387623	0.840022	ERBB3, CAMK2D, EGFR, PIK3R1, RAF1, EGF
only PGCLCs	ConA-like_dom	1.20661	0.280569	0.785055	LGALS12, LAMA4, TRIM17, MAMDC4, PROS1, THBS3, NRXN1, RFPL1, TSPEAR, LGALS9, COL5A1, CELSR1, MID2, NBEAL2, CLSTN3
only PGCLCs	KEGG_NOD_LIKE_RECEPTOR_SIGNALING_PATHWAY	1.19558	0.441149	0.88587	IL18, PYCARD, MAP3K7, PYDC1
only PGCLCs	Ankyrin_rpt-contain_dom	1.19529	0.275882	0.785055	KANK3, SOWAHD, ANKRD13C, TRPC5, ANKRD1, KANK4, ASAP3, TRPC6, DAPK1, ANKRD18B, TRPV4, PPP1R16B, TRPV6, TRPV1, FEM1C, ANKRD65, TRANK1
only PGCLCs	Tyr_Pase_AS	1.18694	0.423647	0.868302	PTPN1, MTM1, PTPN9, PTPN6, PTPN2
only PGCLCs	WNT_SIGNALING	1.18129	0.408768	0.855482	WNT2, CCND2, WNT6, RHOU, SOX17, FRAT1
only PGCLCs	REACTOME_NGF_SIGNALLING_VIA_TRKA_FROM_THE_PLASMA_MEMBRANE	1.17219	0.373325	0.840022	RPS6KA2, PIK3R1, ADCY3, ADCY8, RAP1A, PRKAR2B, CLTC, RAF1, ADCY1
only PGCLCs	Small_GTP-bd_dom	1.16905	0.354359	0.832995	RAB7A, RAB5A, RAB31, ARL8B, RAB3B, RHOU, RAB11B, RAP1A, ARL4D, RAB3D, CDC42
only PGCLCs	REACTOME_NEUROTRANSMITTER_RECEPTOR_BINDING_AND_DOWNSTREAM_TRANSMISSION_IN_THE_POSTSYNAPTIC_CELL	1.16275	0.381726	0.840022	RPS6KA2, ADCY1, NCALD, CAMK2D, ADCY3, ADCY8, GNG2, RAF1, GABRA3
only PGCLCs	SH3_domain	1.16014	0.336592	0.832995	NEDD9, SH3YL1, CSK, MIA, KALRN, EFS, DOCK4, SH3BP4, DOCK2, RUSC1, PIK3R1, ARHGAP4, SNX33, PACSIN2
only PGCLCs	Homeobox_CS	1.15388	0.360013	0.840022	LHX1, PITX1, CDX1, OTX1, CDX2, EVX1, CUX2, CUX1, EN2, PITX3, IRX6, IRX1
only PGCLCs	REACTOME_DOWNSTREAM_SIGNAL_TRANSDUCTION	1.15303	0.429846	0.870219	ADCY1, ADCY3, ADCY8, PRKAR2B, PIK3R1, RAF1
only PGCLCs	REACTOME_PLATELET_HOMEOSTASIS	1.15289	0.446898	0.890207	KCNMB1, GNG2, TRPC6, PTPN6, PDE2A
only PGCLCs	PID_IL4_2PATHWAY	1.15275	0.467304	0.906897	SOCS3, IL4R, PIK3R1, PTPN6
only PGCLCs	Ig-like_dom	1.15085	0.257971	0.757121	PTK7, EMB, KALRN, IGSF6, IGSF1, HLA-E, VTCN1, VSTM5, PTGFRN, NPTN, LINGO2, MPZL1, DCC, NTRK3, HLA-DQB1, BSG, VSTM2B, SDK2, HLA-DRB1, CEACAM19, IGFBP7, CSF3R, SEMA7A, SEMA3G, CD3D, ISLR2, LSAMP, HAPLN1, HLA-DQA1, PXDN
only PGCLCs	REACTOME_NEURONAL_SYSTEM	1.1501	0.319696	0.832995	KCNMB1, SNAP25, RPS6KA2, KCND1, ADCY1, VAMP1, ADCY3, CAMK2D, KCNK1, NCALD, ADCY8, KCNK13, KCNQ3, GNG2, COMT, SLC5A7, RAF1, GABRA3
only PGCLCs	Homeobox_dom	1.14877	0.341529	0.832995	CERS6, LHX1, PITX1, CDX1, OTX1, CDX2, EVX1, CUX2, TSHZ2, CUX1, EN2, PITX3, IRX6, IRX1, ZHX2
only PGCLCs	Ser/Thr_kinase_AS	1.14669	0.311902	0.832995	ICK, NRK, RPS6KA2, SIK1, ACVR1B, CAMK2D, KALRN, PRPF4B, MAP3K7, NEK8, BMPR1A, CDK2, DYRK2, HUNK, PRKAA1, MAPK4, MAPK6, CLK2, RAF1, DAPK1
only PGCLCs	KEGG_PURINE_METABOLISM	1.14535	0.387253	0.840022	ENTPD3, ADCY1, ADCY3, ADCY8, ENPP1, POLE, PDE4B, XDH, GMPR, PDE2A
only PGCLCs	KEGG_CYTOKINE_CYTOKINE_RECEPTOR_INTERACTION	1.14328	0.347788	0.832995	IL18, PDGFC, IL4R, GHR, ACVR1B, PRLR, CXCR4, EGFR, TNFRSF13C, BMPR1A, CSF3R, CCR7, PLEKHO2, IL22RA1, EGF
only PGCLCs	REACTOME_TRANSMISSION_ACROSS_CHEMICAL_SYNAPSES	1.14017	0.374306	0.840022	SNAP25, RPS6KA2, ADCY1, NCALD, CAMK2D, ADCY3, ADCY8, COMT, GNG2, SLC5A7, RAF1, GABRA3
only PGCLCs	REACTOME_METABOLISM_OF_LIPIDS_AND_LIPOPROTEINS	1.13704	0.277858	0.785055	PTDSS1, CYP19A1, PI4K2A, MBOAT1, MBOAT7, GPD2, ACADL, APOA2, CERS6, GPAM, ANKRD1, CGA, ANGPTL4, PIK3R1, MED17, HSD17B1, SUMF2, PRKAB2, MTM1, PLA2G2A, HMGCR, PLD4, PLA2G10, PEMT, GM2A, ARSJ, SREBF2, ELOVL7, AGPAT4, ACLY
only PGCLCs	PID_P73PATHWAY	1.13659	0.458436	0.902319	CDK2, TUBA1A, RNF43, IL4R, ITCH
only PGCLCs	REACTOME_DIABETES_PATHWAYS	1.13295	0.41995	0.864296	SNAP25, WFS1, TPP1, KIF5B, MMP2, IGF2BP2, EXOSC6, XBP1
only PGCLCs	NABA_SECRETED_FACTORS	1.12639	0.338305	0.832995	IL18, PSPN, VWC2, IGF1, PDGFC, WNT2, WNT6, CRHBP, FGF16, FGF13, ANGPTL4, S100B, FGFBP2, FGFBP1, SHH, NTF3, S100A12, EGF, S100A3, S100A16
only PGCLCs	KEGG_SYSTEMIC_LUPUS_ERYTHEMATOSUS	1.12609	0.4508	0.890824	ACTN4, HLA-DRB1, H2AFY2, H2AFY, HLA-DQB1, HLA-DQA1
only PGCLCs	REACTOME_TRANSPORT_OF_INORGANIC_CATIONS_ANIONS_AND_AMINO_ACIDS_OLIGOPEPTIDES	1.12609	0.4508	0.890824	SLC7A8, SLC17A5, SLC36A1, SLC12A4, SLC4A3, SLC43A1
only PGCLCs	PID_MYC_ACTIV_PATHWAY	1.12074	0.469904	0.906897	GPAM, CCND2, CDCA7, PEG10, TFRC
only PGCLCs	REACTOME_SPHINGOLIPID_METABOLISM	1.11288	0.493003	0.92977	CERS6, SUMF2, GM2A, ARSJ
only PGCLCs	REACTOME_RECRUITMENT_OF_MITOTIC_CENTROSOME_PROTEINS_AND_COMPLEXES	1.11288	0.493003	0.92977	TUBA1A, PRKAR2B, ACTR1A, CKAP5
only PGCLCs	KEGG_TIGHT_JUNCTION	1.10371	0.446839	0.890207	EPB41L2, LLGL2, ACTN4, MYH9, RAB3B, OCLN, CLDN4, CDC42
only PGCLCs	TPR-like_helical_dom	1.10292	0.402282	0.845475	UTY, TRANK1, TTC7B, OGT, NPHP3-ACAD11, C8orf76, TMTC1, TTC37, NAPB, CLTC, IFIT5, WFS1, FEM1C, P3H2
only PGCLCs	KEGG_OOCYTE_MEIOSIS	1.09688	0.463192	0.906897	RPS6KA2, IGF1, ADCY1, ADCY3, CAMK2D, ADCY8, CDK2
only PGCLCs	REACTOME_GLUCOSE_METABOLISM	1.09395	0.505656	0.935841	GYS1, GYS2, PFKFB4, PGM2
only PGCLCs	PID_RB_1PATHWAY	1.09395	0.505656	0.935841	SUV39H1, CDK2, CCND2, RAF1
only PGCLCs	Znf_RING/FYVE/PHD	1.09287	0.351764	0.832995	SYTL5, DPF3, RNF11, PHF12, RAD18, FYCO1, RFPL1, UBR2, TRIM55, MID2, USP22, TRIM17, EEA1, FBXL19, ZNF423, KMT2D, RUFY1, RNF44, RNF43, ATRX, MEX3D, MEX3C, MKRN1, RNF181, WDFY2, ZMIZ1, TRIM2, TCF19, MLPH
only PGCLCs	BTB/POZ_dom	1.08947	0.437234	0.881577	KCND1, ZBTB2, ZBTB10, KCTD15, ZBTB4, ZBTB7B, TNFAIP1, RHOBTB3, ZBTB46, LZTR1, ZBTB34
only PGCLCs	REACTOME_DOWNSTREAM_SIGNALING_OF_ACTIVATED_FGFR	1.08795	0.481885	0.915766	ADCY1, ADCY3, ADCY8, PRKAR2B, PIK3R1, RAF1
only PGCLCs	Peptidase_S1A	1.08795	0.481885	0.915766	C1RL, TMPRSS5, GZMK, TMPRSS13, PRSS22, PRSS8
only PGCLCs	REACTOME_POTASSIUM_CHANNELS	1.08795	0.481885	0.915766	KCNMB1, KCND1, KCNK1, KCNQ3, KCNK13, GNG2
only PGCLCs	SAM-dependent_MTases	1.08627	0.472721	0.908796	METTL9, KIAA1456, COMT, NDUFAF7, TRMT44, METTL16, METTL7A
only PGCLCs	TPR-contain_dom	1.08504	0.464662	0.906897	TRANK1, OGT, NPHP3-ACAD11, TTC37, TTC7B, TMTC1, IFIT5, UTY
only PGCLCs	TYR_PHOSPHATASE_dom	1.07573	0.503815	0.935841	PTPN1, MTM1, PTPN9, PTPN6, PTPN2
only PGCLCs	REACTOME_RESPIRATORY_ELECTRON_TRANSPORT	1.07566	0.518166	0.944075	COX6A1, NDUFA3, NDUFB1, UQCRC1
only PGCLCs	KEGG_ANTIGEN_PROCESSING_AND_PRESENTATION	1.05797	0.530526	0.953287	HLA-DRB1, HLA-DQB1, HLA-DQA1, HLA-E
only PGCLCs	KEGG_MAPK_SIGNALING_PATHWAY	1.04557	0.469251	0.906897	MAP4K3, NTF3, PLA2G10, CDC25B, EGFR, MAP3K7, RAP1A, FGF16, PLA2G2A, RPS6KA2, FGF13, FLNA, GADD45G, RAF1, EGF, CDC42
only PGCLCs	KEGG_WNT_SIGNALING_PATHWAY	1.04481	0.498921	0.933829	DVL3, CAMK2D, WNT2, CCND2, MAP3K7, SOX17, FRAT1, WNT6, VANGL2
only PGCLCs	Immunoglobulin	1.04084	0.542727	0.955825	NTRK3, IGSF1, SEMA3G, EMB
only PGCLCs	KEGG_DRUG_METABOLISM_CYTOCHROME_P450	1.04084	0.542727	0.955825	GSTA4, ALDH3B2, GSTA1, GSTA2
only PGCLCs	PID_P75_NTR_PATHWAY	1.04084	0.542727	0.955825	MAGED1, NTF3, PIK3R1, NCSTN
only PGCLCs	SKP1/BTB/POZ	1.03803	0.497208	0.933829	KCND1, ZBTB2, ZBTB10, KCTD15, ZBTB7B, ZBTB4, TNFAIP1, RHOBTB3, ZBTB46, LZTR1, ZBTB34
only PGCLCs	SAM/pointed	1.03615	0.519622	0.944075	UBP1, EPHB3, EPHB6, EPHA6, PPFIBP1, SAMD5, STARD8
only PGCLCs	REACTOME_BIOLOGICAL_OXIDATIONS	1.03261	0.517279	0.944075	GSTA4, CYP19A1, GSTA1, GSTA2, CYP4B1, GGT7, COMT, CYP2S1
only PGCLCs	TPR_repeat	1.03261	0.517279	0.944075	TRANK1, OGT, NPHP3-ACAD11, TTC37, TTC7B, TMTC1, IFIT5, UTY
only PGCLCs	Prot-tyrosine_phosphatase-like	1.02979	0.53238	0.953287	MTM1, PTPN6, PTPN9, PTPN2, PTPN1, TNS1
only PGCLCs	Histone-fold	1.02979	0.53238	0.953287	DR1, HIST1H4H, H2AFY2, H2AFY, HIST1H2AM, CENPT
only PGCLCs	Kelch-typ_b-propeller	1.02971	0.564993	0.955825	ATRNL1, LZTR1, KLHDC8A
only PGCLCs	PID_ANGIOPOIETIN_RECEPTOR_PATHWAY	1.02971	0.564993	0.955825	MMP2, PXN, PIK3R1
only PGCLCs	RmlC-like_jellyroll	1.02971	0.564993	0.955825	PRKAR2B, HGD, GGCX
only PGCLCs	KEGG_P53_SIGNALING_PATHWAY	1.02427	0.554763	0.955825	CDK2, CCND2, IGF1, GADD45G
only PGCLCs	KEGG_ADIPOCYTOKINE_SIGNALING_PATHWAY	1.02427	0.554763	0.955825	SOCS3, PRKAB2, PRKAA1, ADIPOQ
only PGCLCs	PID_CMYB_PATHWAY	1.02103	0.547623	0.955825	ADORA2B, MAF, IQGAP1, GATA3, MAP3K7
only PGCLCs	REACTOME_SLC_MEDIATED_TRANSMEMBRANE_TRANSPORT	1.01748	0.514689	0.944075	SLC6A7, SLC7A8, SLC28A3, SLC16A3, SLC5A7, GCKR, SLC2A11, SLC12A4, SLC36A1, SLC4A3, SLC17A5, SLCO2A1, HEPH, SLC43A1
only PGCLCs	REACTOME_PPARA_ACTIVATES_GENE_EXPRESSION	1.00822	0.551999	0.955825	ANKRD1, SREBF2, ANGPTL4, HMGCR, MED17, APOA2
only PGCLCs	Trypsin_dom	1.00822	0.551999	0.955825	C1RL, TMPRSS5, GZMK, TMPRSS13, PRSS22, PRSS8
only PGCLCs	PID_MTOR_4PATHWAY	1.0082	0.566628	0.955825	RAF1, CDK2, DDIT4, PXN
only PGCLCs	PID_AP1_PATHWAY	1.0082	0.566628	0.955825	EDN1, HIF1A, TIMP1, MAF
only PGCLCs	KEGG_STEROID_HORMONE_BIOSYNTHESIS	1.0082	0.578593	0.955825	HSD17B1, CYP19A1, COMT
only PGCLCs	KEGG_VIBRIO_CHOLERAE_INFECTION	1.0082	0.578593	0.955825	ATP6V0A4, SEC61G, ADCY3
only PGCLCs	REACTOME_METABOLISM_OF_PROTEINS	1.00037	0.529787	0.953287	RPN1, GGCX, TUSC3, PROS1, SUMF2, B3GNT2, TUBA1A, B4GALT1, DPM3, PIGG, RPS29, PIGS, ARFGEF2, SEC61G, MUC15, PIGO, ST6GALNAC3, ST6GALNAC2, GALNT11, ST8SIA6, C1GALT1C1, ARSJ, MGAT3, GPAA1
only PGCLCs	REACTOME_SIGNALING_BY_FGFR_IN_DISEASE	0.999248	0.556004	0.955825	ADCY1, ADCY3, ADCY8, CUX1, PRKAR2B, PIK3R1, RAF1
only PGCLCs	REACTOME_SIGNALING_BY_ILS	0.997769	0.561666	0.955825	IL18, SOCS3, MAP3K7, PIK3R1, RAF1, PTPN6
only PGCLCs	KEGG_LONG_TERM_DEPRESSION	0.992637	0.578316	0.955825	PLA2G2A, PLA2G10, IGF1, RAF1
only PGCLCs	Mitochondrial_sb/sol_carrier	0.987566	0.591922	0.956331	SLC25A35, SLC25A34, UCP2
only PGCLCs	Mt_carrier_dom	0.987566	0.591922	0.956331	SLC25A35, SLC25A34, UCP2
only PGCLCs	KEGG_ALZHEIMERS_DISEASE	0.987497	0.563216	0.955825	BACE1, NDUFA3, NDUFB1, NCSTN, ADAM10, CAPN2, MME, COX6A1, UQCRC1
only PGCLCs	Znf_PHD	0.98351	0.579222	0.955825	FBXL19, DPF3, TCF19, PHF12, KMT2D
only PGCLCs	TRYPSIN_HIS	0.98351	0.579222	0.955825	PRSS8, TMPRSS13, TMPRSS5, PRSS22, GZMK
only PGCLCs	REACTOME_TRANSPORT_OF_GLUCOSE_AND_OTHER_SUGARS_BILE_SALTS_AND_ORGANIC_ACIDS_METAL_IONS_AND_AMINE_COMPOUNDS	0.98351	0.579222	0.955825	HEPH, SLC16A3, SLC6A7, SLC2A11, SLC5A7
only PGCLCs	REACTOME_NFKB_AND_MAP_KINASES_ACTIVATION_MEDIATED_BY_TLR4_SIGNALING_REPERTOIRE	0.977542	0.589822	0.956331	RPS6KA2, S100A12, MAP3K7, S100B
only PGCLCs	KEGG_T_CELL_RECEPTOR_SIGNALING_PATHWAY	0.977501	0.580698	0.955825	CD3D, MAP3K7, PIK3R1, RAF1, PTPN6, CDC42
only PGCLCs	REACTOME_APOPTOSIS	0.97746	0.576251	0.955825	BMF, MAGED1, DCC, DSP, VIM, OCLN, DAPK1, GSN
only PGCLCs	Homeobox_metazoa	0.971605	0.58949	0.956331	CDX1, EN2, CDX2, EVX1, PITX1
only PGCLCs	ARM-like	0.970486	0.581974	0.955825	NCAPG2, ARFGEF2, KIAA1468, ARMCX3, SCYL2, PPP4R1, HTT, PUM2, PUM1, CTNND1, IPO9, ARMCX2, CKAP5
only PGCLCs	USP_CS	0.96776	0.604976	0.974246	USP32, USP9Y, USP22
only PGCLCs	REACTOME_SIGNALING_BY_FGFR	0.967671	0.590055	0.956331	ADCY1, ADCY3, ADCY8, PRKAR2B, PIK3R1, RAF1
only PGCLCs	REACTOME_TRIF_MEDIATED_TLR3_SIGNALING	0.948684	0.612271	0.982804	RPS6KA2, S100A12, MAP3K7, S100B
only PGCLCs	VWF_A	0.937553	0.619447	0.988791	ITGA1, COL6A3, CPNE8, ITGB4, CPNE2
only PGCLCs	Ubiquitin-rel_dom	0.937267	0.623928	0.988791	RASSF9, EPB41L2, UBQLN1, UBQLN4, RASSF6, FRMD4A, DVL3, UBXN2A, FRMD6, RAF1
only PGCLCs	SH3_2	0.930433	0.630239	0.988791	MIA, SH3BP4, DOCK4
only PGCLCs	Sushi_SCR_CCP_dom	0.930433	0.630239	0.988791	CD46, SRPX2, C1RL
only PGCLCs	PID_FGF_PATHWAY	0.930433	0.630239	0.988791	SDC2, PIK3R1, CTNND1
only PGCLCs	Peptidase_S1_PA	0.930242	0.626354	0.988791	C1RL, TMPRSS5, GZMK, TMPRSS13, PRSS22, PRSS8
only PGCLCs	SAM	0.926724	0.62914	0.988791	SAMD5, EPHA6, EPHB6, PPFIBP1, EPHB3
only PGCLCs	REACTOME_TRAF6_MEDIATED_INDUCTION_OF_NFKB_AND_MAP_KINASES_UPON_TLR7_8_OR_9_ACTIVATION	0.921474	0.633943	0.988791	RPS6KA2, S100A12, MAP3K7, S100B
only PGCLCs	REACTOME_UNFOLDED_PROTEIN_RESPONSE	0.921474	0.633943	0.988791	TPP1, WFS1, EXOSC6, XBP1
only PGCLCs	REACTOME_REGULATION_OF_APOPTOSIS	0.912826	0.642443	0.992685	MAGED1, DCC, DAPK1
only PGCLCs	Peptidase_C19_UCH	0.912826	0.642443	0.992685	USP32, USP9Y, USP22
only PGCLCs	KEGG_RNA_DEGRADATION	0.912826	0.642443	0.992685	TTC37, SKIV2L, EXOSC6
only PGCLCs	PID_ATF2_PATHWAY	0.895871	0.654361	1	MMP2, H2AFY, SOCS3
only PGCLCs	BIOCARTA_PPARA_PATHWAY	0.895871	0.654361	1	PRKAR2B, PIK3R1, APOA2
only PGCLCs	Ig_sub	0.88903	0.721575	1	SDK2, NPTN, LINGO2, PTK7, EMB, KALRN, VSTM2B, MPZL1, IGSF1, DCC, VTCN1, IGFBP7, LSAMP, VSTM5, NTRK3, BSG, HAPLN1, PTGFRN, PXDN
only PGCLCs	AAA+_ATPase	0.888389	0.672259	1	CLPX, ATAD3C, NAV3, NAV1, ABCA4, NAV2, ABCD4
only PGCLCs	Znf_RING	0.88804	0.707726	1	RFPL1, RNF44, RNF11, TRIM17, KMT2D, RUFY1, RNF181, RAD18, RNF43, MKRN1, TRIM55, MEX3D, TRIM2, MID2, MEX3C
only PGCLCs	KEGG_OXIDATIVE_PHOSPHORYLATION	0.887319	0.669003	1	NDUFA3, NDUFB1, ATP6V0A4, ATP5I, COX6A1, UQCRC1
only PGCLCs	KEGG_PEROXISOME	0.883456	0.664949	1	PEX3, MPV17L, ABCD4, XDH
only PGCLCs	KEGG_FC_EPSILON_RI_SIGNALING_PATHWAY	0.883456	0.664949	1	PLA2G2A, PLA2G10, RAF1, PIK3R1
only PGCLCs	Znf_PHD-finger	0.883456	0.664949	1	FBXL19, DPF3, PHF12, KMT2D
only PGCLCs	USP_dom	0.879533	0.665991	1	USP32, USP9Y, USP22
only PGCLCs	PID_AR_PATHWAY	0.863778	0.677332	1	ZMIZ1, NCOA4, GSN
only PGCLCs	PID_FCER1_PATHWAY	0.848576	0.688386	1	RAF1, PXN, PIK3R1
only PGCLCs	HAD-like_dom	0.848438	0.694112	1	ATP1A4, ATP10A, ATP8A1, ATP2C1
only PGCLCs	REACTOME_MYD88_MAL_CASCADE_INITIATED_ON_PLASMA_MEMBRANE	0.837372	0.70342	1	RPS6KA2, S100A12, MAP3K7, S100B
only PGCLCs	WD40_repeat_CS	0.836777	0.735679	1	TEP1, WDR1, TLE3, CORO1B, TBL2, WDFY2, LLGL2, WDHD1
only PGCLCs	Homeobox-like	0.83499	0.784699	1	CERS6, LHX1, PITX1, CDX1, OTX1, CDX2, EVX1, CUX2, TSHZ2, CUX1, EN2, PITX3, IRX6, IRX1, ZHX2
only PGCLCs	REACTOME_SIGNALING_BY_INSULIN_RECEPTOR	0.830715	0.717466	1	ATP6V0A4, RAF1, PRKAB2, PRKAA1, PIK3R1
only PGCLCs	REACTOME_INSULIN_RECEPTOR_SIGNALLING_CASCADE	0.82659	0.712522	1	PRKAB2, RAF1, PIK3R1, PRKAA1
only PGCLCs	Znf_B-box	0.82659	0.712522	1	TRIM55, TRIM2, MID2, TRIM17
only PGCLCs	Kelch_1	0.819718	0.709636	1	ATRNL1, LZTR1, KLHDC8A
only PGCLCs	KEGG_COLORECTAL_CANCER	0.819718	0.709636	1	RAF1, DCC, PIK3R1
only PGCLCs	Histone_H2A/H2B/H3	0.819718	0.709636	1	HIST1H2AM, H2AFY2, H2AFY
only PGCLCs	RRM_dom	0.800717	0.793706	1	PABPC1L, RBFOX1, PABPC5, RBM24, RBMS1, SRSF10, RBMS3, NCBP2, IGF2BP2, HNRNPF
only PGCLCs	PDZ	0.799545	0.767533	1	TAX1BP3, SNTB2, DVL3, LIMK2, TIAM1, PDZD2, MAGIX
only PGCLCs	KRAB	0.787685	0.864497	1	ZNF730, ZNF354A, ZNF614, ZNF213, ZNF630, ZNF785, ZNF487, ZNF69, ZFP37, ZNF790, ZNF791, ZNF587, ZNF836, ZNF615, ZNF780B, ZNF107, ZNF28, ZNF320
only PGCLCs	Zinc_finger_PHD-type_CS	0.779922	0.739393	1	FBXL19, TCF19, PHF12
only PGCLCs	Nucleotide-diphossugar_trans	0.776576	0.754953	1	B4GALT1, ISPD, PLOD1, GALNT11
only PGCLCs	Helicase_C	0.774495	0.769723	1	DHX8, HELLS, SKIV2L, ATRX, RAD54L2
only PGCLCs	REACTOME_PI3K_CASCADE	0.767499	0.748758	1	PRKAB2, PIK3R1, PRKAA1
only PGCLCs	REACTOME_TOLL_RECEPTOR_CASCADES	0.767075	0.77655	1	EEA1, RPS6KA2, S100A12, MAP3K7, S100B
only PGCLCs	WD40/YVTN_repeat-like_dom	0.76493	0.873	1	ARHGEF10, CORO1B, LLGL2, SEMA3G, WDR1, TLE3, MST1R, TEP1, TBL2, WDFY2, WDR62, SEMA4A, WDHD1, SEMA7A, NBEAL2
only PGCLCs	Helicase_ATP-bd	0.759795	0.783221	1	DHX8, HELLS, SKIV2L, ATRX, RAD54L2
only PGCLCs	REACTOME_PHASE1_FUNCTIONALIZATION_OF_COMPOUNDS	0.755464	0.757852	1	CYP2S1, CYP19A1, CYP4B1
only PGCLCs	RNaseH-like_dom	0.755464	0.757852	1	POLE, ZBED5, FAM200B
only PGCLCs	REACTOME_ACTIVATED_TLR4_SIGNALLING	0.740703	0.785286	1	RPS6KA2, S100A12, MAP3K7, S100B
only PGCLCs	Ig_sub2	0.737561	0.862896	1	SDK2, NPTN, LINGO2, PTK7, KALRN, IGSF1, DCC, LSAMP, BSG, PXDN
only PGCLCs	Ig_V-set	0.736334	0.831667	1	MPZL1, VSTM2B, VTCN1, CEACAM19, HAPLN1, PTGFRN, IGSF6
only PGCLCs	Butyrophylin	0.732489	0.77524	1	RFPL1, MID2, TRIM17
only PGCLCs	REACTOME_PEPTIDE_LIGAND_BINDING_RECEPTORS	0.731511	0.836315	1	TAC3, APLNR, CXCR4, NPY1R, CCR7, EDN1, TACR1
only PGCLCs	WD40_repeat_dom	0.73003	0.895304	1	ARHGEF10, CORO1B, TEP1, WDR1, TLE3, SF3B3, TENM3, TBL2, WDFY2, WDR62, LLGL2, WDHD1, NBEAL2
only PGCLCs	REACTOME_TRANSCRIPTIONAL_REGULATION_OF_WHITE_ADIPOCYTE_DIFFERENTIATION	0.710865	0.791589	1	ANGPTL4, ADIPOQ, MED17
only PGCLCs	REACTOME_SIGNALING_BY_SCF_KIT	0.690476	0.806936	1	RAF1, PTPN6, PIK3R1
only PGCLCs	PID_E2F_PATHWAY	0.690476	0.806936	1	CDK2, MCL1, TOPBP1
only PGCLCs	KEGG_SPLICEOSOME	0.682064	0.851653	1	DHX8, SF3B3, PRPF38B, SRSF10, NCBP2
only PGCLCs	NA-bd_OB-fold	0.680713	0.814245	1	DHX8, RPA4, LIG3
only PGCLCs	KEGG_B_CELL_RECEPTOR_SIGNALING_PATHWAY	0.680713	0.814245	1	RAF1, PTPN6, PIK3R1
only PGCLCs	PID_CASPASE_PATHWAY	0.67152	0.797784	1	VIM, GSN
only PGCLCs	REACTOME_PROTEIN_FOLDING	0.67152	0.797784	1	TUBA1A, ARFGEF2
only PGCLCs	Glycoside_hydrolase_SF	0.67152	0.797784	1	MANBA, NAGA
only PGCLCs	Kazal_dom	0.67152	0.797784	1	IGFBP7, SLCO2A1
only PGCLCs	REACTOME_INNATE_IMMUNE_SYSTEM	0.666291	0.91651	1	RPS6KA2, EEA1, CD46, PROS1, CAPZA1, MAP3K7, PYCARD, S100A12, S100B
only PGCLCs	REACTOME_DNA_REPAIR	0.663966	0.848065	1	POLE, MDC1, FANCB, LIG3
only PGCLCs	WHTH_DNA-bd_dom	0.663197	0.918867	1	ETV3, VPS36, RPA4, IRF9, SEC62, DVL3, UBR2, FOXB2, RGS9
only PGCLCs	KEGG_PHOSPHATIDYLINOSITOL_SIGNALING_SYSTEM	0.661988	0.828161	1	PLCD4, ITPKB, PIK3R1
only PGCLCs	KEGG_AMYOTROPHIC_LATERAL_SCLEROSIS_ALS	0.644586	0.815323	1	RAB5A, PRPH
only PGCLCs	REACTOME_M_G1_TRANSITION	0.644262	0.841174	1	RPA4, POLE, CDK2
only PGCLCs	REACTOME_MITOTIC_PROMETAPHASE	0.644262	0.841174	1	CENPT, CENPI, CKAP5
only PGCLCs	REACTOME_MRNA_SPLICING	0.643938	0.863582	1	PCF11, SF3B3, HNRNPF, NCBP2
only PGCLCs	REACTOME_ADAPTIVE_IMMUNE_SYSTEM	0.634881	0.983941	1	RAB7A, SOCS3, CSK, RACGAP1, RAF1, KIF5B, HLA-DRB1, MAP3K7, RAP1A, HLA-DQA1, MKRN1, CLTC, ACTR1A, UBR2, SEC61G, PIK3R1, CD3D, PTPN6, CDC42
only PGCLCs	WD40_repeat	0.634259	0.947194	1	TEP1, WDR1, TLE3, CORO1B, TBL2, WDFY2, WDR62, LLGL2, WDHD1, NBEAL2
only PGCLCs	Ubiquitin_dom	0.631911	0.823571	1	UBQLN1, UBQLN4
only PGCLCs	REACTOME_METABOLISM_OF_AMINO_ACIDS_AND_DERIVATIVES	0.628451	0.922624	1	SAT1, ALDH4A1, CGA, GLUD1, MRI1, ALDH18A1, HGD
only PGCLCs	PID_SMAD2_3NUCLEAR_PATHWAY	0.627457	0.853325	1	CDK2, LAMC1, GATA3
only PGCLCs	REACTOME_MITOTIC_M_M_G1_PHASES	0.626437	0.911037	1	CENPI, RPA4, CDK2, POLE, CENPT, CKAP5
only PGCLCs	KEGG_INOSITOL_PHOSPHATE_METABOLISM	0.619724	0.831488	1	PLCD4, ITPKB
only PGCLCs	PID_CD8_TCR_DOWNSTREAM_PATHWAY	0.619724	0.831488	1	CD3D, RAF1
only PGCLCs	AGC-kinase_C	0.619724	0.831488	1	RPS6KA2, GRK5
only PGCLCs	REACTOME_CELL_CYCLE_MITOTIC	0.614401	0.964516	1	CENPI, CDC25B, TUBA1A, CCND2, CDK2, POLE, PRKAR2B, ACTR1A, RPA4, CENPT, CKAP5
only PGCLCs	Znf_RING_CS	0.610439	0.922122	1	TRIM17, RAD18, MKRN1, TRIM55, TRIM2, MID2
only PGCLCs	KEGG_PARKINSONS_DISEASE	0.601573	0.894585	1	COX6A1, NDUFA3, NDUFB1, UQCRC1
only PGCLCs	KEGG_NATURAL_KILLER_CELL_MEDIATED_CYTOTOXICITY	0.590468	0.902225	1	RAF1, PIK3R1, HLA-E, PTPN6
only PGCLCs	KEGG_TGF_BETA_SIGNALING_PATHWAY	0.589031	0.880209	1	DCN, BMPR1A, THBS3
only PGCLCs	KEGG_APOPTOSIS	0.589031	0.880209	1	PRKAR2B, CAPN2, PIK3R1
only PGCLCs	KEGG_ACUTE_MYELOID_LEUKEMIA	0.585822	0.853347	1	RAF1, PIK3R1
only PGCLCs	PID_P53_REGULATION_PATHWAY	0.585822	0.853347	1	CDK2, DYRK2
only PGCLCs	KEGG_HUNTINGTONS_DISEASE	0.584309	0.938629	1	NDUFA3, NDUFB1, HTT, CLTC, COX6A1, UQCRC1
only PGCLCs	G-protein_beta_WD-40_rep	0.568145	0.894151	1	TBL2, WDFY2, WDR1
only PGCLCs	REACTOME_RIG_I_MDA5_MEDIATED_INDUCTION_OF_IFN_ALPHA_BETA_PATHWAYS	0.555427	0.872589	1	S100A12, S100B
only PGCLCs	REACTOME_DNA_REPLICATION	0.553803	0.955241	1	CENPI, RPA4, CDK2, POLE, CENPT, CKAP5
only PGCLCs	DEATH-like_dom	0.548684	0.906618	1	PYCARD, PYDC1, DAPK1
only PGCLCs	SPRY_dom	0.548684	0.906618	1	RFPL1, MID2, TRIM17
only PGCLCs	KEGG_GLYCOLYSIS_GLUCONEOGENESIS	0.545982	0.878468	1	ALDH3B2, PGM2
only PGCLCs	REACTOME_CELL_CYCLE	0.538707	0.991989	1	CENPI, SUN2, CDC25B, TUBA1A, CCND2, CDK2, POLE, PRKAR2B, ACTR1A, RPA4, CENPT, CKAP5
only PGCLCs	KEGG_CELL_CYCLE	0.536007	0.936091	1	CDC25B, CDK2, CCND2, GADD45G
only PGCLCs	B30.2/SPRY	0.524709	0.92117	1	RFPL1, MID2, TRIM17
only PGCLCs	REACTOME_CHROMOSOME_MAINTENANCE	0.524709	0.92117	1	SUN2, POLE, CENPI
only PGCLCs	REACTOME_MITOTIC_G1_G1_S_PHASES	0.514421	0.947634	1	RPA4, POLE, CCND2, CDK2
only PGCLCs	REACTOME_PROCESSING_OF_CAPPED_INTRON_CONTAINING_PRE_MRNA	0.502279	0.953609	1	PCF11, SF3B3, HNRNPF, NCBP2
only PGCLCs	REACTOME_GENERIC_TRANSCRIPTION_PATHWAY	0.496382	0.994366	1	ZNF354A, ZNF614, ZNF213, ZFP37, ZNF587, MED17, ZNF615, ZNF28, NRBP1, ZNF320
only PGCLCs	KEGG_COMPLEMENT_AND_COAGULATION_CASCADES	0.495415	0.90878	1	CD46, PROS1
only PGCLCs	PID_TELOMERASE_PATHWAY	0.495415	0.90878	1	EGFR, EGF
only PGCLCs	REACTOME_METABOLISM_OF_NUCLEOTIDES	0.480573	0.917201	1	GMPR, XDH
only PGCLCs	F-box_dom	0.473479	0.921132	1	FBXL19, FBXO10
only PGCLCs	REACTOME_G1_S_TRANSITION	0.472999	0.94893	1	RPA4, POLE, CDK2
only PGCLCs	REACTOME_HIV_LIFE_CYCLE	0.472999	0.94893	1	NMT2, NCBP2, CXCR4
only PGCLCs	REACTOME_S_PHASE	0.46838	0.951138	1	CDC25B, POLE, CDK2
only PGCLCs	REACTOME_SRP_DEPENDENT_COTRANSLATIONAL_PROTEIN_TARGETING_TO_MEMBRANE	0.46838	0.951138	1	RPN1, SEC61G, RPS29
only PGCLCs	KEGG_CHRONIC_MYELOID_LEUKEMIA	0.453396	0.931897	1	RAF1, PIK3R1
only PGCLCs	REACTOME_MRNA_PROCESSING	0.436887	0.979008	1	PCF11, SF3B3, HNRNPF, NCBP2
only PGCLCs	REACTOME_MEIOSIS	0.434941	0.94126	1	SUN2, CDK2
only PGCLCs	PID_REG_GR_PATHWAY	0.429117	0.9441	1	CGA, GATA3
only PGCLCs	KEGG_TOLL_LIKE_RECEPTOR_SIGNALING_PATHWAY	0.373998	0.967824	1	MAP3K7, PIK3R1
only PGCLCs	NAD(P)-bd_dom	0.368529	0.993618	1	CD38, ACLY, GLUD1, HSD17B1
only PGCLCs	REACTOME_SYNTHESIS_OF_DNA	0.365456	0.970937	1	POLE, CDK2
only PGCLCs	REACTOME_HIV_INFECTION	0.358133	0.994916	1	DOCK2, NMT2, NCBP2, CXCR4
only PGCLCs	REACTOME_LATE_PHASE_OF_HIV_LIFE_CYCLE	0.357295	0.973758	1	NMT2, NCBP2
only PGCLCs	REACTOME_RNA_POL_II_TRANSCRIPTION	0.353348	0.975068	1	PCF11, NCBP2
only PGCLCs	KEGG_PYRIMIDINE_METABOLISM	0.34571	0.9775	1	POLE, ENTPD3
only PGCLCs	REACTOME_TRANSLATION	0.343872	0.991188	1	RPN1, RPS29, SEC61G
only PGCLCs	REACTOME_MEIOTIC_SYNAPSIS	0.32859	0.950778	1	SUN2
only PGCLCs	REACTOME_CIRCADIAN_CLOCK	0.32859	0.950778	1	HIF1A
only PGCLCs	DnaJ_domain	0.32859	0.950778	1	SEC63
only PGCLCs	REACTOME_RNA_POL_II_PRE_TRANSCRIPTION_EVENTS	0.322	0.953659	1	NCBP2
only PGCLCs	REACTOME_TRANSPORT_OF_MATURE_TRANSCRIPT_TO_CYTOPLASM	0.322	0.953659	1	NCBP2
only PGCLCs	REACTOME_METABOLISM_OF_MRNA	0.315361	0.998335	1	EXOSC6, PAIP1, NCBP2, RPS29
only PGCLCs	REACTOME_NONSENSE_MEDIATED_DECAY_ENHANCED_BY_THE_EXON_JUNCTION_COMPLEX	0.311969	0.986597	1	NCBP2, RPS29
only PGCLCs	REACTOME_PI_3K_CASCADE	0.30958	0.958925	1	PIK3R1
only PGCLCs	REACTOME_SCFSKP2_MEDIATED_DEGRADATION_OF_P27_P21	0.30958	0.958925	1	CDK2
only PGCLCs	REACTOME_P53_DEPENDENT_G1_DNA_DAMAGE_RESPONSE	0.30958	0.958925	1	CDK2
only PGCLCs	REACTOME_TRANSCRIPTION	0.306342	0.996148	1	SNAPC3, PCF11, NCBP2
only PGCLCs	REACTOME_TELOMERE_MAINTENANCE	0.303722	0.96133	1	POLE
only PGCLCs	REACTOME_IMMUNOREGULATORY_INTERACTIONS_BETWEEN_A_LYMPHOID_AND_A_NON_LYMPHOID_CELL	0.292645	0.965725	1	CD3D
only PGCLCs	SDR_fam	0.292645	0.965725	1	HSD17B1
only PGCLCs	REACTOME_ACTIVATION_OF_THE_MRNA_UPON_BINDING_OF_THE_CAP_BINDING_COMPLEX_AND_EIFS_AND_SUBSEQUENT_BINDING_TO_43S	0.292645	0.965725	1	RPS29
only PGCLCs	FAD/NAD-binding_dom	0.292645	0.965725	1	GPD2
only PGCLCs	BIOCARTA_HIVNEF_PATHWAY	0.287403	0.967732	1	GSN
only PGCLCs	KEGG_RIG_I_LIKE_RECEPTOR_SIGNALING_PATHWAY	0.287403	0.967732	1	MAP3K7
only PGCLCs	SCAN_dom	0.282344	0.969621	1	ZNF213
only PGCLCs	REACTOME_ER_PHAGOSOME_PATHWAY	0.282344	0.969621	1	SEC61G
only PGCLCs	Retrov_capsid_C	0.282344	0.969621	1	ZNF213
only PGCLCs	Znf_NHR/GATA	0.282344	0.969621	1	GATA3
only PGCLCs	REACTOME_CLASS_I_MHC_MEDIATED_ANTIGEN_PROCESSING_PRESENTATION	0.281633	0.999474	1	MKRN1, UBR2, SOCS3, SEC61G
only PGCLCs	AB_hydrolase	0.279226	0.992869	1	SCPEP1, RBBP9
only PGCLCs	KEGG_RETINOL_METABOLISM	0.277461	0.9714	1	AWAT2
only PGCLCs	REACTOME_SIGNALING_BY_THE_B_CELL_RECEPTOR_BCR	0.269779	0.994233	1	MAP3K7, PIK3R1
only PGCLCs	REACTOME_ACTIVATION_OF_NF_KAPPAB_IN_B_CELLS	0.268182	0.974651	1	MAP3K7
only PGCLCs	REACTOME_SIGNALING_BY_WNT	0.26377	0.976136	1	FRAT1
only PGCLCs	REACTOME_CYCLIN_E_ASSOCIATED_EVENTS_DURING_G1_S_TRANSITION_	0.26377	0.976136	1	CDK2
only PGCLCs	PID_MYC_REPRESS_PATHWAY	0.26377	0.976136	1	ITGB4
only PGCLCs	REACTOME_METABOLISM_OF_RNA	0.259599	0.999793	1	EXOSC6, PAIP1, NCBP2, RPS29
only PGCLCs	ST_FAS_SIGNALING_PATHWAY	0.259501	0.977534	1	EGFR
only PGCLCs	PID_ERA_GENOMIC_PATHWAY	0.259501	0.977534	1	XBP1
only PGCLCs	REACTOME_ANTIVIRAL_MECHANISM_BY_IFN_STIMULATED_GENES	0.255368	0.978849	1	EIF4G2
only PGCLCs	REACTOME_ORC1_REMOVAL_FROM_CHROMATIN	0.251364	0.980088	1	CDK2
only PGCLCs	PID_HDAC_CLASSI_PATHWAY	0.251364	0.980088	1	HDAC9
only PGCLCs	REACTOME_ANTIGEN_PROCESSING_UBIQUITINATION_PROTEASOME_DEGRADATION	0.251323	0.999303	1	MKRN1, UBR2, SOCS3
only PGCLCs	KEGG_UBIQUITIN_MEDIATED_PROTEOLYSIS	0.250682	0.996435	1	ITCH, SOCS3
only PGCLCs	KEGG_OLFACTORY_TRANSDUCTION	0.249316	0.999874	1	CAMK2D, OR7D2, OR5P2, ADCY3
only PGCLCs	REACTOME_INFLUENZA_LIFE_CYCLE	0.2449	0.996966	1	CLTC, RPS29
only PGCLCs	DEAD/DEAH_box_helicase_dom	0.236524	0.98436	1	SKIV2L
only PGCLCs	REACTOME_ANTIGEN_PROCESSING_CROSS_PRESENTATION	0.226492	0.986951	1	SEC61G
only PGCLCs	REACTOME_REGULATION_OF_MITOTIC_CELL_CYCLE	0.211531	0.990352	1	CDK2
only PGCLCs	REACTOME_REGULATION_OF_MRNA_STABILITY_BY_PROTEINS_THAT_BIND_AU_RICH_ELEMENTS	0.200909	0.992423	1	EXOSC6
only PGCLCs	REACTOME_RNA_POL_I_RNA_POL_III_AND_MITOCHONDRIAL_TRANSCRIPTION	0.198418	0.992867	1	SNAPC3
only PGCLCs	REACTOME_PEPTIDE_CHAIN_ELONGATION	0.193614	0.993679	1	RPS29
only PGCLCs	KEGG_RIBOSOME	0.186829	0.994727	1	RPS29
only PGCLCs	REACTOME_DOWNSTREAM_SIGNALING_EVENTS_OF_B_CELL_RECEPTOR_BCR	0.176513	0.996102	1	MAP3K7
only PGCLCs	REACTOME_INFLUENZA_VIRAL_RNA_TRANSCRIPTION_AND_REPLICATION	0.162176	0.997597	1	RPS29
only PGCLCs	REACTOME_OLFACTORY_SIGNALING_PATHWAY	0.156613	0.999946	1	OR7D2, OR5P2
only PGCLCs	REACTOME_3_UTR_MEDIATED_TRANSLATIONAL_REGULATION	0.155843	0.998113	1	RPS29
only PGCLCs	REACTOME_CELL_CYCLE_CHECKPOINTS	0.145868	0.998765	1	CDK2
only PGCLCs	REACTOME_HOST_INTERACTIONS_OF_HIV_FACTORS	0.139486	0.999087	1	DOCK2
only PGCLCs	Olfact_rcpt	0.128504	0.999996	1	OR7D2, OR5P2
only PGCLCs	REACTOME_APC_C_CDC20_MEDIATED_DEGRADATION_OF_MITOTIC_PROTEINS	0	1	1
only PGCLCs	REACTOME_APC_C_CDH1_MEDIATED_DEGRADATION_OF_CDC20_AND_OTHER_APC_C_CDH1_TARGETED_PROTEINS_IN_LATE_MITOSIS_EARLY_G1	0	1	1
only PGCLCs	REACTOME_DESTABILIZATION_OF_MRNA_BY_AUF1_HNRNP_D0	0	1	1
only PGCLCs	REACTOME_SIGNALING_BY_TGF_BETA_RECEPTOR_COMPLEX	0	1	1
only PGCLCs	REACTOME_CDT1_ASSOCIATION_WITH_THE_CDC6_ORC_ORIGIN_COMPLEX	0	1	1
only PGCLCs	PID_NFAT_3PATHWAY	0	1	1
only PGCLCs	UBQ-conjugating_enzyme/RWD	0	1	1
only PGCLCs	BACK	0	1	1
only PGCLCs	REACTOME_AUTODEGRADATION_OF_CDH1_BY_CDH1_APC_C	0	1	1
only PGCLCs	REACTOME_RNA_POL_I_TRANSCRIPTION	0	1	1
only PGCLCs	REACTOME_ASSEMBLY_OF_THE_PRE_REPLICATIVE_COMPLEX	0	1	1
only PGCLCs	PID_AR_TF_PATHWAY	0	1	1
only naive ESCs	REACTOME_PEPTIDE_CHAIN_ELONGATION	4.88611	4.29459e-10	1.06506e-07	RPS16, RPL8, RPLP2, RPLP1, RPLP0, RPL18A, RPS7, RPL3L, RPS3, RPS2, RPS9, RPL7A, RPL28, FAU, RPL13A, RPS19, RPS18, RPS21, RPS28, RPL14, RPL10, RPL13, RPL18, RPSA, RPL36, RPL32, RPS5, UBA52, RPS15, EEF2
only naive ESCs	KEGG_RIBOSOME	4.87062	2.35737e-10	1.06506e-07	RPS16, RPL8, RPLP2, RPLP1, RPLP0, RPL18A, RPS7, RPS5, RPS3, RPS2, RPS9, RPL7A, RPS27L, FAU, RPL13A, RPS19, RPS18, RPS21, RPS28, RPL14, RPL10, RPL13, RPL18, RPL28, RPSA, RPL36, RPL32, RPL3L, UBA52, RPS15, RPL10L
only naive ESCs	REACTOME_INFLUENZA_VIRAL_RNA_TRANSCRIPTION_AND_REPLICATION	3.94992	1.1334e-08	1.87388e-06	RPS16, RPS15, RPLP2, RPLP1, RPLP0, RPL18A, RPS7, RPS5, RPS3, RPS2, RPS9, RPL7A, RPL8, FAU, RPL13A, RPS19, RPS18, RPS21, RPS28, POLR2E, RPL10, RPL13, RPL18, RPL28, RPL14, GTF2F1, RPSA, RPL36, RPL32, RPL3L, UBA52
only naive ESCs	REACTOME_3_UTR_MEDIATED_TRANSLATIONAL_REGULATION	3.7326	3.1698e-08	3.93055e-06	RPS16, RPS15, RPLP2, RPLP1, RPLP0, RPL18A, RPS7, RPS5, RPS3, RPS2, FAU, RPS9, EIF3K, RPL8, EIF3G, RPL13A, RPS19, RPS18, RPS21, RPS28, RPL14, RPL7A, RPL10, RPL13, RPL18, RPL28, RPSA, RPL36, RPL32, RPL3L, UBA52
only naive ESCs	REACTOME_NONSENSE_MEDIATED_DECAY_ENHANCED_BY_THE_EXON_JUNCTION_COMPLEX	3.68194	4.05715e-08	4.02469e-06	RPS16, RPS15, RPLP2, RPLP1, RPLP0, RPL18A, RPS7, RPS5, RPS3, RPS2, RPS9, SMG5, RPL7A, RPL8, SMG9, FAU, RPL13A, RPS19, RPS18, RPS21, RPS28, RPL14, RPL10, RPL13, RPL18, RPL28, RPSA, RPL36, RPL32, RPL3L, UBA52
only naive ESCs	REACTOME_SRP_DEPENDENT_COTRANSLATIONAL_PROTEIN_TARGETING_TO_MEMBRANE	3.63263	5.17254e-08	4.27597e-06	RPS16, RPL8, RPLP2, RPLP1, RPLP0, RPL18A, RPS7, RPS5, RPS3, RPS2, RPS9, RPL7A, RPS15, SSR2, FAU, RPL13A, RPS19, RPS18, RPS21, RPS28, RPL14, RPL10, RPL13, RPL18, RPL28, RPSA, RPL36, RPL32, RPL3L, UBA52, SSR4
only naive ESCs	REACTOME_ACTIVATION_OF_THE_MRNA_UPON_BINDING_OF_THE_CAP_BINDING_COMPLEX_AND_EIFS_AND_SUBSEQUENT_BINDING_TO_43S	3.49539	0.000117032	0.00483734	EIF3K, RPS16, RPS15, RPS21, RPS19, RPS18, RPS28, EIF3G, RPS7, RPS5, RPSA, RPS3, RPS2, EIF4EBP1, FAU, RPS9
only naive ESCs	REACTOME_TRANSLATION	2.95902	3.00089e-07	2.12635e-05	RPS16, RPL8, RPLP2, RPLP1, RPLP0, RPL18A, RPS7, RPS5, RPS3, RPS2, FAU, RPS9, EIF3K, RPS15, SSR2, EIF3G, RPL13A, SSR4, RPS19, RPS18, RPS21, RPS28, RPL14, RPL7A, RPL10, RPL13, RPL18, RPL28, RPSA, RPL36, EEF1D, RPL32, RPL3L, UBA52, EIF4EBP1, EEF2
only naive ESCs	PID_MTOR_4PATHWAY	2.91244	0.000424015	0.0161778	RPS6KA1, DEPTOR, PLD1, PLD2, POLDIP3, HRAS, CCNE1, PRR5, SFN, MAP2K2, CLIP1, AKT1S1, EIF4EBP1, PDPK1, MLST8, TSC2, EEF2
only naive ESCs	REACTOME_INFLUENZA_LIFE_CYCLE	2.89897	1.30983e-06	6.53573e-05	RPS16, RPS15, RPLP2, RPLP1, RPLP0, RPL18A, RPS7, HSPA1B, RPS5, RPS3, RPS2, RPS9, RPL7A, RPL8, FAU, RPL13A, RPS19, RPS18, RPS21, RPS28, POLR2E, RPL10, RPL13, RPL18, RPL28, RPL14, GTF2F1, RPSA, RPL36, CALR, RPL32, RPL3L, UBA52
only naive ESCs	PID_ATF2_PATHWAY	2.84164	0.00159701	0.0465951	BCL2L1, DDIT3, IL23A, GADD45A, JUNB, JUN, JUND, PLAU, DUSP8, HRK, JDP2, ACHE, DUSP10, ATF3
only naive ESCs	KEGG_PATHOGENIC_ESCHERICHIA_COLI_INFECTION	2.76627	0.00280297	0.0731723	CTTN, NCK2, TUBA1C, ARPC1B, TUBB4A, TUBB3, EZR, ARPC4, HCLS1, TLR4, LY96, CDH1, TUBB4B
only naive ESCs	REACTOME_METABOLISM_OF_VITAMINS_AND_COFACTORS	2.75414	0.00412579	0.0889735	NADK, ACP5, COASY, PDXK, MTHFR, FLAD1, MOCS3, SLC23A2, PNPO, SLC5A6, SLC19A3, SHMT1
only naive ESCs	ST_FAS_SIGNALING_PATHWAY	2.72807	0.00154857	0.0465951	DAXX, NFKBIB, EZR, NFKBIA, BAX, NFKBIE, XIAP, CD7, SMPD1, BFAR, NFKBIL1, MAP2K7, TUFM, BAK1, BTK
only naive ESCs	KEGG_BASAL_CELL_CARCINOMA	2.70025	0.00333022	0.0751736	TCF7, BMP4, BMP2, AXIN1, FZD8, WNT10B, DVL2, WNT3, DVL1, WNT9A, WNT5B, FZD10, FZD5
only naive ESCs	Mitochondrial_sb/sol_carrier	2.61612	0.00578277	0.106232	SLC25A42, SLC25A19, SLC25A25, SLC25A5, SLC25A22, SLC25A20, SLC25A33, SLC25A18, SLC25A28, SLC25A29, SLC25A39, SLC25A38
only naive ESCs	Mt_carrier_dom	2.61612	0.00578277	0.106232	SLC25A42, SLC25A19, SLC25A25, SLC25A5, SLC25A22, SLC25A20, SLC25A33, SLC25A18, SLC25A28, SLC25A29, SLC25A39, SLC25A38
only naive ESCs	PID_FCER1_PATHWAY	2.41228	0.00729933	0.121662	FCER1G, INPP5D, FCGR2B, PLD2, SYK, JUN, HRAS, GAB2, MAP2K2, MAP2K7, IKBKG, HCLS1, BTK
only naive ESCs	REACTOME_UNFOLDED_PROTEIN_RESPONSE	2.40804	0.00317356	0.0751736	CALR, DDIT3, ZBTB17, HYOU1, ATF3, YIF1A, KHSRP, PREB, SYVN1, CXXC1, ERN1, ARFGAP1, ATP6V0D1, LMNA, EXOSC4, EXOSC5
only naive ESCs	REACTOME_MYD88_MAL_CASCADE_INITIATED_ON_PLASMA_MEMBRANE	2.31906	0.00333431	0.0751736	RPS6KA1, SIGIRR, NFKBIB, NFKBIA, JUN, MAP2K2, UBA52, ELK1, NOD1, IKBKG, TLR4, LY96, MAP2K7, IRAK1, BTK, IRAK4, ECSIT
only naive ESCs	PID_TRKR_PATHWAY	2.31354	0.00967346	0.133371	SQSTM1, SHC2, DNAJA3, HRAS, GAB2, MCF2L, RGS19, PRKCZ, RAPGEF1, SH2B1, GIPC1, RHOG, MATK
only naive ESCs	SH2	2.25989	0.000969909	0.0343625	SH2D3A, SH2D3C, HSH2D, TXK, TEC, CISH, SH2D4A, SH2D5, SHC2, FRK, SHB, SHD, FES, SH2B1, INPP5D, NCK2, SYK, DAPP1, RIN3, RIN2, GRB7, MATK, BTK
only naive ESCs	DEAD/DEAH_box_helicase_dom	2.22006	0.00994905	0.133371	DDX49, DDX23, DDX28, DDX27, DDX39A, DDX53, DDX43, DDX51, DDX56, DDX31, DDX54, DHX16, DDX19A, DHX37
only naive ESCs	KEGG_B_CELL_RECEPTOR_SIGNALING_PATHWAY	2.218	0.00786248	0.121662	BTK, IFITM1, DAPP1, INPP5D, NFKBIB, FCGR2B, HRAS, NFKBIA, JUN, NFKBIE, MAP2K2, IKBKG, SYK, PIK3CB, PIK3AP1
only naive ESCs	PID_MET_PATHWAY	2.18151	0.00705149	0.121662	MLST8, INPP5D, NCK2, GAB2, HRAS, JUN, RIN2, MAP2K2, AKT1S1, EIF4EBP1, RAPGEF1, PDPK1, CDH1, DEPTOR, SNAI1, PRKCZ
only naive ESCs	PID_BCR_5PATHWAY	2.17968	0.0143161	0.173189	BTK, DAPP1, INPP5D, NFKBIB, FCGR2B, HRAS, NFKBIA, JUN, SYK, ELK1, IKBKG, PDPK1, PIK3AP1
only naive ESCs	PID_FGF_PATHWAY	2.17846	0.0231855	0.23	RPS6KA1, CTTN, MMP9, JUN, PLAU, FGF18, FGF8, CDH1, PDPK1, FGF4, FGFR3
only naive ESCs	REACTOME_CIRCADIAN_CLOCK	2.17785	0.0296276	0.257812	CPT1A, NCOA3, NCOA1, NCOA6, UBA52, CRY2, CSNK1D, TGS1, RORA, MEF2D
only naive ESCs	REACTOME_METABOLISM_OF_MRNA	2.17028	3.19036e-05	0.00143856	PSMD9, RPS16, RPL8, PSMB10, RPLP2, RPS19, RPLP0, RPL18A, RPS7, HSPA1B, RPS5, RPS3, RPS2, RPS9, EXOSC5, SMG5, RPL7A, RPS15, KHSRP, SMG9, FAU, RPL13A, EXOSC4, PSMA8, PSMC4, RPLP1, RPS18, RPS21, PRKCD, RPS28, RPL14, RPL10, RPL13, RPL18, RPL28, RPSA, PSMD8, RPL32, RPL3L, RPL36, UBA52
only naive ESCs	REACTOME_ACTIVATED_TLR4_SIGNALLING	2.15271	0.00500198	0.0992392	RPS6KA1, IRF7, SIGIRR, NFKBIB, NFKBIA, JUN, MAP2K2, UBA52, ELK1, MAP2K7, IKBKG, TLR4, LY96, NOD1, IRAK1, BTK, IRAK4, ECSIT
only naive ESCs	KEGG_LYSOSOME	2.11641	0.00201062	0.0554039	ACP5, NAGPA, GBA, GNPTAB, SMPD1, AP1S1, CLTB, DNASE2, PPT2, AP1M2, CLN3, AP1B1, ATP6V0B, GNPTG, CTSB, CTSD, CTSF, MCOLN1, CTSS, CTNS, ATP6V0D1, PSAP, NEU1
only naive ESCs	KEGG_P53_SIGNALING_PATHWAY	2.0987	0.0182487	0.200899	CCNE1, CDKN2A, SESN1, SESN2, GADD45A, CCND3, CD82, BAX, SFN, ZMAT3, BBC3, TSC2, SIAH1
only naive ESCs	WNT_SIGNALING	2.08955	0.00798147	0.121662	PORCN, TCF7, FZD5, AXIN1, FZD8, WNT3, CCND3, JUN, SENP2, DVL2, RPL13A, CSNK1D, DVL1, WNT9A, PITX2, WNT5B, FGF4
only naive ESCs	Znf_CCCH	2.0835	0.0295966	0.257812	TOE1, ZGPAT, U2AF1, PARP12, U2AF1L4, PPP1R10, MKRN3, TRMT1, DUS3L, CPSF4, RNF113A
only naive ESCs	PID_ERBB1_DOWNSTREAM_PATHWAY	2.05489	0.00500068	0.0992392	BCL2L1, RPS6KA4, PLD1, PLD2, WASF2, SRF, ARPC1B, PIK3CB, JUN, PRKCD, ARPC4, SFN, MAP2K2, ELK1, PDPK1, BAIAP2, KSR1, MLST8, HRAS, PRKCZ
only naive ESCs	PID_RB_1PATHWAY	2.05052	0.0260682	0.239441	SFTPD, CEBPB, CCNE1, PPARG, CCND3, UBTF, JUN, E2F4, MITF, CDKN2A, ELF1, CBX4
only naive ESCs	PID_ERA_GENOMIC_PATHWAY	2.05052	0.0260682	0.239441	NCOA3, NCOA1, UBE2M, NCOA7, CEBPB, PHB2, CTSD, CD82, JUN, DDX54, AP1B1, NCOR2
only naive ESCs	REACTOME_GLYCEROPHOSPHOLIPID_BIOSYNTHESIS	2.04411	0.0142784	0.173189	PCYT1A, PLD6, LPIN2, PLD1, PLD2, DGAT1, PCYT2, GPAT2, PLA2G16, AGPAT3, AGPAT2, ACHE, GPCPD1, PLA2G4F, CDIPT
only naive ESCs	KRAB	2.03667	4.21947e-07	2.61607e-05	ZNF528, SSX3, ZNF324, ZNF235, ZNF695, ZNF257, ZNF432, ZNF75D, ZNF492, ZNF595, ZNF534, ZNF585A, ZNF559, ZNF829, ZNF878, ZNF727, ZNF454, ZNF729, ZNF728, ZNF626, ZNF707, ZNF343, ZNF571, ZNF573, ZNF585B, ZNF527, ZNF263, ZNF471, HKR1, ZNF662, ZFP57, ZNF568, ZNF81, ZNF667, ZNF732, ZNF205, ZNF793, ZNF229, ZNF680, ZNF649, ZNF613, ZNF85, ZNF324B, ZNF578, ZNF583, ZNF582, ZNF208, ZNF586, ZNF736, ZNF354C, ZN…
only naive ESCs	BIOCARTA_MAPK_PATHWAY	2.02283	0.0126148	0.160434	DAXX, MAP3K8, TGFB3, RPS6KA4, RPS6KA1, MKNK2, HRAS, NFKBIA, JUN, TRADD, MEF2D, MAP2K2, MAP3K13, ARAF, ELK1, MAP2K7
only naive ESCs	REACTOME_NFKB_AND_MAP_KINASES_ACTIVATION_MEDIATED_BY_TLR4_SIGNALING_REPERTOIRE	1.98789	0.0256039	0.239441	RPS6KA1, NFKBIB, NFKBIA, JUN, MAP2K2, UBA52, ELK1, NOD1, IKBKG, TLR4, LY96, MAP2K7, IRAK1
only naive ESCs	KEGG_INOSITOL_PHOSPHATE_METABOLISM	1.9794	0.0475284	0.364539	PLCB3, PI4KB, PIK3CB, INPP5K, SYNJ1, PLCD3, PLCE1, IPPK, INPP5J, CDIPT
only naive ESCs	bZIP	1.9794	0.0475284	0.364539	CEBPB, DDIT3, JDP2, JUNB, JUN, JUND, ATF5, BATF3, ATF3, MAFG
only naive ESCs	REACTOME_METABOLISM_OF_PROTEINS	1.94343	1.31769e-06	6.53573e-05	DPM2, TOMM40, RPS16, RPL8, RPLP2, RPLP1, RPLP0, RPL18A, DOHH, MAN1B1, B4GALT4, RPS5, RPS3, RPS2, FBXO6, PMM2, EIF3G, RPS9, GFER, RPL7A, RPL28, CHCHD4, TIMM22, TUBA1C, NOP56, B3GNT9, FAU, RPL13A, PAM16, PREB, TIMM13, TIMM10, EIF4EBP1, TIMM50, ATP5G1, FBXW5, RPL10, SSR2, RPS18, RPS21, GMPPA, TUBB3, RPS28, GMPPB, RPL14, EIF3K, EDEM2, RPL13, MOGS, ACO2, RPL18, KIFC3, RPL3L, RPS7, F2, EEF1D, GCNT3, RP…
only naive ESCs	REACTOME_TOLL_RECEPTOR_CASCADES	1.94015	0.0084753	0.12364	RPS6KA1, CTSS, IRF7, SIGIRR, NFKBIB, CTSB, NFKBIA, JUN, MAP2K2, UBA52, ELK1, MAP2K7, IKBKG, TLR4, LY96, NOD1, IRAK1, BTK, IRAK4, ECSIT
only naive ESCs	REACTOME_MEIOTIC_SYNAPSIS	1.91116	0.0678359	0.436969	HSPA2, SMC1B, STAG3, H2AFX, LMNA, SYCP2, SYCP3, HIST1H2BJ, HIST1H2BK
only naive ESCs	DnaJ_domain	1.91116	0.0678359	0.436969	DNAJA3, DNAJA4, DNAJB2, DNAJB1, DNAJB12, DNAJC14, DNAJC15, GAK, DNAJC11
only naive ESCs	REACTOME_MEMBRANE_TRAFFICKING	1.8837	0.00798222	0.121662	AP1M2, CHMP4C, AP1S1, CLTB, HIP1R, BLOC1S3, VPS28, VPS37B, GJB7, DNASE2, GAK, NAPA, AP1B1, RAB5C, COPE, ARFGAP1, SNF8, GJA10, STX4, PREB, UBA52, VPS4A
only naive ESCs	REACTOME_SIGNALING_BY_INSULIN_RECEPTOR	1.86958	0.0162236	0.191593	ATP6V0B, ATP6V1B1, MLST8, SHC2, PIK3CB, STK11, ATP6V1E1, FGFR3, MAP2K2, FGF18, EIF4EBP1, PDPK1, FGF8, ATP6V0E1, ATP6V0D1, FGF4, TSC2, HRAS
only naive ESCs	REACTOME_TRAF6_MEDIATED_INDUCTION_OF_NFKB_AND_MAP_KINASES_UPON_TLR7_8_OR_9_ACTIVATION	1.8571	0.0385273	0.3235	RPS6KA1, NFKBIB, NFKBIA, JUN, MAP2K2, UBA52, ELK1, NOD1, IKBKG, MAP2K7, IRAK1, IRAK4, ECSIT
only naive ESCs	REACTOME_TRANS_GOLGI_NETWORK_VESICLE_BUDDING	1.85272	0.0649402	0.429471	BLOC1S3, RAB5C, AP1M2, STX4, DNASE2, GAK, AP1S1, NAPA, AP1B1, HIP1R
only naive ESCs	UBA-like	1.85272	0.0649402	0.429471	UBAP2, UBASH3B, TOLLIP, RAD23A, C6orf106, UBALD1, SQSTM1, UBAC1, ASCC2, UBXN1
only naive ESCs	PID_SMAD2_3NUCLEAR_PATHWAY	1.84885	0.0335668	0.287054	CDKN2B, CEBPB, NCOA1, ITGB5, HNF4A, JUN, KAT2A, E2F4, RUNX1, IRF7, PIAS4, ZBTB17, FOXH1, ATF3
only naive ESCs	KEGG_ENDOMETRIAL_CANCER	1.82205	0.0829928	0.495957	TCF7, AXIN1, HRAS, MAP2K2, ELK1, ARAF, CDH1, PDPK1, PIK3CB
only naive ESCs	SAM-dependent_MTases	1.80192	0.0186995	0.200899	NSUN5, MEPCE, HENMT1, NTMT1, HEMK1, METTL1, COMTD1, NOP2, TRMT61A, FTSJ3, FTSJ1, SRM, TGS1, TRMT2A, ECE2, TRMT1, NSUN4, METTL13, FAM173A
only naive ESCs	PID_TAP63_PATHWAY	1.78054	0.0912748	0.526422	CDKN2A, TRAF4, GADD45A, NOC2L, PRKCD, BAX, FDXR, BBC3, AEN
only naive ESCs	REACTOME_TRANSCRIPTIONAL_REGULATION_OF_WHITE_ADIPOCYTE_DIFFERENTIATION	1.77165	0.0586607	0.421677	CEBPB, NCOA1, NCOA6, NCOA3, WNT10B, PPARG, KLF5, TGS1, CCND3, MED18, MED19, NCOR2
only naive ESCs	REACTOME_METABOLISM_OF_RNA	1.77078	0.00105067	0.0347422	PSMD9, PSMD8, RPL8, PSMB10, RPLP2, RPS19, RPLP0, RPL18A, RPS7, HSPA1B, RPS5, RPS3, RPS2, RPS9, EXOSC5, SMG5, RPL7A, RPS15, KHSRP, SMG9, FAU, RPL13A, EXOSC4, PSMA8, PSMC4, RPLP1, RPS18, RPS21, PRKCD, RPS28, RPL14, TGS1, RPL10, RPL13, RPS16, RPL18, RPL28, RPSA, RPL36, RPL32, RPL3L, UBA52
only naive ESCs	REACTOME_TRIF_MEDIATED_TLR3_SIGNALING	1.74202	0.0640747	0.429471	RPS6KA1, IRF7, NFKBIB, NFKBIA, JUN, MAP2K2, UBA52, ELK1, NOD1, IKBKG, MAP2K7, IRAK1
only naive ESCs	DEATH-like_dom	1.72013	0.0455327	0.364261	NLRP7, NLRP2, UNC5B, NLRP9, CARD16, TRADD, PIDD1, ANK1, IFI16, NOD1, NLRP10, TNFRSF25, NLRC4, IRAK1, IRAK4
only naive ESCs	REACTOME_APOPTOSIS	1.7162	0.0166684	0.192268	BCL2L1, PSMD9, PSMD8, PSMB10, BAX, XIAP, BBC3, TRADD, CDH1, DSG3, PSMA8, DAPK3, UNC5B, PRKCD, DFFB, HIST1H1D, LMNA, HIST1H1A, BCAP31, PSMC4, BAK1, UBA52, ARHGAP10
only naive ESCs	PID_P53_DOWNSTREAM_PATHWAY	1.71449	0.0190368	0.200899	BCL2L1, SESN1, RPS27L, PLK3, KAT2A, NFYC, FDXR, NLRC4, BBC3, TSC2, GADD45A, TADA2B, CD82, JUN, CTSD, BAX, ARID3A, BAK1, SFN, SCN3B, AIFM2, ATF3
only naive ESCs	KEGG_CHRONIC_MYELOID_LEUKEMIA	1.71336	0.0698069	0.4439	BCL2L1, TGFB3, SHC2, HRAS, NFKBIA, GAB2, MAP2K2, CDKN2A, RUNX1, ARAF, IKBKG, PIK3CB
only naive ESCs	REACTOME_ACTIVATION_OF_NF_KAPPAB_IN_B_CELLS	1.70701	0.0938123	0.534838	PSMD9, PSMD8, PSMB10, NFKBIB, NFKBIA, NFKBIE, UBA52, IKBKG, PSMA8, PSMC4
only naive ESCs	REACTOME_DOWNSTREAM_SIGNALING_EVENTS_OF_B_CELL_RECEPTOR_BCR	1.69769	0.0494229	0.371421	PSMD9, PSMD8, PSMB10, NFKBIB, PSMC4, HRAS, NFKBIA, NFKBIE, UBA52, AKT1S1, IKBKG, PDPK1, PSMA8, MLST8, TSC2
only naive ESCs	REACTOME_PHOSPHOLIPID_METABOLISM	1.6703	0.00976123	0.133371	UGCG, PI4KB, GBA, GPAT2, SMPD1, CDIPT, ACER2, LPIN2, DGAT1, PIK3CB, SYNJ1, SPTLC2, GPCPD1, MTMR14, PCYT2, PLA2G16, ACHE, PLA2G4F, PCYT1A, DEGS1, PLD6, PLD1, PLD2, INPP5J, INPP5K, PSAP, ARSI, AGPAT3, AGPAT2, NEU1
only naive ESCs	REACTOME_REGULATION_OF_APOPTOSIS	1.66659	0.118906	0.606085	PSMD9, PSMD8, PSMB10, UNC5B, PSMC4, UBA52, ARHGAP10, PSMA8, DAPK3
only naive ESCs	REACTOME_GOLGI_ASSOCIATED_VESICLE_BIOGENESIS	1.65741	0.139083	0.618151	BLOC1S3, RAB5C, AP1M2, GAK, AP1S1, NAPA, AP1B1, HIP1R
only naive ESCs	PID_ANGIOPOIETIN_RECEPTOR_PATHWAY	1.65741	0.139083	0.618151	F2, PLD2, TNIP2, ELK1, FES, GRB7, ELF1, ANGPT1
only naive ESCs	REACTOME_PROTEIN_FOLDING	1.65741	0.139083	0.618151	TUBA1C, TUBB4B, TUBB4A, NOP56, TUBB3, FBXW5, FBXO6, KIFC3
only naive ESCs	REACTOME_APOPTOTIC_EXECUTION_PHASE	1.65741	0.139083	0.618151	BCAP31, PRKCD, DFFB, HIST1H1D, CDH1, DSG3, LMNA, HIST1H1A
only naive ESCs	REACTOME_INSULIN_RECEPTOR_SIGNALLING_CASCADE	1.641	0.0769344	0.471105	FGF4, SHC2, HRAS, STK11, FGFR3, MAP2K2, FGF18, EIF4EBP1, FGF8, PDPK1, MLST8, TSC2, PIK3CB
only naive ESCs	KEGG_ACUTE_MYELOID_LEUKEMIA	1.63177	0.129025	0.618151	TCF7, HRAS, MAP2K2, PPARD, RUNX1, EIF4EBP1, IKBKG, ARAF, PIK3CB
only naive ESCs	BIOCARTA_HIVNEF_PATHWAY	1.63177	0.129025	0.618151	LMNB2, DAXX, NFKBIA, PRKCD, TRADD, XIAP, MAP2K7, DFFB, LMNA
only naive ESCs	KEGG_OXIDATIVE_PHOSPHORYLATION	1.61777	0.0477723	0.364539	NDUFAB1, ATP6V0B, NDUFV1, ATP6V0E1, COX5B, NDUFB9, NDUFB7, NDUFS7, ATP6V1E1, COX4I1, UQCRHL, UQCRH, ATP6V1B1, COX6B1, ATP6V0D1, ATP5D, ATP5G1, COX7B2
only naive ESCs	PID_PDGFRB_PATHWAY	1.61506	0.0391331	0.3235	NCK2, CTTN, SRF, WASF2, ARAP1, PRKCD, ARPC1B, PIK3CB, JUN, JUND, ARPC4, SFN, MAP2K2, ELK1, MAP2K7, RAPGEF1, BAIAP2, KSR1, SLC9A3R2, HRAS
only naive ESCs	REACTOME_RESPIRATORY_ELECTRON_TRANSPORT	1.61189	0.119751	0.606085	NDUFAB1, NDUFV1, NDUFB9, COX5B, NDUFB7, COX4I1, UQCRHL, UQCRH, NDUFS7, COX6B1
only naive ESCs	Helicase_C	1.61058	0.0547961	0.399689	DDX49, SRCAP, DDX28, DDX27, DDX23, DDX39A, DDX53, DDX43, DDX51, DDX56, DDX31, DDX54, DHX16, DDX19A, SMARCA2, DHX34, DHX37
only naive ESCs	REACTOME_DIABETES_PATHWAYS	1.60843	0.0447917	0.364208	F2, DDIT3, ZBTB17, KHSRP, HYOU1, ATF3, CALR, PCSK1, ARFGAP1, PREB, SYVN1, CXXC1, LMNA, ERN1, YIF1A, MYO5A, ATP6V0D1, EXOSC4, EXOSC5
only naive ESCs	REACTOME_TCA_CYCLE_AND_RESPIRATORY_ELECTRON_TRANSPORT	1.60117	0.0513148	0.379883	NDUFAB1, IDH3A, NDUFV1, PDHA1, COX5B, NDUFB9, NDUFB7, NDUFS7, SUCLG1, COX4I1, UQCRHL, MDH2, UQCRH, IDH3G, COX6B1, ACO2, ATP5G1, ATP5D
only naive ESCs	Znf_NHR/GATA	1.59838	0.139582	0.618151	ESRRA, HNF4A, RORA, THRA, PPARG, PPARD, GATA6, GATA4, NR1H2
only naive ESCs	Ubiquitin-rel_dom	1.58795	0.0206291	0.213168	RASIP1, RAD23A, RASSF1, UBL4A, RASSF7, ARAF, UBAC1, NPLOC4, AXIN1, PIK3CB, FAU, DVL2, RAPH1, DVL1, UBXN6, UBXN1, RADIL, FERMT1, FRMPD3, MAP1LC3C, ASPSCR1, PLEKHG5, EZR, RIN2, UBA52, GRB7, UBC, PLCE1
only naive ESCs	PID_LYSOPHOSPHOLIPID_PATHWAY	1.58248	0.129195	0.618151	PLCB3, PLD2, SLC9A3R2, HRAS, NFKBIA, JUN, PRKCD, MMP9, LPAR2, PIK3CB
only naive ESCs	Helicase_ATP-bd	1.57612	0.0630987	0.429471	DDX49, SRCAP, DDX28, DDX27, DDX23, DDX39A, DDX53, DDX43, DDX51, DDX56, DDX31, DDX54, DHX16, DDX19A, SMARCA2, DHX34, DHX37
only naive ESCs	KEGG_PARKINSONS_DISEASE	1.57612	0.0630987	0.429471	NDUFAB1, NDUFV1, UBE2J2, NDUFB9, COX5B, NDUFB7, SLC25A5, COX4I1, UQCRHL, UBE2G2, UQCRH, NDUFS7, PINK1, COX6B1, ATP5D, ATP5G1, COX7B2
only naive ESCs	WD40_repeat	1.56995	0.00809447	0.121662	CIAO1, GNB1L, CORO1A, STXBP5, WDR81, WDSUB1, WDR45, WDR46, WDR47, EML2, ATG16L1, EML6, WDR24, DENND3, GRWD1, WDR25, AAMP, BRWD3, WDR66, FBXW5, WDR5, WDR4, WIPI2, DCAF4, GNB2, BOP1, MLST8, WRAP73, LRWD1, WDTC1, LYST, ARPC1B, FZR1, PREB, WDR13, WDR34, PRPF19, IFT172, DCAF4L2, WDR74
only naive ESCs	REACTOME_ANTIGEN_PROCESSING_CROSS_PRESENTATION	1.56977	0.119706	0.606085	MRC2, PSMD9, PSMD8, PSMB10, CALR, HLA-F, UBA52, ITGB5, PSMA8, CTSS, PSMC4
only naive ESCs	REACTOME_PI3K_CASCADE	1.55413	0.139029	0.618151	FGF4, PIK3CB, STK11, FGF18, EIF4EBP1, FGF8, PDPK1, MLST8, TSC2, FGFR3
only naive ESCs	KEGG_EPITHELIAL_CELL_SIGNALING_IN_HELICOBACTER_PYLORI_INFECTION	1.55413	0.139029	0.618151	ATP6V0B, ATP6V1E1, NFKBIA, JUN, NOD1, GIT1, ATP6V0E1, ATP6V1B1, ATP6V0D1, IKBKG
only naive ESCs	REACTOME_PI_3K_CASCADE	1.54664	0.176142	0.682549	FGF4, FGF18, AKT1S1, FGF8, PDPK1, MLST8, TSC2, FGFR3
only naive ESCs	PID_NFAT_3PATHWAY	1.54664	0.176142	0.682549	BCL2L1, MAP3K8, RCAN1, PRKCD, BAX, SFN, PRKCZ, MEF2D
only naive ESCs	REACTOME_SIGNALING_BY_SCF_KIT	1.54435	0.128559	0.618151	HRAS, TEC, GAB2, MAP2K2, AKT1S1, FES, GRB7, MMP9, PDPK1, MLST8, TSC2
only naive ESCs	HAD-like_dom	1.53634	0.119029	0.606085	LPIN2, CTDNEP1, HDHD3, ATP8B2, CTDP1, PMM2, ATP1A3, PGP, PITPNM2, ATP2C2, TIMM50, ATP7B
only naive ESCs	REACTOME_RESPIRATORY_ELECTRON_TRANSPORT_ATP_SYNTHESIS_BY_CHEMIOSMOTIC_COUPLING_AND_HEAT_PRODUCTION_BY_UNCOUPLING_PROTEINS_	1.53634	0.119029	0.606085	NDUFAB1, NDUFV1, NDUFB9, COX5B, NDUFB7, COX4I1, UQCRHL, UQCRH, NDUFS7, COX6B1, ATP5G1, ATP5D
only naive ESCs	REACTOME_SIGNALING_BY_TGF_BETA_RECEPTOR_COMPLEX	1.53551	0.161965	0.660411	CDKN2B, E2F4, STUB1, JUNB, MEN1, PMEPA1, UBA52, PRKCZ, NCOR2
only naive ESCs	REACTOME_RIG_I_MDA5_MEDIATED_INDUCTION_OF_IFN_ALPHA_BETA_PATHWAYS	1.53551	0.161965	0.660411	IRF1, IRF7, NFKBIB, NFKBIA, TNFAIP3, UBA52, HERC5, IKBKG, NLRC5
only naive ESCs	REACTOME_SIGNALING_BY_THE_B_CELL_RECEPTOR_BCR	1.52299	0.0718108	0.450863	PSMD9, PSMD8, PSMB10, SYK, PSMC4, HRAS, NFKBIA, PIK3AP1, NFKBIE, NFKBIB, UBA52, AKT1S1, IKBKG, PDPK1, PSMA8, MLST8, TSC2, BTK
only naive ESCs	KEGG_MELANOGENESIS	1.51921	0.0950665	0.535829	TCF7, PLCB3, FZD5, MAP2K2, FZD8, WNT10B, DVL2, WNT3, DVL1, WNT9A, POMC, MITF, WNT5B, FZD10, HRAS
only naive ESCs	KEGG_TOLL_LIKE_RECEPTOR_SIGNALING_PATHWAY	1.50918	0.117896	0.606085	MAP3K8, IRF7, TOLLIP, PIK3CB, NFKBIA, JUN, MAP2K2, MAP2K7, IKBKG, TLR4, LY96, IRAK1, IRAK4
only naive ESCs	PID_AP1_PATHWAY	1.50036	0.159822	0.660411	CDKN2A, MT2A, JUNB, JUN, JUND, PLAU, MMP9, ELF1, ATF3, MAFG
only naive ESCs	REACTOME_RNA_POL_I_RNA_POL_III_AND_MITOCHONDRIAL_TRANSCRIPTION	1.49227	0.136002	0.618151	TAF1C, POLR1A, UBTF, H2AFX, POLR2E, SNAPC2, HIST1H2BJ, SNAPC4, POLRMT, BRF1, POLR3H, HIST1H2BK
only naive ESCs	WHTH_DNA-bd_dom	1.48596	0.0274444	0.247499	HSF1, FOXP1, FOXP4, LARP1B, FOXR1, FOXR2, FOXH1, IRF7, ELF1, FOXI3, ELF4, GPS1, EIF3K, CDT1, DVL2, DVL1, RPS19, ELL, PAX5, SPIC, SNF8, HIST1H1D, DEPTOR, ANAPC2, HIST1H1A, IRF1, E2F4, GTF2F1, ERF, FARSA, ELK1, DDRGK1, FOXC1
only naive ESCs	REACTOME_SIGNALING_BY_ILS	1.48451	0.107922	0.595269	SQSTM1, MAP3K8, TOLLIP, SYK, PIK3CB, TEC, GAB2, TNIP2, MAP2K2, NOD1, RAPGEF1, IRAK1, HRAS, IRAK4, IKBKG
only naive ESCs	REACTOME_GENERIC_TRANSCRIPTION_PATHWAY	1.4801	0.0103592	0.135215	ZNF235, JUNB, MEN1, KAT2A, ZNF432, ZNF492, NCOR2, TEAD4, NCOA3, NCOA1, NCOA6, ZNF559, ZNF354C, ZNF454, RORA, THRA, ZNF585A, ZNF571, ZNF585B, ZNF649, ZNF471, NR1H2, ZNF343, CDKN2B, ZNF324, ZNF205, ESRRA, ZNF263, ZNF208, PPARG, ZNF583, ZNF582, NRBF2, ZNF613, E2F4, ZNF157, ZNF98, ZNF528, HNF4A, PPARD, UBA52, TGS1, ZNF350, ZNF540, ZNF500, ZNF506, ZNF394, ZNF560
only naive ESCs	KEGG_NEUROTROPHIN_SIGNALING_PATHWAY	1.47962	0.0864351	0.510378	RPS6KA1, RPS6KA4, SHC2, NFKBIB, PIK3CB, NFKBIA, JUN, PRKCD, BAX, NFKBIE, MAP2K2, MAP2K7, RAPGEF1, SH2B1, PDPK1, IRAK1, HRAS, IRAK4
only naive ESCs	REACTOME_SPHINGOLIPID_METABOLISM	1.47739	0.185937	0.698672	ACER2, DEGS1, UGCG, GBA, PSAP, ARSI, SPTLC2, SMPD1, NEU1
only naive ESCs	KEGG_PHOSPHATIDYLINOSITOL_SIGNALING_SYSTEM	1.47281	0.157179	0.660411	PLCB3, INPP5D, PI4KB, PIK3CB, INPP5K, SYNJ1, PLCD3, PLCE1, IPPK, INPP5J, CDIPT
only naive ESCs	SPRY_dom	1.45088	0.142335	0.624762	TRIM11, BSPRY, ASH2L, RYR1, TRIM26, TRIM60, SPRYD3, TRIM58, RFPL4A, SPSB3, SPSB1, TRIM6, TRIM41
only naive ESCs	KEGG_PEROXISOME	1.45041	0.16738	0.664163	PEX5, PEX6, PXMP4, PRDX1, CAT, ACAA1, ACOT8, ABCD1, DECR2, EHHADH, PEX16
only naive ESCs	KEGG_FC_EPSILON_RI_SIGNALING_PATHWAY	1.45041	0.16738	0.664163	FCER1G, INPP5D, SYK, HRAS, GAB2, PRKCD, MAP2K2, MAP2K7, PDPK1, PIK3CB, BTK
only naive ESCs	F-box_dom	1.45018	0.182042	0.68926	FBXO46, FBXO36, FBXL13, FBXL6, CCNF, FBXL15, FBXO31, FBXO6, FBXL18, FBXW5
only naive ESCs	KEGG_GLYCEROPHOSPHOLIPID_METABOLISM	1.45018	0.182042	0.68926	PCYT1A, PLD1, PLD2, LYPLA2, PCYT2, GPAT2, AGPAT3, AGPAT2, ACHE, CDIPT
only naive ESCs	KEGG_MELANOMA	1.45018	0.182042	0.68926	CDKN2A, CDH1, HRAS, MAP2K2, FGF18, ARAF, FGF8, MITF, FGF4, PIK3CB
only naive ESCs	KEGG_ENDOCYTOSIS	1.44398	0.0622294	0.429471	HSPA2, EHD1, HRAS, CHMP4C, HLA-F, HSPA1B, ARFGAP1, ARAP1, GRK6, VPS28, CLTB, VPS37B, RAB5C, EPN1, SH3GLB2, ACAP3, PRKCZ, VPS4A, FGFR3, RAB11FIP3, PLD1, PLD2, RAB11FIP4, GIT1, SNF8
only naive ESCs	KEGG_PATHWAYS_IN_CANCER	1.44218	0.0180979	0.200899	BCL2L1, TGFB3, RASSF1, HRAS, NFKBIA, BAX, MAP2K2, XIAP, ARAF, IKBKG, MITF, FZD10, FZD5, AXIN1, FZD8, WNT10B, CCNE1, JUN, DVL2, FGF18, CDH1, DAPK3, CDKN2B, TCF7, CDKN2A, TRAF4, WNT9A, DVL1, PPARG, PPARD, FGF8, LAMC2, FGF4, FGFR3, PLD1, EGLN3, BMP4, BMP2, WNT3, GSTP1, RUNX1, PIAS4, MMP9, WNT5B, PIK3CB
only naive ESCs	KEGG_APOPTOSIS	1.43069	0.163771	0.660411	BCL2L1, ENDOD1, PIK3CB, NFKBIA, ENDOG, TRADD, XIAP, IKBKG, BAX, IRAK1, DFFB, IRAK4
only naive ESCs	WD40_repeat_dom	1.42895	0.0243297	0.236618	CIAO1, GNB1L, CORO1A, STXBP5, WDR81, WDSUB1, WDR45, WDR46, WDR47, EML2, ATG16L1, EML6, WDR24, DENND3, GRWD1, WDR25, AAMP, BRWD3, WDR66, FBXW5, WDR5, WDR4, WIPI2, DCAF4, GNB2, BOP1, MLST8, WRAP73, TAF1C, LRWD1, WDTC1, LYST, ARPC1B, FZR1, VPS11, PREB, WDR13, WDR34, PRPF19, IFT172, DCAF4L2, WDR74
only naive ESCs	Znf_LIM	1.42632	0.193655	0.713282	PRICKLE3, PDLIM1, LHX8, ISL1, LIMCH1, MICAL3, LIMA1, CSRP1, LIMD1, LMO1
only naive ESCs	REACTOME_FATTY_ACID_TRIACYLGLYCEROL_AND_KETONE_BODY_METABOLISM	1.42205	0.0797451	0.482361	ACADS, GPAT2, PPARGC1B, NCOR2, TEAD4, NCOA3, NCOA1, NCOA6, DGAT1, RORA, MED18, MED19, CPT1A, ESRRA, ELOVL1, PPARG, SLC25A20, TGS1, LPIN2, ECI1, AGPAT3, AGPAT2, ABCA1
only naive ESCs	WD40/YVTN_repeat-like_dom	1.41693	0.0216889	0.219544	CIAO1, GNB1L, CORO1A, STXBP5, WDR81, SEMA4B, SEMA4C, PLXNB2, WDSUB1, WDR45, WDR46, WDR47, EML2, ATG16L1, FSTL5, EML6, WDR24, WDR66, DENND3, GRWD1, WDR25, AAMP, BRWD3, LYST, FBXW5, WDR5, WDR4, WIPI2, DCAF4, GNB2, BOP1, MLST8, WRAP73, TAF1C, LRWD1, WDTC1, ARPC1B, FZR1, VPS11, PREB, WDR13, WDR34, PRPF19, IFT172, DCAF4L2, WDR74
only naive ESCs	PID_CASPASE_PATHWAY	1.41569	0.254362	0.826515	LMNB2, TRADD, DFFB, XIAP, PRF1, BAX, LMNA
only naive ESCs	REACTOME_DESTABILIZATION_OF_MRNA_BY_AUF1_HNRNP_D0	1.41569	0.254362	0.826515	PSMD9, PSMD8, PSMB10, HSPA1B, UBA52, PSMA8, PSMC4
only naive ESCs	Glycoside_hydrolase_SF	1.41569	0.254362	0.826515	HPSE, OVGP1, GBA, HYAL3, HYAL4, SLC3A2, GLB1L
only naive ESCs	Homeobox_CS	1.40638	0.0767484	0.471105	HESX1, ISL1, ARGFX, PITX2, DMBX1, NANOGP8, LHX8, SIX2, DLX4, DLX5, DLX6, IRX3, DLX3, HHEX, HOXB2, HOXB3, HOXB7, HOXB13, ARX, HOXD13, NKX1-2, HOXA1, IRX2, POU2F3, HOXA9
only naive ESCs	REACTOME_ER_PHAGOSOME_PATHWAY	1.39156	0.246102	0.826515	PSMD9, PSMD8, PSMB10, CALR, HLA-F, UBA52, PSMA8, PSMC4
only naive ESCs	REACTOME_RNA_POL_II_PRE_TRANSCRIPTION_EVENTS	1.38343	0.270811	0.832227	POLR2E, GTF2F1, ELL, SUPT5H, CTDP1, TAF13, TAF4B
only naive ESCs	KEGG_MTOR_SIGNALING_PATHWAY	1.38343	0.270811	0.832227	RPS6KA1, PIK3CB, STK11, EIF4EBP1, PDPK1, MLST8, TSC2
only naive ESCs	Homeobox_metazoa	1.37397	0.194139	0.713282	HHEX, HOXB2, HOXB3, HOXB7, PITX2, NKX1-2, HOXA1, DLX4, DLX5, DLX6, HOXA9, DLX3
only naive ESCs	REACTOME_REGULATION_OF_MRNA_STABILITY_BY_PROTEINS_THAT_BIND_AU_RICH_ELEMENTS	1.36721	0.211208	0.759124	PSMD9, PSMD8, PSMB10, KHSRP, PRKCD, HSPA1B, UBA52, PSMA8, PSMC4, EXOSC4, EXOSC5
only naive ESCs	REACTOME_INTERFERON_GAMMA_SIGNALING	1.3642	0.261088	0.832227	IRF1, MT2A, CD44, HLA-F, PRKCD, OAS1, ICAM1, IRF7
only naive ESCs	REACTOME_SIGNALING_BY_ERBB2	1.36307	0.188575	0.703256	STUB1, HRAS, PRKCD, CDC37, MAP2K2, UBA52, AKT1S1, GRB7, NRG1, PDPK1, MLST8, TSC2, MATK
only naive ESCs	KEGG_WNT_SIGNALING_PATHWAY	1.36109	0.1277	0.618151	DVL1, PORCN, TCF7, PLCB3, FZD5, AXIN1, FZD8, FRAT2, WNT10B, JUN, SENP2, DVL2, WNT3, PPARD, NKD2, WNT9A, WNT5B, FZD10, CCND3, SIAH1
only naive ESCs	KEGG_HUNTINGTONS_DISEASE	1.35422	0.112907	0.606085	COX5B, NDUFB7, BAX, UQCRH, CLTB, COX6B1, BBC3, ATP5D, NDUFAB1, NDUFV1, NDUFB9, TAF4B, UQCRHL, COX7B2, ATP5G1, PLCB3, DNAH3, SLC25A5, POLR2E, PPARG, COX4I1, TBPL2, NDUFS7
only naive ESCs	KEGG_AMYOTROPHIC_LATERAL_SCLEROSIS_ALS	1.35261	0.28753	0.853981	BCL2L1, DAXX, TOMM40, NEFH, BAX, CAT, GRIN2D
only naive ESCs	REACTOME_CELL_SURFACE_INTERACTIONS_AT_THE_VASCULAR_WALL	1.34787	0.22286	0.78396	FCER1G, GRB7, SLC3A2, SLC7A7, PIK3CB, SLC7A5, F2, PPIL2, ESAM, ANGPT1, HRAS
only naive ESCs	REACTOME_INNATE_IMMUNE_SYSTEM	1.33483	0.0905873	0.526422	BCL2L1, CD55, NFKBIB, NFKBIA, MAP2K2, MAP2K7, IKBKG, NLRC4, NLRC5, LY96, JUN, NOD1, IRAK1, IRAK4, TLR4, CTSB, HERC5, ECSIT, LGALS3, CTSS, RPS6KA1, IRF1, IRF7, CFD, TNFAIP3, UBA52, ELK1, SIGIRR, DEFB123, BTK
only naive ESCs	REACTOME_CLASS_B_2_SECRETIN_FAMILY_RECEPTORS	1.32907	0.234762	0.820012	PTH1R, FZD5, CD55, FZD8, CD97, WNT10B, GIP, GNB2, WNT3, WNT9A, FZD10
only naive ESCs	KEGG_INSULIN_SIGNALING_PATHWAY	1.3282	0.162985	0.660411	INPP5D, SHC2, MKNK2, TSC2, PIK3CB, INPP5K, MAP2K2, ELK1, ARAF, FBP1, HRAS, PDPK1, TRIP10, EIF4EBP1, PYGL, PHKG2, PRKCZ, RAPGEF1
only naive ESCs	KEGG_PPAR_SIGNALING_PATHWAY	1.32668	0.265891	0.832227	CPT1A, PPARD, PPARG, ACAA1, PDPK1, FABP3, UBC, SLC27A4, EHHADH
only naive ESCs	REACTOME_P53_DEPENDENT_G1_DNA_DAMAGE_RESPONSE	1.32313	0.30448	0.883171	PSMD9, PSMD8, PSMB10, CCNE1, UBA52, PSMA8, PSMC4
only naive ESCs	REACTOME_MEIOSIS	1.31788	0.256102	0.826515	HSPA2, SMC1B, STAG3, H2AFX, TOP3A, LMNA, SYCP2, SYCP3, HIST1H2BJ, HIST1H2BK
only naive ESCs	REACTOME_TRANSCRIPTION	1.31586	0.149472	0.650335	TAF1C, TAF13, CSTF2, UBTF, GTF2F1, ELL, POLR1A, U2AF1, SUPT5H, U2AF2, H2AFX, CTDP1, POLR2E, SNAPC2, TAF4B, HIST1H2BJ, SNAPC4, POLRMT, BRF1, POLR3H, HIST1H2BK
only naive ESCs	KEGG_FC_GAMMA_R_MEDIATED_PHAGOCYTOSIS	1.30496	0.238218	0.820592	INPP5D, PLD1, PLD2, WASF2, SYK, ARPC1B, PIK3CB, GAB2, PRKCD, ARPC4, PLA2G4F, FCGR2B
only naive ESCs	PID_MYC_ACTIV_PATHWAY	1.29813	0.269345	0.832227	RCC1, NME2, UBTF, BMI1, BAX, TAF4B, KAT2A, MMP9, SNAI1, SHMT1
only naive ESCs	Znf_PHD-finger	1.29813	0.269345	0.832227	KMT2C, KMT2B, DPF1, PHRF1, CXXC1, BRPF3, BRPF1, PHF8, PHF2, JADE2
only naive ESCs	WD40_repeat_CS	1.29704	0.16295	0.660411	CIAO1, WDR5, LRWD1, WDR47, PRPF19, ATG16L1, FZR1, EML6, WDR24, GNB2, DENND3, GNB1L, GRWD1, CORO1A, BOP1, AAMP, WDSUB1, BRWD3, STXBP5, MLST8, LYST
only naive ESCs	REACTOME_CDT1_ASSOCIATION_WITH_THE_CDC6_ORC_ORIGIN_COMPLEX	1.2949	0.321623	0.906392	PSMD9, PSMD8, PSMB10, CDT1, UBA52, PSMA8, PSMC4
only naive ESCs	KEGG_NON_SMALL_CELL_LUNG_CANCER	1.2949	0.321623	0.906392	CDKN2A, RASSF1, HRAS, MAP2K2, ARAF, PDPK1, PIK3CB
only naive ESCs	PID_RAC1_PATHWAY	1.2949	0.321623	0.906392	WASF2, ARPC1B, JUN, ARPC4, MAP2K7, CDH1, BAIAP2
only naive ESCs	REACTOME_SIGNALING_BY_WNT	1.28818	0.307507	0.886766	PSMD9, PSMD8, AXIN1, PSMB10, FRAT2, UBA52, PSMA8, PSMC4
only naive ESCs	Small_GTP-bd_dom	1.28783	0.169929	0.668926	DRG2, RHOF, RASL11A, RAB5C, RRAD, REM1, HRAS, RAB1B, MTG2, MRAS, RHOV, ARL11, RND2, ARFRP1, RAB42, RHOT2, RHOB, RHOG, RAB40B, EEF2, RAB35
only naive ESCs	PH_domain	1.28359	0.108012	0.595269	AFAP1L1, GAB2, RTKN, MPRIP, FAM109A, PHLDA2, ARHGEF16, ARAP1, ARHGAP42, TEC, PLEKHH3, RAPH1, PLEKHB2, ARHGEF11, ARHGAP10, FGD3, FGD2, ACAP3, PLEKHM1, PLEKHM2, FERMT1, PLCD3, SH2B1, CYTH3, CYTH2, PLEKHG1, PLD1, PLD2, PLEKHG5, DAPP1, MCF2L, GRB7, BTK, ELMO3
only naive ESCs	PID_CDC42_PATHWAY	1.28303	0.294637	0.86988	PLD1, ARPC1B, HRAS, JUN, ARPC4, PRKCZ, MAP2K7, CDH1, BAIAP2
only naive ESCs	KEGG_ERBB_SIGNALING_PATHWAY	1.27568	0.271816	0.832227	NCK2, SHC2, PIK3CB, JUN, MAP2K2, MAP2K7, ELK1, ARAF, NRG1, EIF4EBP1, HRAS
only naive ESCs	REACTOME_PPARA_ACTIVATES_GENE_EXPRESSION	1.27073	0.251999	0.826515	CPT1A, NCOA3, NCOA1, NCOA6, ESRRA, PPARGC1B, PPARG, TGS1, RORA, ABCA1, MED18, MED19, TEAD4
only naive ESCs	AAA+_ATPase	1.26455	0.218818	0.77524	DNAH3, ABCG2, ABCA13, ABCF3, ATAD3B, BCS1L, PEX6, ATAD3A, ABCB8, AFG3L2, VPS4A, CHTF18, ABCA1, ABCD1, CLPB, PSMC4, LONP1
only naive ESCs	B30.2/SPRY	1.25757	0.273551	0.832401	TRIM11, BSPRY, ASH2L, RYR1, TRIM26, TRIM60, SPRYD3, RFPL4A, SPSB3, SPSB1, TRIM6, TRIM41
only naive ESCs	KEGG_MAPK_SIGNALING_PATHWAY	1.25067	0.138189	0.618151	HSPA2, TGFB3, RASGRP4, MKNK2, HRAS, JUND, HSPA1B, MAP2K7, IKBKG, DAXX, MAP3K8, CACNB3, GADD45A, JUN, TAOK1, FGF18, DUSP8, DDIT3, SRF, MRAS, MAP3K13, ECSIT, FGF8, DUSP14, DUSP10, FGF4, FGFR3, TAOK2, TAOK3, RPS6KA1, RPS6KA4, MAP2K2, ELK1
only naive ESCs	REACTOME_ASPARAGINE_N_LINKED_GLYCOSYLATION	1.24227	0.310229	0.889443	CALR, MOGS, GMPPA, GMPPB, MAN1B1, B4GALT4, EDEM2, PMM2, PREB, DPM2
only naive ESCs	REACTOME_IMMUNOREGULATORY_INTERACTIONS_BETWEEN_A_LYMPHOID_AND_A_NON_LYMPHOID_CELL	1.2419	0.35633	0.93021	IFITM1, LILRB2, FCGR2B, HLA-F, ICAM1, ULBP1, CDH1
only naive ESCs	SDR_fam	1.2419	0.35633	0.93021	HSD17B10, DCXR, SPR, CBR3, RDH13, DECR2, HSD17B6
only naive ESCs	HMG_box_dom	1.2419	0.35633	0.93021	CIC, KMT2C, TCF7, HMGXB3, UBTF, MAEL, CCDC124
only naive ESCs	KEGG_HEDGEHOG_SIGNALING_PATHWAY	1.2419	0.35633	0.93021	BMP4, BMP2, WNT3, WNT10B, CSNK1D, WNT9A, WNT5B
only naive ESCs	ARM-type_fold	1.24181	0.117653	0.606085	NOP9, IPO13, HGH1, INTS1, SCYL1, C9orf3, TELO2, CTIF, NOC4L, TSC2, INF2, EIF3K, MROH1, PIK3CB, NOC2L, ARMC5, ARMC3, MEI1, URB1, ZYG11A, LYST, EFR3B, RIC8A, ULK4, STAG3, MRO, IFRD2, PPP6R1, ARMC6, ARMC7, DOHH, BRAT1, IFT172, AP1G2, VPS11, AP1B1, MYBBP1A, RRP12, IPO4, ZNFX1, ELMO3
only naive ESCs	Small_GTPase	1.23272	0.246648	0.826515	RHOF, RASL10A, RAB5C, RRAD, REM1, HRAS, RAB1B, RHOV, MRAS, RASL11A, RND2, RAB42, RHOT2, RHOB, RHOG, RAB40B, RAB35
only naive ESCs	KEGG_T_CELL_RECEPTOR_SIGNALING_PATHWAY	1.22907	0.286327	0.853981	MAP3K8, TEC, NCK2, NFKBIB, PIK3CB, NFKBIA, JUN, NFKBIE, MAP2K2, MAP2K7, IKBKG, PDPK1, HRAS
only naive ESCs	Tyr_Pase_AS	1.22267	0.339061	0.918985	PTPN23, MTMR14, TPTE, DUSP8, PTPRN, DUSP14, DUSP23, DUSP10, PTPRH
only naive ESCs	KEGG_CARDIAC_MUSCLE_CONTRACTION	1.22267	0.339061	0.918985	FXYD2, COX5B, CACNB3, COX4I1, UQCRHL, ATP1A3, UQCRH, COX6B1, COX7B2
only naive ESCs	PID_HDAC_CLASSI_PATHWAY	1.22016	0.355481	0.93021	SMG5, SIRT7, SIRT6, HDAC8, NFKBIA, PPARG, MBD3, NCOR2
only naive ESCs	Ser/Thr_kinase_AS	1.21706	0.154949	0.660411	MKNK2, PLK3, PLK2, PKMYT1, STK11, MAP2K2, ARAF, CDK20, PINK1, MAP3K8, GRK6, SGK3, BMP2K, CSNK1D, GAK, MARK2, AURKC, KSR1, IRAK1, DAPK3, PHKG2, ERN1, ACVRL1, PIM3, PRKCD, PRKCZ, PDPK1, RPS6KA4, TAOK1, TAOK2, TAOK3, RPS6KA1, PNCK, STK10, MAP3K13, CDK5, MAP2K7
only naive ESCs	PID_P53_REGULATION_PATHWAY	1.21699	0.373819	0.950843	DAXX, CDKN2A, RASSF1, PRKCD, E4F1, CSNK1D, SMYD2
only naive ESCs	ARM-like	1.21323	0.197038	0.714739	NOP9, IPO13, HGH1, SCYL1, ARMC7, TSC2, INF2, ARMC5, MROH1, ARMC3, MEI1, AP1B1, ZYG11A, EFR3B, RIC8A, ULK4, STAG3, AP5Z1, MRO, IFRD2, ARMC6, TELO2, DOHH, BRAT1, AP1G2, RRP12, IPO4, ELMO3
only naive ESCs	REACTOME_DOWNSTREAM_SIGNAL_TRANSDUCTION	1.2108	0.323759	0.907256	NCK2, HRAS, PRKCD, MAP2K2, AKT1S1, RAPGEF1, GRB7, PDPK1, MLST8, TSC2, PIK3CB
only naive ESCs	Znf_RING_CS	1.2087	0.247791	0.826515	TRIM11, PCGF1, RNF17, RNF31, ARIH2, BFAR, RNF187, PHRF1, RNF113A, BMI1, TRIM8, MKRN3, TRIM58, TRIM61, TRIM60, CHFR, TRIM41, TRAF4, TRIM6, RNF212
only naive ESCs	KEGG_SPLICEOSOME	1.20816	0.286536	0.853981	DDX23, HSPA2, SF3A2, U2AF1, U2AF2, HSPA1B, PUF60, PRPF19, DHX16, CHERP, CCDC12, PCBP1, SNRPC, SART1, XAB2
only naive ESCs	KEGG_ALZHEIMERS_DISEASE	1.20681	0.256619	0.826515	NDUFAB1, HSD17B10, APOE, COX5B, NDUFB9, NDUFB7, NDUFS7, PLCB3, NDUFV1, COX4I1, UQCRHL, CDK5, UQCRH, GRIN2D, COX6B1, ATP5D, ATP5G1, ERN1, COX7B2
only naive ESCs	Ankyrin_rpt-contain_dom	1.20414	0.197418	0.714739	ANKRD45, ANKRD54, ANKRD55, NFKBIB, NFKBIA, NFKBIE, UACA, CLPB, PIK3AP1, ASB1, ASB6, ANKRD2, ANKRD9, MIB2, ANKS3, CAMTA2, NFKBIL1, PPP1R12C, PPP1R16A, TRPV3, CDKN2B, CDKN2A, CDKN2D, ANKRD42, ACAP3, OSTF1, ABTB2, ANK1, GIT1, BCL3
only naive ESCs	Ser-Thr/Tyr_kinase_cat_dom	1.20244	0.275794	0.83411	MATK, ACVRL1, TXK, SYK, TEC, GAK, TESK1, FRK, MAP3K13, ARAF, BTK, MLKL, KSR1, IRAK1, FGFR3, IRAK4, FES
only naive ESCs	SIG_PIP3_SIGNALING_IN_CARDIAC_MYOCTES	1.19905	0.371675	0.950263	BCL2L1, RPS6KA1, CDKN2A, GADD45A, SFN, PDPK1, CYTH3, TSC2
only naive ESCs	KEGG_RENAL_CELL_CARCINOMA	1.19905	0.371675	0.950263	EGLN3, TGFB3, PIK3CB, JUN, MAP2K2, ARAF, RAPGEF1, HRAS
only naive ESCs	KEGG_CELL_CYCLE	1.19701	0.297372	0.87276	CDKN2B, CDKN2A, ZBTB17, CCNE1, CDKN2D, CDKN1C, GADD45A, CCND3, FZR1, PKMYT1, E2F4, SFN, SMC1B, ANAPC2, TGFB3
only naive ESCs	SCAN_dom	1.19306	0.391349	0.956203	MZF1, ZNF394, ZNF75D, ZNF263, ZNF500, ZSCAN1, PEG3
only naive ESCs	KEGG_NOD_LIKE_RECEPTOR_SIGNALING_PATHWAY	1.19306	0.391349	0.956203	NFKBIB, NFKBIA, TNFAIP3, XIAP, NOD1, IKBKG, NLRC4
only naive ESCs	Retrov_capsid_C	1.19306	0.391349	0.956203	MZF1, ZNF394, ZNF75D, ZNF263, ZNF500, ZSCAN1, PEG3
only naive ESCs	Histone-fold	1.18576	0.335673	0.918985	NFYC, ABTB2, TAF6L, H2AFX, CENPA, TAF13, TAF4B, POLE4, HIST3H2A, HIST1H3I, HIST1H2BJ, HIST1H2BK
only naive ESCs	PID_BETA_CATENIN_NUC_PATHWAY	1.18548	0.369259	0.950263	TCF7, CDKN2A, CDH1, JUN, SFN, PITX2, MMP9, MITF, FGF4
only naive ESCs	SIG_INSULIN_RECEPTOR_PATHWAY_IN_CARDIAC_MYOCYTES	1.18519	0.413771	0.983718	RPS6KA1, CDKN2A, SFN, PDPK1, CYTH3, SERPINB6
only naive ESCs	REACTOME_RNA_POL_I_TRANSCRIPTION	1.18519	0.413771	0.983718	TAF1C, UBTF, H2AFX, POLR1A, HIST1H2BJ, HIST1H2BK
only naive ESCs	SH3_domain	1.18267	0.246629	0.826515	CTTN, DLG3, UBASH3B, TXK, ARHGAP42, CACNB3, TEC, HCLS1, PACSIN3, ARHGEF16, FRK, SH3GLB2, OSTF1, ARHGEF38, TRIP10, TJP3, NCK2, SH3TC1, MCF2L, RUSC2, BTK, ARHGAP10, BAIAP2, MATK, GAS7
only naive ESCs	Homeobox_dom	1.18118	0.238236	0.820592	HESX1, ISL1, ARGFX, MEIS1, PITX2, DMBX1, NANOGP8, LHX8, MEIS2, SIX2, DLX4, DLX5, DLX6, IRX3, DLX3, HHEX, HOXB2, HOXB3, HOXB7, HOXB13, ARX, HOXD13, NKX1-2, HOXA1, IRX2, POU2F3, HOXA9
only naive ESCs	REACTOME_LATE_PHASE_OF_HIV_LIFE_CYCLE	1.18077	0.35051	0.93021	TAF13, GTF2F1, ELL, RCC1, SUPT5H, VPS28, UBA52, VPS37B, POLR2E, TAF4B, CTDP1
only naive ESCs	KEGG_ADIPOCYTOKINE_SIGNALING_PATHWAY	1.17866	0.387923	0.956203	CPT1A, STK11, NFKBIB, NFKBIA, TRADD, NFKBIE, IKBKG, POMC
only naive ESCs	RNaseH-like_dom	1.17866	0.387923	0.956203	TOE1, PNLDC1, PIWIL2, MAEL, REXO1, REXO4, ISG20L2, AEN
only naive ESCs	KEGG_SMALL_CELL_LUNG_CANCER	1.17485	0.366684	0.950263	CDKN2B, BCL2L1, NFKBIA, TRAF4, PIK3CB, CCNE1, XIAP, IKBKG, PIAS4, LAMC2
only naive ESCs	Homeobox-like	1.17008	0.214088	0.763939	HESX1, ISL1, ARGFX, TIGD5, SIX2, TIGD7, PITX2, NCOR2, DMBX1, NANOGP8, LHX8, TADA2B, MEIS2, MEIS1, PC, DLX4, DLX5, DLX6, IRX3, DLX3, HHEX, HOXB2, HOXB3, MIER2, CENPB, HOXB7, PAX5, SNAPC4, HOXB13, ARX, HOXD13, NKX1-2, HOXA1, IRX2, POU2F3, HOXA9
only naive ESCs	REACTOME_METABOLISM_OF_LIPIDS_AND_LIPOPROTEINS	1.16872	0.162194	0.660411	UGCG, ACADS, PI4KB, GBA, POMC, GPAT2, SMPD1, PPARGC1B, ACHE, NCOR2, CDIPT, ACER2, NCOA3, APOE, NCOA6, DGAT1, PIK3CB, RORA, ACAA1, SYNJ1, ABCD1, SPTLC2, TGS1, TEAD4, GPCPD1, CPT1A, MTMR14, ESRRA, P4HB, PCYT2, PLD6, PPARG, SLC25A20, NCOA1, ACOT8, MED19, LPIN2, PLA2G4F, PCYT1A, DEGS1, PLA2G16, PLD1, PLD2, INPP5J, INPP5K, PSAP, ARSI, ELOVL1, ECI1, MED18, AGPAT3, AGPAT2, ABCA1, NEU1
only naive ESCs	KEGG_TGF_BETA_SIGNALING_PATHWAY	1.15911	0.381008	0.956203	CDKN2B, BMP4, ACVRL1, BMP2, NODAL, LEFTY2, E2F4, TGFB3, PITX2, ID1
only naive ESCs	REACTOME_HEPARAN_SULFATE_HEPARIN_HS_GAG_METABOLISM	1.15878	0.432833	0.989332	HPSE, HS3ST1, SDC4, HS3ST3A1, B3GAT3, B4GALT7
only naive ESCs	REACTOME_INTERFERON_ALPHA_BETA_SIGNALING	1.15878	0.432833	0.989332	IFITM3, IFITM1, IRF7, IRF1, HLA-F, OAS1
only naive ESCs	PID_KIT_PATHWAY	1.15878	0.432833	0.989332	HRAS, TEC, MAP2K2, MITF, PDPK1, MATK
only naive ESCs	REACTOME_CYTOKINE_SIGNALING_IN_IMMUNE_SYSTEM	1.15263	0.265634	0.832227	MT2A, HRAS, GAB2, HLA-F, MAP2K2, RAPGEF1, MAP3K8, PIK3CB, TEC, OAS1, NOD1, CISH, ICAM1, IRAK1, IRAK4, IFITM3, IFITM1, CD44, PRKCD, TNIP2, HERC5, SH2B1, SQSTM1, IRF1, IRF7, TOLLIP, SYK, UBA52, IKBKG
only naive ESCs	PID_VEGFR1_2_PATHWAY	1.13988	0.42046	0.983718	AKAP1, NCK2, PRKCD, MAP2K2, SHB, FES, PDPK1, CDH5
only naive ESCs	REACTOME_CELL_JUNCTION_ORGANIZATION	1.13988	0.42046	0.983718	CD151, CDH5, CRB3, CDH1, PARVB, LAMC2, TESK1, CLDN7
only naive ESCs	KEGG_LEISHMANIA_INFECTION	1.13988	0.42046	0.983718	TGFB3, NFKBIB, NFKBIA, JUN, ELK1, TLR4, IRAK1, IRAK4
only naive ESCs	Butyrophylin	1.13988	0.42046	0.983718	TRIM11, BSPRY, TRIM26, TRIM58, RFPL4A, TRIM60, TRIM6, TRIM41
only naive ESCs	KEGG_PYRIMIDINE_METABOLISM	1.13839	0.391221	0.956203	NME6, CDA, NME2, PNP, UPP1, POLR2E, POLR1A, ITPA, POLE4, TXNRD2, POLR3H
only naive ESCs	REACTOME_DOWNSTREAM_SIGNALING_OF_ACTIVATED_FGFR	1.13839	0.391221	0.956203	MLST8, HRAS, PRKCD, MAP2K2, AKT1S1, PDPK1, FGF8, FGF18, FGF4, TSC2, FGFR3
only naive ESCs	REACTOME_RESPONSE_TO_ELEVATED_PLATELET_CYTOSOLIC_CA2_	1.13373	0.414942	0.983718	TGFB3, PSAP, CFD, KNG1, LEFTY2, STX4, BRPF3, SPARC, VWF
only naive ESCs	Znf_PHD	1.12887	0.409766	0.983718	KMT2C, KMT2B, DPF1, PHRF1, BRPF1, BRPF3, CXXC1, PHF8, PHF2, JADE2
only naive ESCs	REACTOME_HIV_INFECTION	1.1275	0.337447	0.918985	TAF13, RCC1, GTF2F1, PSMD8, ELL, PSMB10, AP1M2, SUPT5H, APOBEC3G, VPS37B, SLC25A5, CTDP1, POLR2E, TAF4B, AP1B1, UBA52, PSMD9, PSMA8, PSMC4, VPS28, AP1S1
only naive ESCs	TPR-like_helical_dom	1.12104	0.327661	0.913034	TEX11, AIP, ADCY10, PDCD11, SMG5, GPS1, STUB1, NAPA, TRAPPC12, TCF25, CLUH, COPE, KDM6B, SGTA, SMYD2, PEX5, WDTC1, FKBPL, IFT172, SH3TC1, VPS11, CFAP46, CCNF, KLC3, XAB2
only naive ESCs	KEGG_PROSTATE_CANCER	1.11433	0.424161	0.987719	TCF7, NFKBIA, PIK3CB, CCNE1, MAP2K2, GSTP1, ARAF, IKBKG, PDPK1, HRAS
only naive ESCs	REACTOME_SIGNALING_BY_FGFR	1.10968	0.413279	0.983718	MLST8, HRAS, PRKCD, MAP2K2, UBA52, AKT1S1, PDPK1, FGF8, FGF18, FGF4, TSC2, FGFR3
only naive ESCs	REACTOME_SCFSKP2_MEDIATED_DEGRADATION_OF_P27_P21	1.10934	0.47059	1	PSMD9, PSMD8, PSMB10, CCNE1, UBA52, PSMC4
only naive ESCs	KEGG_COLORECTAL_CANCER	1.10603	0.461186	1	TCF7, TGFB3, AXIN1, PIK3CB, JUN, BAX, ARAF
only naive ESCs	REACTOME_CYCLIN_E_ASSOCIATED_EVENTS_DURING_G1_S_TRANSITION_	1.10603	0.461186	1	PSMD9, PSMD8, PSMB10, CCNE1, PKMYT1, UBA52, PSMC4
only naive ESCs	PID_MYC_REPRESS_PATHWAY	1.10603	0.461186	1	CDKN2B, DDIT3, ZBTB17, DNTT, GADD45A, NFYC, TSC2
only naive ESCs	DH-domain	1.10356	0.452873	1	ARHGEF11, PLEKHG1, ARHGEF16, FGD3, FGD2, PLEKHG5, MCF2L, ARHGEF38
only naive ESCs	Znf_RING	1.09167	0.349084	0.93021	TRIM11, RNF17, XIAP, TRIM58, TRIM61, RNF113A, MIB2, SYVN1, NEURL1, KMT2C, TRAF4, ARIH2, TRIM26, PHRF1, BMI1, AMFR, BFAR, SIAH1, TRIM60, CHFR, RNF19B, TRIM41, PCGF1, MUL1, RNF187, MKRN3, VPS11, TRIM8, RFPL4A, RNF126, RNF212, TRIM6
only naive ESCs	Znf_RING/FYVE/PHD	1.09095	0.303145	0.883171	TRIM11, SYTL4, DPF1, RNF212, MKRN3, TRIM58, TRIM61, PIAS4, JADE2, RNF31, BRPF3, NOSIP, STUB1, MIB2, MARCH8, SYVN1, NEURL1, BRPF1, RNF113A, KMT2C, KMT2B, TRAF4, ARIH2, FGD3, FGD2, ZFPL1, TRIM26, PHRF1, BMI1, AMFR, BFAR, SIAH1, TRIM60, CHFR, RTEL1, RNF19B, TRIM41, PCGF1, RNF187, PPIL2, VPS11, WDSUB1, TRIM8, CXXC1, PRPF19, PHF8, RFPL4A, RNF126, MUL1, PHF2, TRIM6
only naive ESCs	REACTOME_ASSEMBLY_OF_THE_PRE_REPLICATIVE_COMPLEX	1.08621	0.478413	1	PSMD9, PSMD8, PSMB10, CDT1, UBA52, PSMA8, PSMC4
only naive ESCs	PID_CD8_TCR_DOWNSTREAM_PATHWAY	1.08617	0.489211	1	HRAS, JUNB, JUN, MAP2K2, ELK1, PRF1
only naive ESCs	AGC-kinase_C	1.08617	0.489211	1	RPS6KA1, RPS6KA4, GRK6, PRKCD, PRKCZ, SGK3
only naive ESCs	Prot_kinase_dom	1.07763	0.329616	0.913351	MKNK2, STK10, STK11, PKMYT1, SCYL1, MAP2K2, ACVRL1, ARAF, ERN1, MLKL, PINK1, MAP3K8, TXK, ULK4, GRK6, TEC, ADCK2, BMP2K, TESK1, CSNK1D, PDPK1, GAK, MARK2, AURKC, KSR1, IRAK1, DAPK3, PHKG2, IRAK4, PLK2, PIM3, RPS6KL1, FRK, PRKCD, FGFR3, PRKCZ, FES, CDK20, SGK3, TAOK1, TAOK2, TAOK3, RPS6KA1, PLK3, RPS6KA4, SYK, PNCK, MAP3K13, CDK5, MAP2K7, MATK, BTK
only naive ESCs	Znf_B-box	1.07136	0.475613	1	TRIM11, BSPRY, TRIM26, TRIM8, TRIM58, TRIM60, TRIM61, TRIM6, TRIM41
only naive ESCs	REACTOME_APC_C_CDH1_MEDIATED_DEGRADATION_OF_CDC20_AND_OTHER_APC_C_CDH1_TARGETED_PROTEINS_IN_LATE_MITOSIS_EARLY_G1	1.06709	0.495489	1	PSMD9, PSMD8, PSMB10, UBA52, PSMA8, ANAPC2, PSMC4
only naive ESCs	PID_HIF1_TFPATHWAY	1.06709	0.495489	1	EGLN3, ABCG2, NCOA1, HNF4A, JUN, HMOX1, RORA
only naive ESCs	REACTOME_SIGNALING_BY_RHO_GTPASES	1.06414	0.465392	1	ARHGEF11, RHOT2, ARHGEF16, FGD2, DLC1, RHOV, FGD3, ARHGAP10, ARAP1, RHOB, RHOG, RHOF
only naive ESCs	Sushi_SCR_CCP_dom	1.06394	0.507614	1	CD55, CR1L, SUSD6, SUSD5, SUSD3, SUSD1
only naive ESCs	PID_IL2_1PATHWAY	1.06394	0.507614	1	SYK, GAB2, HRAS, JUN, MAP2K2, CISH
only naive ESCs	PID_TGFBR_PATHWAY	1.06394	0.507614	1	TGFBR3, DAXX, TGFB3, AXIN1, XIAP, PDPK1
only naive ESCs	REACTOME_SIGNALING_BY_FGFR_IN_DISEASE	1.05583	0.470722	1	FGF4, HRAS, GAB2, PRKCD, MAP2K2, UBA52, AKT1S1, PDPK1, FGF8, FGF18, MLST8, TSC2, FGFR3
only naive ESCs	REACTOME_CLASS_I_MHC_MEDIATED_ANTIGEN_PROCESSING_PRESENTATION	1.05498	0.432575	0.989332	TRIM11, HECTD3, PSMD9, PSMD8, UBE2J2, PSMB10, HLA-F, CTSS, FBXO6, SPSB1, MRC2, ASB1, ASB6, STUB1, CDC34, UBE2G2, PSMA8, PSMC4, ITGB5, ARIH2, ANAPC2, UBE2M, CALR, UBA52, UBE2S
only naive ESCs	PDZ	1.05343	0.461915	1	ARHGEF11, DLG3, DEPTOR, PDLIM1, APBA3, TJP3, SLC9A3R2, PSMD9, PICK1, DVL2, DVL1, FRMPD3, RADIL, GIPC1, GIPC2, SIPA1L2
only naive ESCs	bHLH_dom	1.05332	0.478338	1	NCOA3, NCOA1, TFEB, TWIST1, TWIST2, SOHLH2, ID1, USF2, USF1, MITF, HES2, OLIG3
only naive ESCs	KEGG_UBIQUITIN_MEDIATED_PROTEOLYSIS	1.04881	0.475588	1	UBE2M, SIAH1, UBE2J2, STUB1, FZR1, CDC34, XIAP, SYVN1, PRPF19, PPIL2, UBE2G2, PIAS4, UBE2S, ANAPC2
only naive ESCs	REACTOME_APC_C_CDC20_MEDIATED_DEGRADATION_OF_MITOTIC_PROTEINS	1.04863	0.512386	1	PSMD9, PSMD8, PSMB10, UBA52, PSMA8, ANAPC2, PSMC4
only naive ESCs	REACTOME_ORC1_REMOVAL_FROM_CHROMATIN	1.04863	0.512386	1	PSMD9, PSMD8, PSMB10, CDT1, UBA52, PSMA8, PSMC4
only naive ESCs	Zinc_finger_PHD-type_CS	1.04863	0.512386	1	PHRF1, CXXC1, BRPF3, BRPF1, PHF8, PHF2, JADE2
only naive ESCs	PE/DAG-bd	1.04863	0.512386	1	RASGRP4, RASSF1, PRKCD, PLEKHM1, PRKCZ, ARAF, KSR1
only naive ESCs	KEGG_ANTIGEN_PROCESSING_AND_PRESENTATION	1.04863	0.512386	1	HSPA2, CTSB, HLA-F, NFYC, HSPA1B, CTSS, CALR
only naive ESCs	REACTOME_RNA_POL_II_TRANSCRIPTION	1.04689	0.49556	1	TAF13, GTF2F1, ELL, U2AF1, SUPT5H, U2AF2, CTDP1, POLR2E, TAF4B, CSTF2
only naive ESCs	REACTOME_AUTODEGRADATION_OF_CDH1_BY_CDH1_APC_C	1.0426	0.525768	1	PSMD9, PSMD8, PSMB10, UBA52, ANAPC2, PSMC4
only naive ESCs	FAD/NAD-binding_dom	1.0426	0.525768	1	OSGIN1, AIFM2, FOXRED1, MICAL3, FDXR, TXNRD2
only naive ESCs	KEGG_ARACHIDONIC_ACID_METABOLISM	1.0426	0.525768	1	PTGES2, CYP2E1, GGT1, CBR3, GGT5, PTGES
only naive ESCs	Ankyrin_rpt	1.02967	0.47705	1	ANKRD54, ANKRD55, NFKBIB, NFKBIA, NFKBIE, UACA, CLPB, ASB1, ASB6, ANKRD2, ANKRD9, MIB2, ANKS3, PPP1R12C, PPP1R16A, TRPV3, ANKRD45, CDKN2D, ANKRD42, ACAP3, OSTF1, ABTB2, ANK1, GIT1, BCL3
only naive ESCs	Thioredoxin-like_fold	1.02685	0.507743	1	PDCL2, C5orf63, PTGES2, P4HB, MRPS25, TXNDC11, PRDX1, TXN2, TMX4, GSTP1, SCO2, ERP29, PDCL
only naive ESCs	REACTOME_CHROMOSOME_MAINTENANCE	1.02214	0.523531	1	HSPA2, SMC1B, STAG3, H2AFX, CENPA, LMNA, SYCP2, SYCP3, HIST1H2BJ, HIST1H2BK
only naive ESCs	REACTOME_CELL_DEATH_SIGNALLING_VIA_NRAGE_NRIF_AND_NADE	1.02209	0.543645	1	ARHGEF11, ARHGEF16, FGD3, SQSTM1, FGD2, UBA52
only naive ESCs	PH_dom-like	1.01975	0.47582	1	AFAP1L1, GAB2, RTKN, MPRIP, SH2D5, PLCE1, EZR, PHLDA2, SHC2, ARAP1, ARHGAP42, TEC, PLEKHH3, RAPH1, PLEKHB2, LYST, ARHGEF11, PLCB3, GRB7, ARHGEF16, FGD2, CCM2, PLEKHM1, PLEKHM2, FERMT1, FGD3, PLCD3, FRMPD3, SH2B1, CYTH3, CYTH2, ACAP3, PLD1, PLEKHG1, APBA3, PLD2, PLEKHG5, DAPP1, MCF2L, FAM109A, ARHGAP10, PDPK1, BTK, ELMO3
only naive ESCs	REACTOME_HIV_LIFE_CYCLE	1.01668	0.526584	1	TAF13, GTF2F1, ELL, RCC1, SUPT5H, VPS28, UBA52, VPS37B, POLR2E, TAF4B, CTDP1
only naive ESCs	REACTOME_ADAPTIVE_IMMUNE_SYSTEM	1.01555	0.480895	1	TRIM11, HECTD3, PSMD9, PSMD8, UBE2J2, PSMB10, AP1M2, HRAS, NFKBIA, HLA-F, NFKBIE, CTSS, AP1S1, FBXO6, SPSB1, TSC2, PIK3AP1, MAP3K8, ASB1, ASB6, LILRB2, STUB1, PIK3CB, CDC34, NFKBIB, AKT1S1, UBE2G2, ICAM1, CDH1, AP1B1, PSMC4, IFITM1, ITGB5, ARIH2, CTSD, CTSB, FCGR2B, MRC2, CTSF, ANAPC2, PSMA8, UBE2M, SYK, MLST8, CALR, UBA52, ULBP1, PDPK1, UBE2S, KLC3, BTK, IKBKG
only naive ESCs	REACTOME_SIGNALING_BY_ERBB4	1.01546	0.534793	1	HRAS, MAP2K2, UBA52, AKT1S1, SH2B1, NRG1, PDPK1, MLST8, TSC2
only naive ESCs	KEGG_TIGHT_JUNCTION	1.00839	0.532058	1	TJP3, MYH13, MYH7B, CLDN23, HRAS, CTTN, MRAS, CRB3, PRKCD, MYL5, HCLS1, PRKCZ, CLDN7
only naive ESCs	PID_REG_GR_PATHWAY	1.00724	0.547409	1	IRF1, NCOA1, JUN, BAX, SFN, CDK5, ICAM1, POMC
only naive ESCs	REACTOME_PLATELET_ACTIVATION_SIGNALING_AND_AGGREGATION	1.00435	0.52782	1	DAGLA, CFD, FCER1G, TGFB3, STX4, SYK, PSAP, PIK3CB, KNG1, LEFTY2, F2, GNB2, BRPF3, SPARC, PRKCZ, PDPK1, RHOB, VWF, RHOG, PRKCD
only naive ESCs	REACTOME_HOST_INTERACTIONS_OF_HIV_FACTORS	1.00239	0.541946	1	RCC1, PSMD9, PSMD8, PSMB10, AP1M2, APOBEC3G, SLC25A5, UBA52, AP1S1, AP1B1, PSMC4, PSMA8
only naive ESCs	Nucleotide-diphossugar_trans	1.00238	0.549219	1	UGCG, B4GALNT2, GMPPA, GMPPB, GALNT8, B3GAT3, UAP1L1, B4GALT4, B4GALT7
only naive ESCs	PID_FAK_PATHWAY	1.00238	0.561217	1	ARHGEF11, ITGB5, NCK2, JUN, RAPGEF1, GRB7
only naive ESCs	REACTOME_ANTIGEN_PROCESSING_UBIQUITINATION_PROTEASOME_DEGRADATION	0.998515	0.53754	1	TRIM11, HECTD3, ASB1, ASB6, PSMD8, UBE2J2, PSMB10, STUB1, PSMD9, CDC34, UBA52, UBE2G2, FBXO6, PSMA8, UBE2M, UBE2S, ANAPC2, PSMC4, SPSB1, ARIH2
only naive ESCs	REACTOME_P75_NTR_RECEPTOR_MEDIATED_SIGNALLING	0.992795	0.562548	1	ARHGEF11, ARHGEF16, FGD3, FGD2, NFKBIA, UBA52, SQSTM1, IRAK1
only naive ESCs	REACTOME_SIGNALING_BY_PDGF	0.99278	0.554362	1	NCK2, PIK3CB, COL9A3, PRKCD, MAP2K2, AKT1S1, RAPGEF1, GRB7, PDPK1, MLST8, TSC2, HRAS
only naive ESCs	AB_hydrolase	0.99278	0.554362	1	DAGLA, ABHD17A, EPHX3, LYPLA2, TMCO4, TMEM53, DPP9, OLAH, ACHE, ACOT4, ABHD6, PPT2
only naive ESCs	Protein_kinase_ATP_BS	0.991161	0.546117	1	MKNK2, STK10, STK11, PKMYT1, MAP2K2, ACVRL1, ARAF, TXK, GRK6, TEC, FGFR3, CSNK1D, MARK2, AURKC, IRAK1, DAPK3, PHKG2, TESK1, PLK2, PIM3, FRK, PRKCD, PRKCZ, FES, CDK20, SGK3, TAOK1, TAOK2, TAOK3, RPS6KA1, PLK3, RPS6KA4, SYK, PNCK, CDK5, PDPK1, MATK, BTK
only naive ESCs	PID_AR_PATHWAY	0.983407	0.578463	1	CDKN2A, SRF, CCND3, PRDX1, PIAS4, NCOA6
only naive ESCs	KEGG_PANCREATIC_CANCER	0.980745	0.577725	1	BCL2L1, TGFB3, PLD1, PIK3CB, CDKN2A, ARAF, IKBKG
only naive ESCs	REACTOME_CELL_CELL_COMMUNICATION	0.974954	0.578245	1	LAMC2, NCK2, PIK3CB, CRB3, CD151, CDH1, PARVB, CDH5, TESK1, DSCAML1, CLDN7
only naive ESCs	NABA_ECM_REGULATORS	0.97436	0.579142	1	PCSK5, ADAM18, ADAMTSL2, TLL2, ADAMTSL5, EGLN3, CTSL, CTSB, CTSD, CTSF, SERPINB9, OGFOD2, SERPINF1, PLAU, MMP24, CTSS, SERPINB6, HPSE, F2, HYAL3, KNG1, HYAL4, MMP9
only naive ESCs	REACTOME_MITOTIC_G1_G1_S_PHASES	0.973389	0.579454	1	CDKN2B, CDKN2A, PSMD9, PSMD8, CDKN2D, PSMB10, CCND3, CCNE1, CDT1, PKMYT1, UBA52, E2F4, PSMC4
only naive ESCs	Band_41_domain	0.965156	0.598408	1	FRMD8, FERMT1, PLEKHH3, EZR, FRMPD3
only naive ESCs	Kazal_dom	0.965156	0.598408	1	SPINK2, SPINK5, FSTL5, SPARC, SLCO1C1
only naive ESCs	PID_CXCR4_PATHWAY	0.965066	0.590948	1	PLCB3, INPP5D, GRK6, PIK3CB, PDPK1, PRKCZ, VPS4A, MMP9, RHOB, MLST8
only naive ESCs	Prot-tyrosine_phosphatase-like	0.965066	0.590948	1	PTPN23, MTMR14, TPTE, GAK, DUSP8, PTPRN, DUSP14, DUSP23, DUSP10, PTPRH
only naive ESCs	REACTOME_SIGNALLING_BY_NGF	0.964867	0.595158	1	ARHGEF11, MLST8, FGD3, ARHGEF16, RPS6KA1, ELK1, PIK3CB, NFKBIA, PRKCD, PCSK5, SHC2, MAP2K2, UBA52, AKT1S1, RAPGEF1, FGD2, PDPK1, IRAK1, TSC2, HRAS, SQSTM1
only naive ESCs	REACTOME_FACTORS_INVOLVED_IN_MEGAKARYOCYTE_DEVELOPMENT_AND_PLATELET_PRODUCTION	0.954404	0.603902	1	IRF1, IRF7, AKAP1, EHD1, CDK5, SH2B1, GATA6, GATA4, KLC3, MAFG
only naive ESCs	REACTOME_DEVELOPMENTAL_BIOLOGY	0.952894	0.634038	1	NODAL, HRAS, MAP2K2, NCOR2, CEBPB, DLG3, NCOA1, NCOA6, CACNB3, WNT10B, KLF5, MED18, MED19, ARHGEF11, SIAH1, NCOA3, UNC5B, LEFTY2, COL9A3, PPARG, TGS1, FES, RHOB, FOXH1, RHOG, RPS6KA1, RPS6KA4, HNF4A, NCK2, CCND3, NTN4, EZR, INSM1, ANK1, CDK5, MEF2D, SCN3B
only naive ESCs	KEGG_VIBRIO_CHOLERAE_INFECTION	0.944119	0.616405	1	ATP6V0B, ATP6V0E1, ATP6V0D1, ATP6V1E1, ATP6V1B1
only naive ESCs	REACTOME_PHOSPHOLIPASE_C_MEDIATED_CASCADE	0.944119	0.616405	1	FGFR3, FGF18, PRKCD, FGF4, FGF8
only naive ESCs	KEGG_NATURAL_KILLER_CELL_MEDIATED_CYTOTOXICITY	0.936497	0.627346	1	FCER1G, SHC2, SYK, PIK3CB, NCR1, MAP2K2, ARAF, PRF1, ICAM1, ULBP1, HRAS
only naive ESCs	Histone_H2A/H2B/H3	0.930559	0.628036	1	H2AFX, CENPA, HIST1H2BJ, HIST1H3I, HIST3H2A, HIST1H2BK
only naive ESCs	REACTOME_RECRUITMENT_OF_MITOTIC_CENTROSOME_PROTEINS_AND_COMPLEXES	0.930559	0.628036	1	CEP164, SSNA1, TUBB4B, TUBB4A, CSNK1D, TUBGCP2
only naive ESCs	REACTOME_SIGNALING_BY_EGFR_IN_CANCER	0.92378	0.641522	1	HRAS, EPN1, PRKCD, CDC37, MAP2K2, UBA52, AKT1S1, PDPK1, MLST8, TSC2
only naive ESCs	REACTOME_G_ALPHA1213_SIGNALLING_EVENTS	0.921087	0.638547	1	ARHGEF11, FGD3, ARHGEF16, FGD2, GNB2, RHOB, RHOG
only naive ESCs	PID_E2F_PATHWAY	0.921087	0.638547	1	CDKN2A, CCND3, CCNE1, PLAU, E2F4, KAT2A, SMARCA2
only naive ESCs	Tyr_kinase_AS	0.91945	0.644473	1	TXK, TESK1, SYK, TEC, FGFR3, FRK, FES, MATK, BTK
only naive ESCs	REACTOME_HEMOSTASIS	0.917589	0.718983	1	TGFB3, EHD1, SLC7A7, HRAS, SLC7A5, PPIL2, MAFG, FCER1G, PIK3CB, BRPF3, SPARC, ANGPT1, PDE6G, DAGLA, ESAM, LEFTY2, IRF1, PLAU, GNB2, PRKCZ, SH2B1, GATA6, RHOB, GATA4, RHOG, F2, IRF7, AKAP1, SYK, CFD, KNG1, PSAP, STX4, SLC3A2, CDK5, GRB7, PDPK1, VWF, KLC3, PRKCD
only naive ESCs	NAD(P)-bd_dom	0.916555	0.669364	1	VAT1, RDH13, TSTA3, DCXR, SPR, G6PD, HSD17B10, CBR3, MOCS3, SUCLG1, DHDH, MDH2, DECR2, FDXR, BLVRB, EHHADH, HSD17B6
only naive ESCs	Tyr_kinase_cat_dom	0.91409	0.648189	1	TXK, SYK, TEC, MATK, FRK, FES, FGFR3, BTK
only naive ESCs	Ion_trans_dom	0.914002	0.65362	1	KCNH5, TPCN2, RYR1, KCNG1, CNGA1, GALNT8, TRPM4, TRPM6, KCNV2, TRPV3
only naive ESCs	REACTOME_CELL_CYCLE	0.911479	0.722193	1	HSPA2, PSMD9, PSMD8, PSMB10, NUDC, RAD9A, PKMYT1, SMC1B, CEP164, CCNE1, CDT1, CSNK1D, SYCP3, CLIP1, PSMA8, PSMC4, CDKN2B, CDKN2A, CDKN2D, SSNA1, STAG3, CENPA, LMNA, ANAPC2, SYCP2, TAOK1, HIST1H2BJ, HIST1H2BK, E2F4, TUBB4B, TUBB4A, H2AFX, UBA52, TUBGCP2, CCND3
only naive ESCs	RRM_dom	0.908718	0.690434	1	SYNJ1, RBM42, RBMS2, U2AF1L4, CSTF2, POLDIP3, U2AF2, ALYREF, PPARGC1B, EIF3G, SETD1A, U2AF1, PUF60, SETD1B, TRMT2A, CPEB3, RBM14, SNRNP35, SAFB2, RBM38
only naive ESCs	NA-bd_OB-fold	0.907286	0.652936	1	RPL8, RPS28, MRPL2, MRPS12, PDCD11, POLR3H, NABP1
only naive ESCs	UBQ-conjugating_enzyme/RWD	0.904673	0.650931	1	UBE2M, UBE2S, CDC34, UBE2G2, UBE2J2
only naive ESCs	PID_CD8_TCR_PATHWAY	0.904673	0.650931	1	PDPK1, MAP3K8, IKBKG, HRAS, PRF1
only naive ESCs	Phox	0.904673	0.650931	1	SNX29, SGK3, PLD1, PLD2, HS1BP3
only naive ESCs	Ubiquitin_dom	0.904673	0.650931	1	UBL4A, UBA52, FAU, UBC, RAD23A
only naive ESCs	C2_dom	0.90418	0.682462	1	SYTL4, PLCB3, TOLLIP, PIK3CB, GAK, PRKCD, PLA2G4F, TPTE, UNC13D, CC2D1A, PRF1, CC2D1B, PLCE1, SYT2, PLCD3
only naive ESCs	Znf_FYVE_PHD	0.902821	0.677769	1	KMT2C, SYTL4, DPF1, FGD3, FGD2, KMT2B, PHRF1, CXXC1, BRPF3, BRPF1, PHF8, PHF2, JADE2
only naive ESCs	SKP1/BTB/POZ	0.894122	0.704599	1	KCTD2, ABTB2, KLHL35, KLHL21, KCTD5, KLHL17, KCNG1, KCTD1, ARMC5, ZBTB48, GALNT8, ZBTB45, RCBTB1, NACC2, ZBTB17, NACC1, KCNV2
only naive ESCs	KEGG_PURINE_METABOLISM	0.886931	0.70399	1	NME6, NME2, PDE1C, PNP, IMPDH1, POLR2E, POLR1A, ITPA, POLE4, PDE6G, ADCY10, PDE4A, PDE4D, POLR3H
only naive ESCs	REACTOME_ION_CHANNEL_TRANSPORT	0.886158	0.667433	1	ATP2C2, ATP1A3, HTR3A, FXYD2, ATP7B
only naive ESCs	ConA-like_dom	0.885272	0.729496	1	TRIM11, ZAN, EGFLAM, GAS6, ASH2L, RYR1, TRIM26, LMAN2, BSPRY, CALR, SPSB3, SPRYD3, NEURL4, TRIM58, RFPL4A, TRIM60, SPSB1, TRIM6, LGALS3, TRIM41
only naive ESCs	PID_TCR_PATHWAY	0.883085	0.67405	1	MAP3K8, INPP5D, HRAS, GAB2, IKBKG, PDPK1
only naive ESCs	Cystine-knot_cytokine	0.883085	0.67405	1	TGFB3, BMP2, GDF3, NODAL, LEFTY2, BMP4
only naive ESCs	KEGG_GLIOMA	0.883085	0.67405	1	CDKN2A, SHC2, HRAS, MAP2K2, ARAF, PIK3CB
only naive ESCs	REACTOME_GASTRIN_CREB_SIGNALLING_PATHWAY_VIA_PKC_AND_MAPK	0.882358	0.726726	1	ANXA1, RPS6KA1, F2, PLCB3, DAGLA, GPR4, OXT, HRAS, KNG1, MLN, P2RY11, GNB2, MAP2K2, NMUR1, CCK, LPAR2, RGS19, PRKCD
only naive ESCs	PID_P73PATHWAY	0.880883	0.680666	1	HSF1, PLK3, BAX, BAK1, SFN, BBC3, AEN
only naive ESCs	REACTOME_MHC_CLASS_II_ANTIGEN_PRESENTATION	0.879221	0.687164	1	CTSS, AP1M2, CTSB, CTSD, CTSF, AP1S1, AP1B1, KLC3
only naive ESCs	BTB/POZ_dom	0.878721	0.724273	1	KCTD2, ABTB2, KLHL35, KLHL21, KCTD5, KLHL17, KCNG1, KCTD1, ARMC5, ZBTB48, GALNT8, ZBTB45, RCBTB1, NACC2, ZBTB17, NACC1
only naive ESCs	REACTOME_POST_TRANSLATIONAL_PROTEIN_MODIFICATION	0.878721	0.724273	1	CALR, F2, GCNT3, MOGS, ARSI, GMPPA, B3GNT9, DOHH, MAN1B1, PREB, GALNT8, DPM2, PMM2, EDEM2, GMPPB, B4GALT4
only naive ESCs	REACTOME_LOSS_OF_NLP_FROM_MITOTIC_CENTROSOMES	0.868383	0.683415	1	CEP164, CSNK1D, TUBB4A, TUBB4B, SSNA1
only naive ESCs	PID_P75_NTR_PATHWAY	0.868315	0.688547	1	SQSTM1, XIAP, PRKCZ, IKBKG, RHOB, IRAK1
only naive ESCs	REACTOME_REGULATION_OF_MITOTIC_CELL_CYCLE	0.868247	0.693992	1	PSMD9, PSMD8, PSMB10, UBA52, PSMA8, ANAPC2, PSMC4
only naive ESCs	REACTOME_MITOTIC_G2_G2_M_PHASES	0.868247	0.693992	1	CEP164, SSNA1, TUBB4B, TUBB4A, PKMYT1, CSNK1D, TUBGCP2
only naive ESCs	REACTOME_REGULATION_OF_INSULIN_SECRETION	0.868179	0.699534	1	PLCB3, GIP, CACNB3, ISL1, PCSK1, SLC25A5, GNB2, GATA4
only naive ESCs	KEGG_GAP_JUNCTION	0.868179	0.699534	1	PLCB3, TUBA1C, TUBB4B, TUBB4A, TUBB3, MAP2K2, CSNK1D, HRAS
only naive ESCs	L_dom-like	0.863669	0.794383	1	TMOD1, LRRC25, RNH1, LRFN5, NLRC4, NLRC5, FBXL6, NLRP7, C21orf2, NLRP2, PRAME, NLRP9, FBXL13, LRRTM1, FBXL15, ZYG11A, SLITRK2, LRRC3, FBXL18, LRG1, ELFN1, LRWD1, LRRC14, PIDD1, LRCH4, RABGGTA, TLR4, NOD1
only naive ESCs	KEGG_REGULATION_OF_ACTIN_CYTOSKELETON	0.862834	0.761367	1	F2, ITGB5, WASF2, FGD3, PIK3CB, ARPC1B, HRAS, FGF18, MRAS, EZR, ARPC4, MAP2K2, MYL5, ARAF, GIT1, FGF8, BAIAP2, FGF4, FGFR3
only naive ESCs	REACTOME_NGF_SIGNALLING_VIA_TRKA_FROM_THE_PLASMA_MEMBRANE	0.860683	0.730668	1	RPS6KA1, SHC2, ELK1, PIK3CB, PRKCD, MAP2K2, AKT1S1, RAPGEF1, PDPK1, MLST8, TSC2, HRAS
only naive ESCs	KEGG_LEUKOCYTE_TRANSENDOTHELIAL_MIGRATION	0.859398	0.721152	1	TXK, ICAM1, CLDN23, PIK3CB, EZR, MYL5, ESAM, MMP9, CDH5, CLDN7
only naive ESCs	KEGG_GNRH_SIGNALING_PATHWAY	0.858521	0.71635	1	PLCB3, PLD1, PLD2, HRAS, JUN, PRKCD, MAP2K2, ELK1, MAP2K7
only naive ESCs	REACTOME_M_G1_TRANSITION	0.855968	0.706951	1	PSMD9, PSMD8, PSMB10, CDT1, UBA52, PSMA8, PSMC4
only naive ESCs	REACTOME_SIGNALING_BY_NOTCH1	0.85403	0.702612	1	HDAC8, MIB2, UBA52, DLK1, KAT2A, NCOR2
only naive ESCs	KEGG_COMPLEMENT_AND_COAGULATION_CASCADES	0.85403	0.702612	1	F2, CD55, CFD, KNG1, PLAU, VWF
only naive ESCs	Leu-rich_rpt	0.843894	0.803701	1	RNH1, LRFN5, NLRC5, FBXL6, NLRP7, C21orf2, NLRP2, NLRP9, FBXL13, FBXL15, LRRTM1, NOD1, SLITRK2, LRRC3, LRG1, ELFN1, LRWD1, LRRC14, PIDD1, LRCH4, RABGGTA, TLR4
only naive ESCs	NABA_ECM_AFFILIATED	0.843464	0.764902	1	SFTPD, PLXNB2, OVGP1, ANXA2, ANXA4, CLEC7A, SDC4, LGALS3, ANXA1, CLEC1A, ANXA11, SEMA4B, SEMA4C, ELFN1
only naive ESCs	KEGG_VIRAL_MYOCARDITIS	0.840205	0.716242	1	MYH13, MYH7B, CD55, HLA-F, PRF1, ICAM1
only naive ESCs	KEGG_AXON_GUIDANCE	0.837321	0.754705	1	PLXNB2, NTNG1, NCK2, UNC5B, HRAS, EFNA4, NTN4, FES, SEMA4B, SEMA4C, CDK5
only naive ESCs	KEGG_RIG_I_LIKE_RECEPTOR_SIGNALING_PATHWAY	0.834885	0.713796	1	NFKBIB, NFKBIA, IRF7, IKBKG, TRADD
only naive ESCs	BIOCARTA_PPARA_PATHWAY	0.834885	0.713796	1	NCOA1, NFKBIA, EHHADH, NCOR2, JUN
only naive ESCs	TYR_PHOSPHATASE_dom	0.832418	0.731757	1	PTPN23, DUSP8, PTPRN, DUSP14, DUSP23, DUSP10, PTPRH
only naive ESCs	EGF-like_dom	0.827751	0.813635	1	ZAN, TMEM8A, EGFLAM, NTNG1, CRELD2, MEGF10, TLL2, PLAU, FCGBP, VWDE, LAMC2, LRP1B, DLL3, DLK1, SUSD1, NRG1, PCSK5, NAGPA, GAS6
only naive ESCs	REACTOME_METABOLISM_OF_NUCLEOTIDES	0.82682	0.729434	1	UPP1, CDA, NME2, PNP, IMPDH1, CAT
only naive ESCs	KEGG_LONG_TERM_POTENTIATION	0.82682	0.729434	1	RPS6KA1, PLCB3, HRAS, MAP2K2, ARAF, GRIN2D
only naive ESCs	REACTOME_INTEGRATION_OF_ENERGY_METABOLISM	0.826462	0.761088	1	PCSK1, GIP, CACNB3, ISL1, STK11, SLC25A5, GNB2, PLCB3, TALDO1, GATA4
only naive ESCs	REACTOME_MRNA_SPLICING	0.822177	0.75862	1	DDX23, CD2BP2, GTF2F1, U2AF1, U2AF2, CSTF2, POLR2E, SF3A2, PCBP1
only naive ESCs	Galactose-bd-like	0.82112	0.7436	1	HECTD3, NTNG1, PCSK1, PCSK5, ZZEF1, FBXO6, GLB1L
only naive ESCs	REACTOME_G_ALPHA_Q_SIGNALLING_EVENTS	0.818147	0.804826	1	ANXA1, DAGLA, F2, PLCB3, GPR4, OXT, PRKCD, KNG1, MLN, P2RY11, GNB2, NMUR1, CCK, LPAR2, RGS19
only naive ESCs	REACTOME_METABOLISM_OF_AMINO_ACIDS_AND_DERIVATIVES	0.816109	0.813462	1	HSD17B10, PCSK1, PSMD9, BHMT, PSMB10, PSMC4, SLC6A8, SRM, SHMT1, POMC, SLC5A5, PSMA8, HPD, ASS1, ETHE1, PSMD8
only naive ESCs	REACTOME_GLYCOSAMINOGLYCAN_METABOLISM	0.813564	0.768463	1	HPSE, CHST15, HS3ST1, HS3ST3A1, SDC4, CD44, B3GAT3, B4GALT4, B4GALT7
only naive ESCs	REACTOME_L1CAM_INTERACTIONS	0.810124	0.755069	1	RPS6KA1, DLG3, RPS6KA4, MAP2K2, EZR, ANK1, SCN3B
only naive ESCs	REACTOME_INTERFERON_SIGNALING	0.806923	0.799321	1	IFITM3, IFITM1, IRF7, CD44, MT2A, HLA-F, PRKCD, OAS1, UBA52, HERC5, ICAM1, IRF1
only naive ESCs	REACTOME_NEURONAL_SYSTEM	0.803346	0.866104	1	KCNG1, HRAS, PICK1, DLG3, CACNB3, KCNK6, PLCB3, KCNJ2, GNB2, KCNN1, ACHE, GJA10, KCNV2, KCNH5, RPS6KA1, STX3, STX4, ALDH2, SYN3, GRIN2D, CHRNE, PDPK1, SYT2
only naive ESCs	REACTOME_SIGNALING_BY_NOTCH	0.797994	0.777073	1	HDAC8, JUN, KAT2A, UBA52, DLK1, MIB2, RFNG, NCOR2
only naive ESCs	EGF-like_CS	0.797157	0.837989	1	ZAN, EGFLAM, NTNG1, CRELD2, MEGF10, TLL2, PLAU, VWDE, TMEM8A, LRP1B, DLL3, DLK1, SUSD1, NRG1, NAGPA, GAS6
only naive ESCs	REACTOME_CELL_CYCLE_MITOTIC	0.792873	0.887808	1	PSMD9, PSMD8, PSMB10, NUDC, PKMYT1, CEP164, CCNE1, CDT1, CLIP1, CSNK1D, PSMA8, PSMC4, CDKN2B, CDKN2A, CDKN2D, SSNA1, CENPA, ANAPC2, TAOK1, E2F4, TUBB4B, TUBB4A, UBA52, TUBGCP2, CCND3
only naive ESCs	PID_IL4_2PATHWAY	0.789205	0.75539	1	BCL2L1, CEBPB, INPP5D, FES, AICDA
only naive ESCs	PID_CMYB_PATHWAY	0.788988	0.77689	1	CEBPB, CDKN2A, TOM1, HRAS, PAX5, SMARCA2, CBX4
only naive ESCs	C-type_lectin-like/link	0.788879	0.78685	1	SFTPD, MRC2, CLEC7A, CD44, TNFAIP6, LY75, SUSD5, CLEC1A
only naive ESCs	TPR_repeat	0.782042	0.821032	1	PEX5, WDTC1, STUB1, SH3TC1, TEX11, AIP, SGTA, FKBPL, TRAPPC12, KLC3, XAB2
only naive ESCs	KEGG_GLYCOLYSIS_GLUCONEOGENESIS	0.775066	0.768203	1	GALM, PDHA1, AKR1A1, FBP1, ALDH2
only naive ESCs	REACTOME_CELL_CYCLE_CHECKPOINTS	0.765434	0.821514	1	PSMD9, PSMD8, PSMB10, RAD9A, CCNE1, UBA52, PSMA8, ANAPC2, PSMC4
only naive ESCs	REACTOME_AXON_GUIDANCE	0.758272	0.900089	1	ARHGEF11, DLG3, RPS6KA4, SIAH1, NCK2, RPS6KA1, UNC5B, HRAS, NTN4, COL9A3, EZR, MAP2K2, CACNB3, ANK1, FES, RHOB, RHOG, SCN3B, CDK5
only naive ESCs	CUB_dom	0.754906	0.772647	1	KREMEN2, TLL2, TNFAIP6, ZZEF1
only naive ESCs	REACTOME_TCR_SIGNALING	0.754906	0.772647	1	PDPK1, PIK3CB, NFKBIA, IKBKG
only naive ESCs	CH-domain	0.754654	0.799451	1	GAS2L1, LIMCH1, LRCH4, MICAL3, PARVB, TAGLN2
only naive ESCs	G-protein_beta_WD-40_rep	0.749847	0.816147	1	WDR5, PRPF19, ATG16L1, GNB2, WDSUB1, GRWD1, MLST8
only naive ESCs	REACTOME_GLUCOSE_METABOLISM	0.748251	0.792284	1	PC, PYGL, MDH2, FBP1, PHKG2
only naive ESCs	PID_ENDOTHELIN_PATHWAY	0.748251	0.792284	1	MAP2K2, HRAS, PLCB3, JUN, PRKCD
only naive ESCs	REACTOME_OPIOID_SIGNALLING	0.743829	0.809632	1	PLCB3, PRKCD, GNB2, CDK5, POMC, PDE4D
only naive ESCs	REACTOME_TRANSMEMBRANE_TRANSPORT_OF_SMALL_MOLECULES	0.743064	0.958311	1	FXYD2, SLC7A7, SLC7A5, SLC7A2, SLC5A5, SLC5A6, ATP2C2, ATP7B, HMOX1, SLC37A4, SLC12A7, ABCD1, ATP6V1B1, SLC47A1, SLCO1C1, ATP6V0B, GNB2, MCOLN1, SLC27A4, SLC39A3, SLC39A4, ATP6V0D1, SLC39A7, ABCG2, SLC22A18, SLC3A2, SLC2A5, ATP6V1E1, HMOX2, ATP1A3, HTR3A, ATP6V0E1
only naive ESCs	REACTOME_METABOLISM_OF_CARBOHYDRATES	0.742235	0.911084	1	HPSE, CHST15, SLC37A4, HS3ST1, TALDO1, HS3ST3A1, SLC2A5, G6PD, SDC4, PHKG2, PC, FBP1, CD44, B3GAT3, PYGL, B4GALT4, B4GALT7, MDH2
only naive ESCs	TPR-contain_dom	0.741167	0.856283	1	PEX5, WDTC1, STUB1, AIP, SGTA, FKBPL, TRAPPC12, PDCD11, KLC3, XAB2
only naive ESCs	SMAD_FHA_domain	0.7388	0.785945	1	CHFR, RASIP1, IRF7, RADIL
only naive ESCs	PID_AR_TF_PATHWAY	0.7388	0.785945	1	SMARCA2, NCOA1, JUN, HOXB13
only naive ESCs	REACTOME_SEMAPHORIN_INTERACTIONS	0.735525	0.803568	1	ARHGEF11, RHOG, FES, CDK5, RHOB
only naive ESCs	NABA_SECRETED_FACTORS	0.733439	0.943974	1	TGFB3, IL23A, NODAL, S100A10, MDK, GDF3, WNT10B, MST1, CCL28, TNFSF9, FGF18, NRG1, ANGPT1, LEFTY2, IL34, FGF8, FGF4, BMP4, BMP2, WNT3, MEGF10, IL15, WNT9A, WNT5B
only naive ESCs	REACTOME_INTEGRIN_CELL_SURFACE_INTERACTIONS	0.733309	0.819405	1	ITGB5, SYK, ICAM1, CDH1, PDPK1, VWF
only naive ESCs	REACTOME_SYNTHESIS_OF_DNA	0.731692	0.833655	1	PSMD9, PSMD8, PSMB10, CDT1, UBA52, PSMA8, PSMC4
only naive ESCs	REACTOME_GPCR_LIGAND_BINDING	0.726523	0.96039	1	PTH1R, CD55, CCK, CCR8, FZD10, CNR2, FZD5, FZD8, WNT10B, P2RY11, CCL28, GAL, GRM4, GRM2, ANXA1, GIP, OXT, MLN, NMUR1, GNB2, POMC, F2, GPR4, WNT3, CD97, KNG1, WNT9A, LPAR2
only naive ESCs	CTDL_fold	0.722795	0.853843	1	SFTPD, MRC2, CLEC7A, CD44, TNFAIP6, LY75, SUSD5, CLEC1A
only naive ESCs	REACTOME_TRANSMISSION_ACROSS_CHEMICAL_SYNAPSES	0.721935	0.906773	1	RPS6KA1, DLG3, PLCB3, KCNJ2, CACNB3, HRAS, PICK1, ALDH2, GNB2, PDPK1, GRIN2D, CHRNE, ACHE, SYN3
only naive ESCs	REACTOME_G1_S_TRANSITION	0.715301	0.860884	1	PSMD9, PSMD8, PSMB10, CCNE1, CDT1, PKMYT1, UBA52, PSMC4
only naive ESCs	SAM	0.714391	0.849814	1	SAMHD1, ARAP1, WDSUB1, ANKS3, SAMD1, DLC1, BFAR
only naive ESCs	EGF-like_Ca-bd_dom	0.709429	0.877105	1	EGFLAM, CRELD2, TLL2, VWDE, LRP1B, DLL3, DLK1, SUSD1, GAS6
only naive ESCs	NABA_ECM_GLYCOPROTEINS	0.709142	0.918069	1	CRISPLD2, EGFLAM, NTNG1, CRELD2, FGL1, TNFAIP6, NTN4, VWDE, SPARC, EMILIN2, LAMC2, LRG1, VWF, GAS6
only naive ESCs	BIOCARTA_NFAT_PATHWAY	0.708561	0.810669	1	F2, CALR, HRAS, GATA4
only naive ESCs	REACTOME_S_PHASE	0.70796	0.867649	1	PSMD9, PSMD8, PSMB10, CCNE1, CDT1, UBA52, PSMA8, PSMC4
only naive ESCs	MetalloPept_cat_dom	0.703455	0.846349	1	TLL2, THOP1, ECE2, MMP9, ADAM18, MMP24
only naive ESCs	PID_TELOMERASE_PATHWAY	0.699811	0.834518	1	SMG5, ZNFX1, RAD9A, JUN, IRF1
only naive ESCs	KEGG_CHEMOKINE_SIGNALING_PATHWAY	0.699445	0.919592	1	PLCB3, SHC2, GRK6, PIK3CB, NFKBIA, PRKCD, GNB2, CCL28, PRKCZ, IKBKG, CCR8, HRAS, NFKBIB
only naive ESCs	REACTOME_NEUROTRANSMITTER_RECEPTOR_BINDING_AND_DOWNSTREAM_TRANSMISSION_IN_THE_POSTSYNAPTIC_CELL	0.699036	0.896156	1	RPS6KA1, DLG3, PLCB3, KCNJ2, HRAS, PICK1, GNB2, GRIN2D, CHRNE, PDPK1
only naive ESCs	PID_TXA2PATHWAY	0.694349	0.822128	1	SYK, PRKCZ, PRKCD, ICAM1
only naive ESCs	IQ_motif_EF-hand-BS	0.694034	0.854569	1	MYH13, MYH7B, MYO19, CAMTA2, IQCE, MYO5A
only naive ESCs	ST_INTEGRIN_SIGNALING_PATHWAY	0.694034	0.854569	1	CDKN2A, PIK3CB, MRAS, MAP2K7, GRB7, P4HB
only naive ESCs	REACTOME_POTASSIUM_CHANNELS	0.689913	0.871651	1	KCNH5, KCNJ2, KCNG1, KCNK6, GNB2, KCNN1, KCNV2
only naive ESCs	KEGG_ADHERENS_JUNCTION	0.688662	0.843905	1	CDH1, BAIAP2, TCF7, SNAI1, WASF2
only naive ESCs	EF-hand-dom_pair	0.680753	0.965735	1	RAB11FIP3, EFHD2, SDF4, EHD1, RAB11FIP4, RYR1, WDR66, FSTL5, PLCB3, CIB1, SPARC, MYL5, PLCE1, PLCD3, RHOT2, SLC25A25, S100A10, NKD2, NECAB3, ZZEF1
only naive ESCs	Intermediate_filament_CS	0.680694	0.833007	1	LMNB2, LMNA, NEFH, INA
only naive ESCs	SH3_2	0.680694	0.833007	1	RUSC2, TJP3, MCF2L, ARHGEF38
only naive ESCs	KEGG_LONG_TERM_DEPRESSION	0.677861	0.852848	1	RYR1, MAP2K2, HRAS, PLCB3, ARAF
only naive ESCs	EF_hand_dom	0.668753	0.957904	1	RAB11FIP3, EFHD2, SDF4, EHD1, RASGRP4, RAB11FIP4, GNPTAB, FSTL5, RYR1, MYL5, RHOT2, SLC25A25, CIB1, NKD2, NECAB3, ZZEF1
only naive ESCs	KEGG_FOCAL_ADHESION	0.662166	0.952444	1	ITGB5, SHC2, ELK1, PIK3CB, JUN, PARVB, XIAP, MYL5, RAPGEF1, HRAS, LAMC2, PDPK1, VWF, CCND3
only naive ESCs	KEGG_PROGESTERONE_MEDIATED_OOCYTE_MATURATION	0.658737	0.883904	1	RPS6KA1, PIK3CB, FZR1, PKMYT1, ARAF, ANAPC2
only naive ESCs	MFS_dom	0.655423	0.921837	1	SLC37A4, SLC22A18, MFSD1, SLC2A5, MFSD5, SPNS1, CLN3, SLC19A3, SLCO1C1
only naive ESCs	PID_NOTCH_PATHWAY	0.65493	0.853101	1	DLL3, DLK1, NCOR2, MARK2
only naive ESCs	PID_SHP2_PATHWAY	0.65493	0.853101	1	MAP2K2, HRAS, ANGPT1, GAB2
only naive ESCs	REACTOME_TRANSPORT_OF_GLUCOSE_AND_OTHER_SUGARS_BILE_SALTS_AND_ORGANIC_ACIDS_METAL_IONS_AND_AMINE_COMPOUNDS	0.642395	0.896591	1	SLC22A18, SLC2A5, SLC47A1, SLC39A3, SLC39A4, SLC39A7
only naive ESCs	SAM/pointed	0.642026	0.921552	1	SAMHD1, ARAP1, TFCP2L1, WDSUB1, ANKS3, SAMD1, DLC1, BFAR
only naive ESCs	REACTOME_MITOTIC_M_M_G1_PHASES	0.6393	0.948744	1	PSMD9, PSMD8, PSMB10, NUDC, CDT1, CLIP1, CENPA, UBA52, PSMA8, PSMC4, TAOK1
only naive ESCs	REACTOME_PEPTIDE_LIGAND_BINDING_RECEPTORS	0.635	0.951304	1	ANXA1, F2, OXT, KNG1, MLN, NMUR1, CCL28, GAL, CCK, POMC, CCR8
only naive ESCs	REACTOME_PROCESSING_OF_CAPPED_INTRON_CONTAINING_PRE_MRNA	0.633958	0.936729	1	DDX23, CD2BP2, GTF2F1, U2AF1, U2AF2, CSTF2, POLR2E, SF3A2, PCBP1
only naive ESCs	REACTOME_SLC_MEDIATED_TRANSMEMBRANE_TRANSPORT	0.628746	0.977174	1	SLC37A4, SLC22A18, SLC3A2, SLC7A7, SLC2A5, SLC7A5, SLC7A2, SLCO1C1, SLC12A7, SLC5A5, SLC5A6, SLC27A4, SLC47A1, SLC39A3, SLC39A4, SLC39A7
only naive ESCs	Tyr_Pase_cat	0.619734	0.879368	1	PTPN23, PTPRH, DUSP23, PTPRN
only naive ESCs	REACTOME_MRNA_PROCESSING	0.614132	0.956328	1	DDX23, CD2BP2, GTF2F1, U2AF1, SUPT5H, U2AF2, CSTF2, POLR2E, SF3A2, PCBP1
only naive ESCs	KEGG_CYTOKINE_CYTOKINE_RECEPTOR_INTERACTION	0.611669	0.980353	1	LTBR, EDA2R, ACVRL1, CD70, BMP2, IL23A, IL15, IL10RB, CCL28, TNFSF9, TGFB3, TNFRSF8, TNFRSF25, CCR8, IL17RA
only naive ESCs	REACTOME_TRANSPORT_OF_INORGANIC_CATIONS_ANIONS_AND_AMINO_ACIDS_OLIGOPEPTIDES	0.604867	0.923222	1	SLC3A2, SLC7A7, SLC7A5, SLC7A2, SLC12A7, SLC5A5
only naive ESCs	KEGG_CELL_ADHESION_MOLECULES_CAMS	0.602695	0.946923	1	ICAM1, CLDN23, SDC4, HLA-F, ESAM, CDH1, CDH5, CLDN7
only naive ESCs	REACTOME_EXTRACELLULAR_MATRIX_ORGANIZATION	0.602257	0.910048	1	MMP24, TLL2, P4HB, COL9A3, MMP9
only naive ESCs	EGF_Ca-bd_CS	0.59105	0.932062	1	TLL2, CRELD2, VWDE, LRP1B, SUSD1, GAS6
only naive ESCs	REACTOME_NCAM_SIGNALING_FOR_NEURITE_OUT_GROWTH	0.588117	0.901458	1	CACNB3, MAP2K2, HRAS, COL9A3
only naive ESCs	MFS	0.588117	0.901458	1	SPNS1, MFSD1, SLC22A18, SLC37A4
only naive ESCs	Peptidase_S1A	0.584374	0.936135	1	F2, CTRL, KLK13, CFD, MST1, PLAU
only naive ESCs	EF_Hand_1_Ca_BS	0.583903	0.975674	1	SDF4, EHD1, ANKRD42, GNPTAB, FSTL5, SPARC, MYL5, PLCD3, RHOT2, CIB1, NECAB3
only naive ESCs	EGF-type_Asp/Asn_hydroxyl_site	0.571463	0.943635	1	TLL2, CRELD2, LRP1B, DLK1, SUSD1, GAS6
only naive ESCs	TRYPSIN_SER	0.570424	0.930532	1	KLK13, F2, CFD, PLAU, CTRL
only naive ESCs	C-type_lectin-like	0.570424	0.930532	1	SFTPD, LY75, MRC2, CLEC1A, CLEC7A
only naive ESCs	REACTOME_G_ALPHA_I_SIGNALLING_EVENTS	0.569781	0.980546	1	LPAR2, ANXA1, NMUR1, CNR2, KNG1, GNB2, CCL28, GAL, POMC, CCR8, RGS19
only naive ESCs	Ig_sub2	0.565196	0.99026	1	PECAM1, LILRB2, UNC5B, FSTL5, FCGR2B, MCAM, CEACAM1, ESAM, LRFN5, CEACAM6, NRG1, MFAP3L, FGFR3, DSCAML1
only naive ESCs	KEGG_ECM_RECEPTOR_INTERACTION	0.562982	0.934955	1	LAMC2, CD44, VWF, ITGB5, SDC4
only naive ESCs	REACTOME_DNA_REPLICATION	0.562971	0.982631	1	PSMD9, PSMD8, PSMB10, NUDC, CDT1, CLIP1, CENPA, UBA52, PSMA8, PSMC4, TAOK1
only naive ESCs	KEGG_JAK_STAT_SIGNALING_PATHWAY	0.558652	0.968724	1	BCL2L1, IL23A, IL10RB, PIK3CB, IL15, CISH, PIAS4, CCND3
only naive ESCs	KEGG_ARGININE_AND_PROLINE_METABOLISM	0.553815	0.901317	1	ASS1, ALDH2, SRM
only naive ESCs	IF	0.550646	0.925314	1	LMNB2, LMNA, NEFH, INA
only naive ESCs	RhoGAP_dom	0.550646	0.925314	1	DLC1, ARAP1, ARHGAP10, ARHGAP42
only naive ESCs	REACTOME_DNA_REPAIR	0.547271	0.956312	1	H2AFX, FANCE, POLR2E, UBA52, CCNO, XAB2
only naive ESCs	Growth_fac_rcpt_	0.545358	0.97394	1	LTBR, CRELD2, PCSK5, VWDE, LRP1B, DLL3, SUSD1, GAS6
only naive ESCs	Trypsin_dom	0.541538	0.959048	1	F2, CTRL, KLK13, CFD, MST1, PLAU
only naive ESCs	Leu-rich_rpt_typical-subtyp	0.537201	0.986022	1	SLITRK2, TLR4, PIDD1, LRCH4, LRRTM1, LRFN5, LRG1, LRRC3, ELFN1, LRWD1
only naive ESCs	Ig_E-set	0.535923	0.961628	1	PLXNB2, KCNJ2, CAMTA2, ARRDC2, LY96, EBF3
only naive ESCs	TRYPSIN_HIS	0.528497	0.953495	1	KLK13, F2, CFD, PLAU, CTRL
only naive ESCs	Ig_sub	0.528338	0.999255	1	PECAM1, NCR1, LILRB2, UNC5B, LRFN5, FSTL5, FCGR2B, MCAM, HAVCR1, CEACAM1, ESAM, CD7, LSR, DSCAML1, ICAM1, CEACAM6, NRG1, MFAP3L, SEMA4C, FGFR3, SCN3B
only naive ESCs	NABA_CORE_MATRISOME	0.523895	0.997077	1	CRISPLD2, EGFLAM, NTNG1, CRELD2, FGL1, TNFAIP6, NTN4, COL9A3, VWDE, SPARC, EMILIN2, LAMC2, LRG1, VWF, GAS6
only naive ESCs	USP_CS	0.520494	0.921532	1	USP19, USP36, USP6
only naive ESCs	REACTOME_CLASS_A1_RHODOPSIN_LIKE_RECEPTORS	0.517516	0.997546	1	ANXA1, F2, CNR2, GPR4, OXT, KNG1, MLN, P2RY11, CCL28, GAL, NMUR1, CCK, POMC, LPAR2, CCR8
only naive ESCs	REACTOME_COLLAGEN_FORMATION	0.510258	0.92738	1	TLL2, P4HB, COL9A3
only naive ESCs	REACTOME_TELOMERE_MAINTENANCE	0.510258	0.92738	1	H2AFX, HIST1H2BJ, HIST1H2BK
only naive ESCs	Rho_GTPase_activation_prot	0.503796	0.964708	1	PLXNB2, DLC1, ARAP1, ARHGAP10, ARHGAP42
only naive ESCs	KEGG_OOCYTE_MEIOSIS	0.499643	0.975914	1	RPS6KA1, SMC1B, STAG3, CCNE1, PKMYT1, ANAPC2
only naive ESCs	Peptidase_S1_PA	0.499643	0.975914	1	F2, CTRL, KLK13, CFD, MST1, PLAU
only naive ESCs	KEGG_SYSTEMIC_LUPUS_ERYTHEMATOSUS	0.497976	0.967092	1	FCGR2B, H2AFX, HIST3H2A, HIST1H2BJ, HIST1H2BK
only naive ESCs	KEGG_ARRHYTHMOGENIC_RIGHT_VENTRICULAR_CARDIOMYOPATHY_ARVC	0.495375	0.954865	1	CACNB3, LMNA, ITGB5, TCF7
only naive ESCs	KEGG_VEGF_SIGNALING_PATHWAY	0.495375	0.954865	1	MAP2K2, HRAS, PIK3CB, SHC2
only naive ESCs	Peptidase_C19_UCH	0.490945	0.93789	1	USP19, USP36, USP6
only naive ESCs	REACTOME_G_ALPHA_S_SIGNALLING_EVENTS	0.490158	0.978981	1	PTH1R, GIP, P2RY11, GNB2, POMC, PDE4D
only naive ESCs	KEGG_VASCULAR_SMOOTH_MUSCLE_CONTRACTION	0.481024	0.981681	1	ARHGEF11, PLCB3, PRKCD, MAP2K2, ARAF, PPP1R14A
only naive ESCs	Ig-like_dom	0.480733	0.999959	1	HLA-F, CD7, LRFN5, SEMA4C, PECAM1, LILRB2, FSTL5, CEACAM1, LSR, ICAM1, CEACAM6, NRG1, MFAP3L, ESAM, UNC5B, FCGR2B, NCR1, MCAM, FGFR3, MILR1, DSCAML1, SIGIRR, HAVCR1, SCN3B
only naive ESCs	USP_dom	0.473036	0.946978	1	USP19, USP36, USP6
only naive ESCs	REACTOME_MITOTIC_PROMETAPHASE	0.468487	0.96647	1	CLIP1, NUDC, TAOK1, CENPA
only naive ESCs	Cys-rich_flank_reg_C	0.462213	0.968902	1	LRG1, SLITRK2, ELFN1, TLR4
only naive ESCs	KEGG_HEMATOPOIETIC_CELL_LINEAGE	0.462213	0.968902	1	CD44, CD7, DNTT, CD55
only naive ESCs	BACK	0.456384	0.954815	1	KLHL35, KLHL21, KLHL17
only naive ESCs	Ig_V-set	0.454982	0.994862	1	MCAM, CEACAM1, CD7, SCN3B, ESAM, CEACAM6, HAVCR1, DSCAML1
only naive ESCs	REACTOME_COSTIMULATION_BY_THE_CD28_FAMILY	0.448489	0.958314	1	PDPK1, MAP3K8, MLST8
only naive ESCs	TSP1_rpt	0.448489	0.958314	1	ADAMTSL2, UNC5B, ADAMTSL5
only naive ESCs	Kelch_1	0.440861	0.961557	1	KLHL35, KLHL21, KLHL17
only naive ESCs	KEGG_HYPERTROPHIC_CARDIOMYOPATHY_HCM	0.438706	0.977073	1	CACNB3, LMNA, TGFB3, ITGB5
only naive ESCs	KEGG_METABOLISM_OF_XENOBIOTICS_BY_CYTOCHROME_P450	0.426356	0.967345	1	GSTP1, DHDH, CYP2E1
only naive ESCs	KEGG_CALCIUM_SIGNALING_PATHWAY	0.416262	0.998069	1	PLCB3, RYR1, SLC25A5, PDE1C, PLCE1, PLCD3, GRIN2D, PHKG2
only naive ESCs	Immunoglobulin	0.412772	0.972302	1	CEACAM1, LILRB2, MCAM
only naive ESCs	PID_INTEGRIN1_PATHWAY	0.412772	0.972302	1	LAMC2, MDK, PLAU
only naive ESCs	REACTOME_BIOLOGICAL_OXIDATIONS	0.408597	0.995323	1	POMC, ALDH2, GSTP1, GGT1, CYP2E1, GGT5
only naive ESCs	REACTOME_PHASE_II_CONJUGATION	0.406298	0.974505	1	GSTP1, GGT1, GGT5
only naive ESCs	REACTOME_PHASE1_FUNCTIONALIZATION_OF_COMPOUNDS	0.406298	0.974505	1	CYP2E1, ALDH2, POMC
only naive ESCs	Ig_I-set	0.405381	0.995659	1	UNC5B, LRFN5, NRG1, MFAP3L, FGFR3, DSCAML1
only naive ESCs	KEGG_DILATED_CARDIOMYOPATHY	0.402829	0.986727	1	CACNB3, LMNA, TGFB3, ITGB5
only naive ESCs	KEGG_NEUROACTIVE_LIGAND_RECEPTOR_INTERACTION	0.384978	0.999887	1	PTH1R, F2, CNR2, P2RY11, THRA, LPAR2, NMUR1, GRIN2D, CHRNE, GRM4, GRM2
only naive ESCs	RmlC-like_jellyroll	0.361311	0.971056	1	KCNH5, CNGA1
only naive ESCs	REACTOME_TRANSPORT_OF_MATURE_TRANSCRIPT_TO_CYTOPLASM	0.353916	0.973608	1	U2AF1, U2AF2
only naive ESCs	LRRNT	0.353916	0.973608	1	SLITRK2, LRRC3
only naive ESCs	REACTOME_GABA_RECEPTOR_ACTIVATION	0.346817	0.975942	1	KCNJ2, GNB2
only naive ESCs	WW_dom	0.346817	0.975942	1	CEP164, GAS7
only naive ESCs	Cadherin_CS	0.332753	0.996947	1	CDH1, CDHR1, CDH5, DSG3
only naive ESCs	KEGG_RNA_DEGRADATION	0.321051	0.983433	1	EXOSC4, EXOSC5
only naive ESCs	Cadherin	0.317394	0.997998	1	CDH1, CDHR1, CDH5, DSG3
only naive ESCs	Cadherin-like	0.311638	0.998311	1	CDH1, CDHR1, CDH5, DSG3
only naive ESCs	Laminin_G	0.309548	0.986273	1	EGFLAM, GAS6
only naive ESCs	KEGG_RETINOL_METABOLISM	0.3041	0.987509	1	DGAT1, PNPLA4
only naive ESCs	VWF_A	0.295069	0.996802	1	VWF, ITGB5, SEC23B
only naive ESCs	REACTOME_ANTIVIRAL_MECHANISM_BY_IFN_STIMULATED_GENES	0.279492	0.992233	1	UBA52, HERC5
only naive ESCs	KEGG_DRUG_METABOLISM_CYTOCHROME_P450	0.270726	0.993586	1	GSTP1, CYP2E1
only naive ESCs	PID_AVB3_INTEGRIN_PATHWAY	0.240531	0.997039	1	PI4KB, COL9A3
only naive ESCs	REACTOME_PLATELET_HOMEOSTASIS	0.237222	0.997313	1	PDE6G, GNB2
only naive ESCs	FN3_dom	0.223062	0.999995	1	DSCAML1, EGFLAM, IL10RB, LRFN5, PTPRH
only naive ESCs	Collagen	0.22195	0.998352	1	SFTPD, COL9A3
only naive ESCs	REACTOME_AQUAPORIN_MEDIATED_TRANSPORT	0.176867	0.995726	1	GNB2
only naive ESCs	Cyt_P450_CS	0.17332	0.996168	1	CYP2E1
only naive ESCs	KEGG_STEROID_HORMONE_BIOSYNTHESIS	0.17332	0.996168	1	HSD17B6
only naive ESCs	Cyt_P450	0.154695	0.998011	1	CYP2E1
only naive ESCs	KEGG_OLFACTORY_TRANSDUCTION	0.0330447	1	1	PDE1C
only naive ESCs	PID_IL12_2PATHWAY	0	1	1
only naive ESCs	Kelch-typ_b-propeller	0	1	1
only naive ESCs	PID_PTP1B_PATHWAY	0	1	1
only naive ESCs	Cadherin_N	0	1	1
only naive ESCs	REACTOME_OLFACTORY_SIGNALING_PATHWAY	0	1	1
only naive ESCs	Olfact_rcpt	0	1	1
