# Supplementary material for: A hominoid-specific endogenous retrovirus may have rewired the gene regulatory network shared between primordial germ cells and naïve pluripotent cells
Source: PLoS Genet. 2022 May 12;18(5):e1009846. doi: 10.1371/journal.pgen.1009846 (PMC9128956; doi:10.1371/journal.pgen.1009846)
Supplement: S3 Table — (XLSX) [file pgen.1009846.s016.xlsx]

## Sheet: Table S3
S3 Table Identification of the potential regulators of LTR5_Hs in PGCLCs and naïve ESCs (related to Fig 4)
TF	Log2 (fold enrichment of TF binding)	TF-binding significance (-log10(FDR))	TF-binding events	Significant TF-binding	PGC-specific expression score	is PGCLC-specific (1: Yes, 0: No)	is higher expression in PGCLCs (1: Yes, 0: No)	is potential LTR5Hs regulators in PGCLCs (1: Yes, 0: No)	Log2 FoldChange (naïve vs primed)	FDR (naïve vs primed)	is Naïve up (1: Yes, 0: No)	is higher expression in naïve ESCs (1: Yes, 0: No)	is potential LTR5Hs regulators in naïve ESCs (1: Yes, 0: No)	Class
CBFA2T2	4.12983	30	66	1	0.358025	1	1	1	2.51142	3.85293e-45	1	1	1	both
KLF4	2.22858	30	187	1	1.53601	1	1	1	3.10832	4.9131e-29	1	1	1	both
NANOG	3.2226	30	275	1	0.164459	1	1	1	2.00693	4.15354e-114	1	1	1	both
TFAP2C	2.78736	30	336	1	1.54587	1	1	1	2.91807	6.23504e-27	1	1	1	both
SOX17	3.5087	19.396	28	1	0.864526	1	1	1	NA	NA	NA	NA	0	only PGCLCs
TFAP2A	2.71409	30	171	1	0.143346	1	1	1	2.80314	5.02085e-13	1	0	0	only PGCLCs
KLF5	2.15976	27.8142	87	1	-0.280137	0	0	0	3.36061	2.76258e-31	1	1	1	only naïve ESCs
PHB2	3.2391	13.7511	22	1	-0.314817	0	1	0	2.63656	1.61284e-254	1	1	1	only naïve ESCs
ADNP	-1.39506	0	1	0	-0.42002	0	1	0	-0.897389	4.28215e-41	0	1	0	others
AEBP2	0.68966	0.424531	5	0	-0.303488	0	0	0	-0.342494	0.000253846	0	1	0	others
AFF1	0.77596	1.3217	20	0	-0.0944846	0	1	0	0.557509	2.5546e-05	0	0	0	others
AFF4	-3.58015	0	1	0	1.21451	1	1	0	0.455492	0.000674418	0	0	0	others
AGO1	-4.19849	0	1	0	-0.510211	0	0	0	0.936803	2.51063e-14	0	0	0	others
AGO2	-1.5568	0	5	0	-0.21185	0	1	0	-0.00142789	0.989375	0	1	0	others
AHR	0.308218	0.811378	72	0	-0.376249	0	0	0	NA	NA	NA	NA	0	others
AMH	-1.2677	0	27	0	-0.374129	0	0	0	1.03776	0.00954943	0	0	0	others
APC	-3.18269	0	1	0	-0.448222	0	1	0	-1.3072	5.98445e-16	0	1	0	others
AR	0.322222	2.03053	184	0	0.00475436	0	0	0	NA	NA	NA	NA	0	others
ARID1A	1.54555	7.47303	39	0	-0.386767	0	1	0	0.579473	5.24402e-08	0	0	0	others
ARID1B	2.78988	30	87	1	-0.185673	0	1	0	-0.310475	0.0122387	0	0	0	others
ARID2	0.0840263	0.02344	38	0	-0.261059	0	0	0	-1.21508	1.68176e-34	0	1	0	others
ARID3A	-2.18587	0	1	0	-0.147587	0	1	0	2.2045	1.11498e-53	1	0	0	others
ARID4B	1.77643	10.0496	42	0	-0.354998	0	1	0	-0.930263	7.69318e-17	0	1	0	others
ARNT	0.70597	3.18342	66	0	-0.337155	0	0	0	-0.37569	0.00513988	0	0	0	others
ARNT2	-1.5656	0	1	0	-0.520516	0	0	0	NA	NA	NA	NA	0	others
ARNTL	-0.164014	0	25	0	-0.361732	0	0	0	0.1998	0.71111	0	0	0	others
ASCL1	-2.82171	0	2	0	0.258814	1	0	0	NA	NA	NA	NA	0	others
ASCL2	1.80902	6.6049	26	0	-0.245883	0	0	0	NA	NA	NA	NA	0	others
ASF1A	-0.22033	0	2	0	-0.427412	0	1	0	-0.233947	0.0051061	0	1	0	others
ASH1L	0.68966	0.319289	1	0	-0.321612	0	1	0	-0.339262	0.0208174	0	0	0	others
ASH2L	0.232581	0.115386	9	0	-0.156767	0	1	0	2.37331	4.63489e-86	1	1	0	others
ATF1	1.49356	6.71921	37	0	-0.405747	0	0	0	0.546539	7.62575e-06	0	0	0	others
ATF2	-0.869768	0	19	0	-0.353208	0	0	0	-0.786129	2.45716e-09	0	1	0	others
ATF3	-1.19745	0	18	0	-0.348592	0	0	0	2.31734	6.95397e-29	1	0	0	others
ATF4	-0.0940108	0	15	0	-0.255761	0	1	0	2.66836	1.36316e-236	1	1	0	others
ATF5	-1.22651	0	1	0	-0.455305	0	0	0	2.25018	9.08756e-24	1	0	0	others
ATF7	0.967476	4.26172	50	0	-0.374026	0	0	0	0.402512	0.0342759	0	0	0	others
BACH1	2.04119	8.28189	27	1	-0.286441	0	1	0	0.0023911	0.98839	0	0	0	others
BACH2	-0.842644	0	3	0	0.00061744	0	0	0	NA	NA	NA	NA	0	others
BAHD1	-1.38405	0	1	0	-0.339482	0	0	0	1.79902	3.21588e-13	0	0	0	others
BAP1	0.957356	0.606473	4	0	-0.237711	0	0	0	2.03123	4.13108e-32	1	0	0	others
BARX1	0.588574	0.268502	2	0	-0.204578	0	1	0	NA	NA	NA	NA	0	others
BARX2	0.878985	0.808651	8	0	-0.322585	0	0	0	NA	NA	NA	NA	0	others
BCL11A	-0.0734394	0	9	0	-0.507263	0	0	0	0.0482559	0.709786	0	0	0	others
BCL3	0.410672	0.503955	22	0	-0.468244	0	0	0	3.50734	6.96004e-38	1	0	0	others
BCL6	0.656739	2.49457	58	0	-0.469315	0	0	0	NA	NA	NA	NA	0	others
BCLAF1	-1.86394	0	1	0	-0.379751	0	1	0	-0.473288	5.06578e-13	0	1	0	others
BCOR	1.30067	4.65865	32	0	-0.0561629	0	1	0	1.4801	5.58951e-25	0	0	0	others
BHLHE40	0.762652	2.0153	34	0	0.356874	1	0	0	2.57546	7.23973e-21	1	0	0	others
BMI1	0.497678	1.52855	57	0	-0.465696	0	1	0	2.22655	7.35871e-13	1	0	0	others
BRD1	-1.774	0	1	0	-0.173454	0	1	0	0.856157	2.07887e-05	0	0	0	others
BRD2	0.977216	4.25641	49	0	-0.350208	0	1	0	1.17177	2.78054e-42	0	1	0	others
BRD3	1.13041	3.2627	28	0	0.359921	1	1	0	0.784262	4.71884e-28	0	1	0	others
BRD4	0.336631	2.7298	233	0	-0.27079	0	1	0	0.823591	4.57788e-22	0	0	0	others
BRD7	0.295594	0.262371	19	0	-0.324245	0	1	0	-0.0358454	0.746561	0	0	0	others
BRD9	0.241471	0.284497	34	0	-0.288007	0	1	0	1.93171	8.24254e-41	0	0	0	others
CASZ1	-1.66448	0	1	0	-0.333004	0	0	0	NA	NA	NA	NA	0	others
CBFA2T3	3.90808	30	121	1	-0.276337	0	0	0	NA	NA	NA	NA	0	others
CBX1	-0.906891	0	2	0	-0.391186	0	1	0	0.515806	1.9475e-11	0	1	0	others
CBX2	-2.49825	0	1	0	-0.478162	0	0	0	0.779959	1.11567e-06	0	0	0	others
CBX3	-0.38656	0	11	0	-0.343954	0	1	0	0.0126933	0.838757	0	1	0	others
CBX5	-1.28096	0	2	0	-0.216639	0	1	0	-1.53614	6.14715e-74	0	1	0	others
CBX6	-3.1811	0	1	0	-0.423994	0	0	0	1.11272	1.66229e-16	0	0	0	others
CC2D1A	2.49411	10.1114	24	1	-0.356377	0	0	0	2.01362	1.80704e-22	1	0	0	others
CCND2	-1.46467	0	1	0	0.133357	1	1	0	-2.08153	1.99762e-36	0	1	0	others
CCNT2	1.41024	1.65259	8	0	-0.295673	0	1	0	-0.765597	1.52732e-14	0	1	0	others
CDC5L	0.473931	0.245474	1	0	-0.457623	0	1	0	0.404564	4.67653e-08	0	1	0	others
CDC73	-2.12433	0	1	0	-0.477514	0	0	0	-0.828185	1.64471e-11	0	1	0	others
CDK12	-2.58256	0	1	0	-0.42434	0	1	0	1.13957	7.34834e-18	0	0	0	others
CDK7	-1.83996	0	1	0	-0.441516	0	0	0	0.527116	4.01683e-09	0	1	0	others
CDK8	0.0426506	0	23	0	-0.334843	0	0	0	-0.567388	0.00423777	0	0	0	others
CDK9	-0.121951	0	39	0	-0.560952	0	0	0	1.43086	2.07234e-43	0	0	0	others
CDKN1B	-2.71754	0	4	0	-0.412893	0	1	0	0.613769	0.0564198	0	0	0	others
CDX2	-0.291422	0	39	0	0.339692	1	0	0	NA	NA	NA	NA	0	others
CEBPA	0.155825	0.21614	63	0	0.0490261	1	0	0	NA	NA	NA	NA	0	others
CEBPB	-1.42829	0	63	0	-0.237699	0	0	0	2.82981	2.89235e-49	1	0	0	others
CEBPD	1.12186	2.39947	20	0	-0.324207	0	0	0	NA	NA	NA	NA	0	others
CEBPG	0.134969	0.0811266	29	0	-0.284088	0	1	0	0.645128	4.13514e-12	0	1	0	others
CENPA	0.0433714	0	26	0	0.049732	1	1	0	1.72942	4.88485e-19	0	1	0	others
CHAMP1	2.19907	3.48662	9	0	-0.514528	0	0	0	-0.83871	4.65849e-08	0	0	0	others
CHD1	-2.67807	0	4	0	-0.138966	0	1	0	-0.394719	3.88112e-05	0	1	0	others
CHD2	-2.36644	0	3	0	-0.132437	0	1	0	-0.226972	0.0110285	0	1	0	others
CHD4	-1.05889	0	3	0	-0.534767	0	1	0	0.723409	2.00638e-19	0	1	0	others
CHD7	2.61886	30	211	1	-0.212719	0	1	0	-1.14791	3.50236e-23	0	1	0	others
CHD8	-0.222042	0	47	0	-0.423322	0	1	0	0.14343	0.212166	0	0	0	others
CLOCK	-1.05658	0	18	0	-0.406741	0	1	0	-0.659758	0.000307805	0	0	0	others
CPSF3	-1.32769	0	1	0	-0.454991	0	1	0	-0.869846	1.79886e-28	0	1	0	others
CREB1	0.16601	0.261164	69	0	-0.0911395	0	1	0	-0.223996	0.0466103	0	1	0	others
CREB3	5.63227	30	62	1	-0.466163	0	0	0	1.46918	1.71555e-37	0	0	0	others
CREB3L1	2.07097	4.94419	15	0	-0.25388	0	0	0	0.968713	4.32499e-05	0	0	0	others
CREB3L4	-1.24489	0	1	0	-0.478601	0	0	0	1.15038	4.01089e-10	0	0	0	others
CREBBP	-0.788686	0	12	0	-0.342562	0	1	0	0.504345	0.00243515	0	0	0	others
CREM	0.358454	0.39355	22	0	-0.452185	0	1	0	0.706278	5.83613e-11	0	1	0	others
CTBP1	2.41553	29.8293	78	1	-0.369743	0	0	0	1.2338	5.61841e-65	0	0	0	others
CTBP2	-0.0379679	0	6	0	-0.351707	0	1	0	0.390313	2.53696e-06	0	1	0	others
CTCF	-0.882941	0	92	0	-0.299587	0	1	0	0.335151	0.00248101	0	0	0	others
CTCFL	-2.43829	0	2	0	-0.372594	0	1	0	NA	NA	NA	NA	0	others
CTNNB1	5.23947	20.9709	17	0	-0.128721	0	1	0	-1.6275	1.59069e-136	0	1	0	others
CUL4A	-0.45727	0	17	0	-0.482029	0	1	0	0.355089	0.000320949	0	1	0	others
CUX1	1.30146	1.3217	7	0	0.187536	1	1	0	-0.389239	0.012419	0	0	0	others
CXXC4	-1.32193	0	1	0	-0.40268	0	0	0	-1.82373	1.6329e-10	0	0	0	others
DACH1	1.8365	3.62663	13	0	-0.398943	0	0	0	NA	NA	NA	NA	0	others
DAXX	-1.45768	0	3	0	-0.416898	0	1	0	2.09423	1.54026e-108	1	1	0	others
DCP1A	-2.72901	0	1	0	-0.208501	0	0	0	0.636276	5.2457e-08	0	0	0	others
DDIT3	-2.65076	0	1	0	-0.157586	0	0	0	3.0829	8.17928e-60	1	0	0	others
DDX20	4.47003	30	41	1	-0.476571	0	0	0	-0.853411	2.54915e-11	0	1	0	others
DDX5	-6.0027	0	1	0	-0.323953	0	1	0	-0.153783	0.00901863	0	1	0	others
DIDO1	5.339	21.4825	17	0	-0.377061	0	1	0	0.493939	5.4862e-06	0	0	0	others
DLX1	-0.751321	0	3	0	0.0262012	1	0	0	NA	NA	NA	NA	0	others
DLX2	-0.70044	0	2	0	-0.12496	0	0	0	NA	NA	NA	NA	0	others
DLX4	0.480626	0.227217	3	0	-0.342881	0	0	0	3.15334	3.45454e-20	1	0	0	others
DLX6	-1.0072	0	1	0	-0.332637	0	0	0	NA	NA	NA	NA	0	others
DMAP1	2.07202	7.31466	23	1	-0.434013	0	1	0	2.41639	2.33193e-84	1	0	0	others
DNMT1	-0.298658	0	1	0	-0.257603	0	1	0	1.26704	4.62109e-59	0	1	0	others
DNMT3A	-1.36027	0	30	0	-0.48558	0	1	0	0.913232	4.41867e-45	0	1	0	others
DNMT3B	-2.38819	0	8	0	-0.398251	0	1	0	-0.0935072	0.378551	0	1	0	others
DPF2	1.28129	12.2283	91	0	-0.31268	0	1	0	1.60696	1.59903e-87	0	1	0	others
DRAP1	1.30014	3.45125	23	0	-0.453069	0	1	0	2.52649	6.82048e-205	1	0	0	others
DTL	-0.261155	0	32	0	-0.383602	0	0	0	-0.739141	2.56836e-10	0	1	0	others
E2F1	-1.37937	0	13	0	-0.276271	0	0	0	1.90323	4.59519e-23	0	0	0	others
E2F2	0.948976	0.675464	5	0	0.0589673	1	0	0	NA	NA	NA	NA	0	others
E2F3	0.489038	0.329812	8	0	-0.274077	0	0	0	-0.103122	0.56018	0	0	0	others
E2F5	3.848	28.1251	36	1	-0.349969	0	0	0	-1.41625	1.18914e-15	0	0	0	others
E2F6	1.61865	8.05408	39	0	-0.409982	0	1	0	-0.0710046	0.63787	0	0	0	others
E2F7	-0.845992	0	4	0	-0.0646758	0	0	0	-0.598176	0.00185563	0	0	0	others
E2F8	1.01673	7.68957	85	0	-0.290711	0	0	0	-0.405809	0.211025	0	0	0	others
E4F1	2.51622	20.6301	50	1	-0.132014	0	0	0	2.41895	4.88469e-50	1	0	0	others
EBF3	-0.550522	0	13	0	-0.342962	0	0	0	2.18248	3.40651e-07	1	0	0	others
EBNA1BP2	0.577767	0.279065	1	0	-0.393196	0	1	0	2.38866	1.30496e-204	1	1	0	others
EBP	-1.21412	0	2	0	-0.285409	0	1	0	2.40098	3.44624e-231	1	1	0	others
EED	0.281286	0.675902	70	0	-0.59801	0	0	0	-0.409189	0.00112712	0	1	0	others
EGFR	-2.14078	0	1	0	0.591978	1	0	0	NA	NA	NA	NA	0	others
EGR1	0.223475	0.170478	20	0	-0.222536	0	1	0	-2.90845	1.65106e-29	0	0	0	others
EGR2	-0.247226	0	13	0	-0.346736	0	0	0	NA	NA	NA	NA	0	others
EGR3	0.0334827	0	17	0	-0.307443	0	0	0	NA	NA	NA	NA	0	others
EHMT2	-0.232354	0	40	0	-0.613207	0	0	0	1.26404	7.12789e-27	0	0	0	others
ELF1	-0.468967	0	17	0	-0.29423	0	0	0	1.56058	1.40763e-12	0	0	0	others
ELF3	0.0710404	0.00776876	41	0	0.36523	1	0	0	3.16222	2.05178e-31	1	1	0	others
ELF4	2.1904	4.11294	11	0	-0.294471	0	0	0	NA	NA	NA	NA	0	others
ELK1	2.36773	6.44306	16	0	-0.376816	0	0	0	2.08796	1.56789e-37	1	0	0	others
ELK3	-0.475085	0	13	0	-0.219674	0	1	0	-0.458085	0.0346101	0	0	0	others
ELL2	-2.63923	0	1	0	-0.495416	0	0	0	-1.06076	0.00136291	0	0	0	others
EOMES	3.23005	30	73	1	-0.351285	0	1	0	NA	NA	NA	NA	0	others
EP300	0.58809	7.34216	224	0	-0.378222	0	1	0	0.399893	0.000163069	0	0	0	others
EP400	1.32193	4.91999	33	0	-0.441875	0	1	0	1.33775	3.1986e-24	0	0	0	others
EPAS1	0.280451	0.131029	6	0	0.265924	1	0	0	NA	NA	NA	NA	0	others
ERCC2	-1.80941	0	4	0	-0.253937	0	0	0	1.77264	1.7561e-49	0	0	0	others
ERCC3	-0.700228	0	21	0	-0.364902	0	0	0	1.54389	2.81395e-42	0	0	0	others
ERCC6	-2.73444	0	2	0	-0.296426	0	0	0	1.04993	0.000695749	0	0	0	others
ERF	1.62826	9.49909	46	0	-0.490267	0	0	0	1.62702	1.5865e-12	0	0	0	others
ERG	0.102667	0.122436	84	0	-0.34113	0	0	0	NA	NA	NA	NA	0	others
ESCO2	-3.66221	0	1	0	-0.325935	0	0	0	-0.800302	4.93724e-07	0	0	0	others
ESR1	-0.416008	0	156	0	-0.327227	0	0	0	NA	NA	NA	NA	0	others
ESR2	-0.693766	0	4	0	-0.0737165	0	0	0	1.57808	2.78045e-06	0	0	0	others
ESRRA	0.524915	0.807391	24	0	-0.236432	0	0	0	2.87555	3.82374e-53	1	0	0	others
ETS1	0.240468	0.282459	34	0	-0.472633	0	0	0	0.606248	0.00949675	0	0	0	others
ETS2	6.64386	4.90294	2	0	-0.436934	0	0	0	1.40734	3.49305e-14	0	0	0	others
ETV1	0.784218	1.07201	15	0	-0.427851	0	0	0	-2.54205	2.62008e-49	0	1	0	others
ETV2	-1.66448	0	2	0	-0.531748	0	0	0	NA	NA	NA	NA	0	others
ETV4	-0.503858	0	5	0	-0.0598087	0	1	0	1.09661	1.03892e-10	0	0	0	others
ETV5	0.448115	0.741462	30	0	0.0249572	1	1	0	-1.61079	6.75316e-21	0	1	0	others
ETV6	-0.371838	0	5	0	-0.637696	0	0	0	-0.0135974	0.958686	0	0	0	others
ETV7	-0.226509	0	2	0	-0.328879	0	0	0	NA	NA	NA	NA	0	others
EZH2	-0.0120535	0	118	0	-0.479982	0	1	0	-0.242043	0.0173152	0	1	0	others
FANCD2	-0.650765	0	3	0	-0.356907	0	0	0	-0.640104	1.26887e-20	0	1	0	others
FEZF1	1.14202	2.05483	16	0	-0.354256	0	0	0	NA	NA	NA	NA	0	others
FIP1L1	-3.2555	0	1	0	-0.32358	0	1	0	0.145499	0.149705	0	1	0	others
FOS	-1.64116	0	12	0	-0.351752	0	1	0	0.516179	0.187124	0	0	0	others
FOSB	0.115077	0.0239616	6	0	-0.389748	0	0	0	NA	NA	NA	NA	0	others
FOSL1	0	0	11	0	-0.439235	0	0	0	NA	NA	NA	NA	0	others
FOSL2	-0.924831	0	13	0	-0.133545	0	0	0	0.409483	0.359129	0	0	0	others
FOXA1	0.631047	7.9134	212	0	-0.362065	0	0	0	NA	NA	NA	NA	0	others
FOXA2	0.695184	12.6709	287	0	-0.303595	0	1	0	NA	NA	NA	NA	0	others
FOXA3	1.87069	15.6299	61	0	-0.416012	0	0	0	0.696835	0.0140575	0	0	0	others
FOXD2	0.330973	0.152625	4	0	-0.358951	0	0	0	NA	NA	NA	NA	0	others
FOXH1	3.83997	30	119	1	-0.387421	0	1	0	3.19091	3.08204e-125	1	0	0	others
FOXK1	-2.09424	0	1	0	-0.174262	0	0	0	0.569732	0.00413443	0	0	0	others
FOXK2	1.94725	8.2179	29	0	-0.228251	0	0	0	1.67651	9.97247e-35	0	0	0	others
FOXM1	0.0329504	0	31	0	-0.207944	0	0	0	1.30477	2.26878e-20	0	0	0	others
FOXN3	-1.97286	0	11	0	0.0600678	1	1	0	0.370097	0.0010198	0	0	0	others
FOXO1	-0.573698	0	12	0	-0.523682	0	1	0	-1.48617	7.50561e-09	0	0	0	others
FOXO3	0.228819	0.128759	12	0	-0.195831	0	0	0	-0.389174	0.0250311	0	0	0	others
FOXP1	0.72804	4.68279	94	0	-0.321701	0	1	0	1.06012	1.55e-12	0	0	0	others
FXR2	-0.687061	0	3	0	0.0126349	0	0	0	2.21196	1.8848e-21	1	0	0	others
GABPA	-0.045114	0	34	0	-0.360644	0	1	0	0.41283	0.00120142	0	1	0	others
GABPB1	0.237464	0.170478	17	0	-0.0973909	0	0	0	-0.640513	1.54204e-09	0	1	0	others
GATA2	0.487587	3.38242	143	0	0.109556	1	0	0	NA	NA	NA	NA	0	others
GATA3	0.722372	4.90096	100	0	0.555268	1	0	0	NA	NA	NA	NA	0	others
GATA4	1.64386	30	197	0	-0.0121166	0	0	0	NA	NA	NA	NA	0	others
GATA6	1.95972	30	178	0	-0.434898	0	0	0	NA	NA	NA	NA	0	others
GATAD1	1.13079	3.16436	27	0	-0.552638	0	1	0	-0.321584	0.0370147	0	0	0	others
GATAD2A	1.8377	21.1934	86	0	-0.142597	0	1	0	1.68364	1.2454e-46	0	0	0	others
GATAD2B	-0.144046	0	10	0	-0.244156	0	0	0	-0.185671	0.382716	0	0	0	others
GFI1	-1.11437	0	4	0	-0.335554	0	0	0	NA	NA	NA	NA	0	others
GLI2	0.669442	0.539958	8	0	-0.212802	0	0	0	NA	NA	NA	NA	0	others
GLI3	-0.526069	0	1	0	-0.459625	0	0	0	-1.53723	5.54423e-06	0	0	0	others
GLIS1	-0.972955	0	7	0	-0.317193	0	0	0	NA	NA	NA	NA	0	others
GLIS3	-0.9855	0	4	0	-0.337271	0	0	0	NA	NA	NA	NA	0	others
GMEB1	2.45986	13.7511	34	1	-0.336222	0	0	0	1.0694	2.07343e-10	0	0	0	others
GMEB2	-1.28096	0	1	0	-0.371741	0	0	0	1.69021	1.01738e-12	0	0	0	others
GRHL2	-0.759298	0	15	0	-0.143948	0	0	0	-0.891002	0.00178328	0	0	0	others
GRHL3	-2.26183	0	10	0	0.64617	1	0	0	NA	NA	NA	NA	0	others
GTF2A2	5.8905	30	35	1	-0.350476	0	1	0	0.431457	2.73375e-11	0	1	0	others
GTF2F1	-0.592636	0	5	0	-0.265687	0	1	0	2.2802	1.02284e-101	1	0	0	others
GTF3C2	-0.298658	0	1	0	-0.125518	0	0	0	1.01973	8.18549e-23	0	1	0	others
GTF3C5	-1.62293	0	1	0	-0.438037	0	0	0	2.13608	7.09626e-107	1	1	0	others
H2AFZ	-0.295456	0	33	0	-0.348331	0	1	0	-0.317924	1.13494e-08	0	1	0	others
HAND2	0.906891	2.40112	30	0	-0.222324	0	0	0	NA	NA	NA	NA	0	others
HBP1	-1.15704	0	2	0	-0.420274	0	1	0	-1.16888	1.18858e-17	0	1	0	others
HDAC1	2.19486	26.9391	82	1	-0.264934	0	1	0	1.15653	5.77091e-42	0	1	0	others
HDAC2	1.94298	30	128	0	-0.417931	0	1	0	-0.905368	4.30231e-55	0	1	0	others
HDAC3	2.49818	4.60804	10	0	-0.290068	0	0	0	1.09509	3.151e-35	0	1	0	others
HDAC6	-2.06005	0	1	0	-0.202298	0	0	0	1.16235	4.29607e-13	0	0	0	others
HDAC8	5.85244	30	26	1	-0.00625775	0	0	0	1.9743	2.66591e-60	0	1	0	others
HDGF	0.471707	1.13624	45	0	-0.319714	0	1	0	1.14114	2.38556e-36	0	0	0	others
HES1	2.15072	8.36534	25	1	-0.505591	0	1	0	-0.349044	0.0933948	0	0	0	others
HES2	0.971431	0.940294	8	0	-0.293289	0	0	0	3.15362	3.97937e-16	1	0	0	others
HEXIM1	-4.55796	0	2	0	-0.0143688	0	0	0	1.17879	5.73031e-14	0	0	0	others
HEY1	0.698637	0.801127	13	0	-0.300159	0	0	0	NA	NA	NA	NA	0	others
HEY2	4.05889	1.97043	1	0	-0.270086	0	0	0	1.29435	4.57209e-11	0	0	0	others
HHEX	1.2863	0.908187	4	0	-0.439998	0	0	0	3.23416	7.09838e-12	1	0	0	others
HIC1	-1.63923	0	2	0	-0.291151	0	0	0	NA	NA	NA	NA	0	others
HIF1A	-0.370563	0	35	0	0.988865	1	1	0	-2.20497	9.57889e-136	0	1	0	others
HIF3A	-3.51979	0	1	0	-0.419369	0	0	0	0.105431	0.726039	0	0	0	others
HINFP	2.38399	7.61619	19	0	-0.254326	0	0	0	1.51552	2.23405e-23	0	0	0	others
HIRA	-0.83996	0	11	0	-0.402402	0	0	0	0.721604	0.00351152	0	0	0	others
HLF	-1.28392	0	2	0	-0.359005	0	0	0	NA	NA	NA	NA	0	others
HMBOX1	3.14045	27.1478	47	1	-0.357004	0	0	0	0.185108	0.377786	0	0	0	others
HMG20A	1.20714	4.11398	32	0	-0.472233	0	1	0	-1.40694	2.0036e-38	0	1	0	others
HMG20B	0.994991	2.22839	23	0	0.21531	1	1	0	2.02706	3.43999e-80	1	0	0	others
HMGB2	0.168123	0.0649272	10	0	-0.429113	0	1	0	0.701654	8.91681e-17	0	1	0	others
HMGN3	-1.30451	0	1	0	-0.334351	0	1	0	-0.271201	8.30279e-05	0	1	0	others
HMGXB4	0.552156	0.613574	15	0	-0.472884	0	1	0	0.346618	0.000707717	0	0	0	others
HNF1B	4.43514	30	159	1	-0.372798	0	0	0	NA	NA	NA	NA	0	others
HNF4G	1.86884	7.69976	29	0	-0.456277	0	0	0	NA	NA	NA	NA	0	others
HNRNPLL	-1.05889	0	6	0	-0.370225	0	0	0	-1.13724	4.70976e-30	0	1	0	others
HOMEZ	1.35965	4.87236	31	0	-0.314516	0	0	0	-0.387623	0.168608	0	0	0	others
HOXA1	0.415037	0.192404	3	0	-0.430511	0	0	0	NA	NA	NA	NA	0	others
HOXA13	-0.475085	0	1	0	-0.32371	0	0	0	NA	NA	NA	NA	0	others
HOXA2	-0.255803	0	5	0	-0.36014	0	0	0	NA	NA	NA	NA	0	others
HOXA4	0.67375	0.88543	16	0	-0.385745	0	0	0	NA	NA	NA	NA	0	others
HOXA5	-0.831877	0	1	0	-0.362454	0	0	0	NA	NA	NA	NA	0	others
HOXA6	0.450994	0.39355	13	0	-0.348269	0	0	0	NA	NA	NA	NA	0	others
HOXB13	-0.185749	0	54	0	-0.337739	0	0	0	NA	NA	NA	NA	0	others
HOXB4	-1.81558	0	1	0	-0.366951	0	0	0	NA	NA	NA	NA	0	others
HSF1	-4.11312	0	2	0	-0.278487	0	0	0	2.22774	1.45971e-125	1	0	0	others
ID3	5.00474	30	61	1	-0.196242	0	1	0	0.214345	0.233502	0	1	0	others
IKZF1	1.40877	15.4535	98	0	-0.331439	0	0	0	NA	NA	NA	NA	0	others
IKZF2	-1.39872	0	3	0	-0.239806	0	0	0	NA	NA	NA	NA	0	others
IKZF3	-1.44361	0	1	0	-0.297589	0	0	0	NA	NA	NA	NA	0	others
IKZF5	1.03855	2.30022	22	0	-0.358839	0	0	0	-0.504928	0.00531705	0	0	0	others
ILF3	2.13241	8.55605	26	1	-0.38776	0	1	0	1.0527	4.44649e-71	0	1	0	others
ILK	7.35435	30	18	0	-0.211754	0	1	0	1.37897	3.43304e-73	0	1	0	others
INO80	-0.427606	0	4	0	-0.323053	0	1	0	1.20119	8.06481e-11	0	0	0	others
INTS12	2.21759	13.0174	38	1	-0.435273	0	0	0	1.00325	2.19891e-12	0	0	0	others
INTS3	-2.45418	0	1	0	-0.460444	0	0	0	0.195269	0.292888	0	0	0	others
IRF1	1.40439	10.0344	63	0	-0.332218	0	0	0	2.04282	3.03283e-12	1	0	0	others
IRF2	0.91376	2.08417	25	0	-0.385089	0	0	0	-0.208776	0.567629	0	0	0	others
IRF4	-2.08151	0	4	0	-0.145149	0	0	0	NA	NA	NA	NA	0	others
IRF9	6.53423	30	38	1	0.159756	1	0	0	NA	NA	NA	NA	0	others
ISL1	0.62371	0.92722	20	0	-0.307132	0	0	0	3.35137	7.25026e-16	1	0	0	others
IVNS1ABP	-0.0624126	0	19	0	-0.368077	0	1	0	-2.62996	3.11517e-107	0	1	0	others
JARID2	-2.99458	0	1	0	-0.365571	0	1	0	0.350184	0.000156478	0	0	0	others
JUN	0.417095	2.35418	131	0	-0.262274	0	0	0	2.60961	2.25699e-30	1	0	0	others
JUNB	-0.451101	0	24	0	-0.317632	0	0	0	3.33879	3.45544e-53	1	0	0	others
JUND	-0.0895627	0	42	0	-0.149816	0	1	0	2.0285	1.42355e-63	1	0	0	others
KAT7	1.84747	8.52209	33	0	-0.197755	0	1	0	-0.477182	1.20538e-09	0	1	0	others
KAT8	1.62637	8.50472	41	0	-0.341349	0	0	0	2.26783	8.30595e-45	1	0	0	others
KDM1A	0.819428	4.66511	75	0	-0.506709	0	1	0	0.30564	7.76356e-05	0	1	0	others
KDM1B	-1.5319	0	6	0	-0.38053	0	1	0	0.38066	0.146702	0	0	0	others
KDM2B	0.00532501	0	19	0	-0.137366	0	0	0	0.155976	0.166294	0	0	0	others
KDM3A	1.01562	1.44602	13	0	-0.27081	0	0	0	-1.06904	1.86996e-09	0	0	0	others
KDM4A	-0.695994	0	3	0	-0.0935033	0	0	0	1.09822	2.70404e-14	0	0	0	others
KDM4B	-0.871844	0	2	0	-0.0418139	0	0	0	1.67338	1.27558e-18	0	0	0	others
KDM5B	-1.57289	0	8	0	-0.222727	0	1	0	-0.302819	2.5503e-05	0	1	0	others
KDM5C	1.52964	2.37752	11	0	-0.243029	0	0	0	1.2843	6.22113e-22	0	0	0	others
KDM5D	3.77932	30	53	1	-0.334731	0	0	0	NA	NA	NA	NA	0	others
KDM6A	0.671281	1.8369	39	0	0.049736	1	0	0	-0.979928	5.56874e-13	0	1	0	others
KDM6B	-1.88492	0	6	0	-0.460709	0	0	0	2.15492	4.60819e-33	1	0	0	others
KLF1	2.39322	10.965	28	1	-0.358348	0	0	0	NA	NA	NA	NA	0	others
KLF11	0.691777	1.18996	22	0	-0.342792	0	1	0	1.44345	2.02897e-12	0	0	0	others
KLF13	2.45403	3.72059	8	0	-0.147696	0	0	0	2.0519	1.85837e-17	1	0	0	others
KLF15	-2.14405	0	1	0	0.473512	1	0	0	NA	NA	NA	NA	0	others
KLF16	1.64209	10.623	51	0	-0.145443	0	0	0	2.90521	3.02281e-35	1	0	0	others
KLF3	1.00965	0.822056	6	0	0.149928	1	0	0	0.596346	5.21782e-05	0	1	0	others
KLF6	0.549339	0.693984	18	0	-0.233446	0	1	0	1.87286	1.04583e-53	0	0	0	others
KLF9	-0.164669	0	11	0	-0.0770374	0	0	0	2.7075	2.87335e-10	1	0	0	others
KMT2A	-0.625177	0	50	0	-0.250021	0	1	0	-0.725511	3.7214e-08	0	0	0	others
KMT2B	0.694944	3.48662	75	0	-0.304664	0	1	0	2.78262	5.30647e-37	1	0	0	others
KMT2C	1.00965	2.11477	21	0	-0.30976	0	1	0	1.31591	5.46768e-22	0	1	0	others
L3MBTL2	3.03242	30	72	1	-0.150219	0	0	0	1.66447	3.20681e-29	0	0	0	others
LDB1	-0.235727	0	4	0	-0.469534	0	0	0	2.31809	3.22385e-29	1	0	0	others
LEF1	2.35153	12.1108	32	1	-0.351319	0	0	0	NA	NA	NA	NA	0	others
LEO1	-0.240073	0	19	0	-0.205936	0	1	0	-0.218623	0.0322166	0	1	0	others
LHX2	1.19173	1.39231	9	0	-0.37717	0	0	0	NA	NA	NA	NA	0	others
LMNA	-1.23128	0	49	0	0.0728322	1	1	0	2.95019	6.16198e-91	1	1	0	others
LMNB1	-0.957338	0	87	0	-0.262659	0	1	0	-0.285656	0.0169939	0	0	0	others
LMO1	-0.91265	0	4	0	-0.483523	0	0	0	NA	NA	NA	NA	0	others
LYL1	1.01599	4.55305	49	0	-0.506241	0	0	0	NA	NA	NA	NA	0	others
MAF	-1.20789	0	9	0	0.127556	1	0	0	NA	NA	NA	NA	0	others
MAFF	-3.90111	0	1	0	0.532662	1	0	0	NA	NA	NA	NA	0	others
MAFG	1.28162	2.33188	15	0	-0.131558	0	1	0	2.47526	6.09595e-41	1	0	0	others
MAFK	-1.02985	0	11	0	-0.395333	0	0	0	NA	NA	NA	NA	0	others
MAML1	0.713119	0.327616	1	0	-0.0719899	0	0	0	1.16501	6.99105e-15	0	0	0	others
MAPK14	-0.419294	0	11	0	-0.147816	0	0	0	0.296947	0.0749402	0	0	0	others
MAX	1.4403	25.7606	159	0	-0.148571	0	0	0	1.42154	3.42117e-30	0	0	0	others
MAZ	-1.75756	0	24	0	-0.580133	0	1	0	2.82775	1.30561e-80	1	0	0	others
MBD2	-0.745596	0	3	0	-0.333591	0	1	0	1.83015	7.82201e-17	0	0	0	others
MBD3	-0.286881	0	4	0	-0.30926	0	0	0	2.48757	2.95618e-63	1	0	0	others
MBD4	-0.627088	0	36	0	-0.280041	0	1	0	0.194002	0.0605493	0	1	0	others
MBTD1	0.713119	0.327616	2	0	-0.479808	0	0	0	-0.758114	4.78024e-05	0	0	0	others
MCM7	-1.08511	0	13	0	-0.316962	0	1	0	1.71284	2.2834e-106	0	1	0	others
ME1	-0.0533158	0	34	0	-0.440565	0	0	0	-1.02185	0.000121805	0	0	0	others
ME3	-0.497399	0	12	0	-0.450996	0	0	0	NA	NA	NA	NA	0	others
MECOM	1.30582	6.99628	49	0	-0.142893	0	0	0	NA	NA	NA	NA	0	others
MED26	-0.32385	0	6	0	-0.458924	0	0	0	1.87553	2.35574e-07	0	0	0	others
MEF2D	4.9842	30	69	1	-0.374914	0	0	0	2.12394	3.65026e-22	1	0	0	others
MEIS2	1.9113	11.0445	41	0	-0.376961	0	1	0	2.85297	2.51673e-16	1	0	0	others
MEN1	-1.25701	0	2	0	-0.116529	0	0	0	1.85061	3.63589e-24	0	0	0	others
MGA	3.24583	29.0822	48	1	-0.430875	0	1	0	-0.0760096	0.51612	0	1	0	others
MIER1	2.30887	4.44806	11	0	-0.225276	0	1	0	-0.0845593	0.402868	0	1	0	others
MIER2	1.31038	4.17305	28	0	-0.370273	0	0	0	2.41442	3.03272e-52	1	0	0	others
MIER3	1.24501	2.96868	21	0	-0.352437	0	0	0	-0.602304	0.00133419	0	0	0	others
MITF	1.68661	13.1894	61	0	-0.452067	0	0	0	NA	NA	NA	NA	0	others
MIXL1	1.9964	13.772	48	0	-0.341282	0	1	0	NA	NA	NA	NA	0	others
MLLT1	0.403645	0.737479	37	0	-0.154627	0	0	0	2.22373	1.47324e-30	1	0	0	others
MLX	1.90576	4.60804	16	0	-0.354726	0	0	0	2.00174	1.87317e-66	1	0	0	others
MNT	2.07785	24.9798	83	1	-0.483018	0	0	0	1.07644	2.5546e-05	0	0	0	others
MSC	-0.594549	0	3	0	1.82306	1	0	0	NA	NA	NA	NA	0	others
MTA1	2.62238	11.3331	25	1	-0.444634	0	0	0	0.0548091	0.773207	0	0	0	others
MTA2	1.8644	17.5111	69	0	-0.218998	0	0	0	0.337192	0.00261317	0	0	0	others
MTA3	1.68122	11.8787	55	0	-0.0508892	0	1	0	-0.432549	4.4935e-05	0	1	0	others
MTOR	-0.599318	0	16	0	-0.422299	0	1	0	1.22072	2.56402e-24	0	1	0	others
MXD1	-0.910733	0	1	0	-0.201149	0	0	0	NA	NA	NA	NA	0	others
MXD3	-0.0937533	0	14	0	-0.295156	0	0	0	2.06217	5.86902e-24	1	0	0	others
MXD4	1.5187	3.91877	20	0	-0.35049	0	1	0	1.73479	1.32764e-16	0	0	0	others
MXI1	0.123434	0.0316408	5	0	-0.421653	0	0	0	-0.938856	0.0002193	0	0	0	others
MYB	1.85889	27.2204	109	0	0.0461134	1	0	0	NA	NA	NA	NA	0	others
MYBL2	-0.412975	0	7	0	0.645684	1	1	0	2.60121	1.07776e-107	1	1	0	others
MYC	0.467794	2.27986	101	0	-0.348026	0	1	0	1.34686	1.39548e-16	0	0	0	others
MYCN	-0.0152155	0	83	0	-0.284768	0	1	0	0.942901	1.29463e-06	0	0	0	others
MYH11	2.22749	6.19874	17	0	-0.385322	0	0	0	NA	NA	NA	NA	0	others
MYNN	1.59275	2.91125	13	0	-0.366084	0	0	0	-0.0982401	0.538526	0	0	0	others
MYRF	0.304006	0.156666	7	0	-0.325264	0	0	0	2.31917	9.12088e-09	1	0	0	others
MZF1	0.37707	0.171175	3	0	-0.220223	0	0	0	2.32442	1.50081e-22	1	0	0	others
NBN	0.897342	2.49801	32	0	-0.41887	0	1	0	0.547683	3.6473e-06	0	1	0	others
NCOA1	1.27117	5.12638	37	0	-0.46411	0	1	0	2.20466	6.55412e-28	1	1	0	others
NCOA2	2.05889	2.02497	5	0	-0.337505	0	1	0	0.240482	0.206085	0	0	0	others
NCOR1	1.98113	22.0413	79	0	-0.275809	0	1	0	0.292742	8.11856e-06	0	1	0	others
NCOR2	-3.56925	0	1	0	-0.310461	0	0	0	2.10442	3.417e-44	1	0	0	others
NELFA	1.5009	2.48067	12	0	-0.493225	0	0	0	2.52968	1.07561e-90	1	0	0	others
NELFE	-1.28466	0	8	0	-0.482958	0	1	0	2.0823	1.3236e-159	1	1	0	others
NFAT5	-0.978196	0	3	0	-0.353557	0	1	0	-0.970313	5.43283e-09	0	0	0	others
NFATC1	-3.51979	0	1	0	-0.431063	0	0	0	0.465784	0.313014	0	0	0	others
NFATC3	0.0513992	0	12	0	-0.335077	0	0	0	0.00329388	0.988804	0	0	0	others
NFE2	0.833927	2.09553	30	0	0.33467	1	0	0	NA	NA	NA	NA	0	others
NFE2L1	4.2863	8.1408	8	0	0.0365153	1	1	0	1.33406	5.09089e-30	0	0	0	others
NFE2L2	0.0679388	0	10	0	-0.512139	0	0	0	0.5678	5.80775e-06	0	0	0	others
NFIA	0.371726	0.405593	21	0	-0.431171	0	1	0	-1.53694	2.79017e-05	0	0	0	others
NFIB	-2.36177	0	1	0	-0.0303774	0	1	0	-1.52537	4.73183e-13	0	0	0	others
NFIC	0.230869	0.258526	33	0	-0.363458	0	1	0	1.70384	2.03157e-07	0	0	0	others
NFIL3	1.20714	4.11398	32	0	-0.181627	0	0	0	0.543414	0.319172	0	0	0	others
NFKB1	-1.06941	0	7	0	-0.379396	0	1	0	1.74972	7.24078e-08	0	0	0	others
NFKB2	-2.61471	0	2	0	1.25184	1	0	0	2.79949	1.43018e-33	1	0	0	others
NFKBIZ	1.08927	2.09931	18	0	-0.381129	0	0	0	NA	NA	NA	NA	0	others
NFRKB	2.24605	8.94629	25	1	-0.384047	0	1	0	1.57896	1.89275e-27	0	0	0	others
NFYA	-3.78712	0	2	0	-0.4172	0	0	0	0.102903	0.610722	0	0	0	others
NFYC	0.207145	0.0877746	8	0	-0.249079	0	0	0	2.34264	2.06977e-100	1	1	0	others
NIPBL	-1.13166	0	18	0	-0.41841	0	1	0	-0.715438	1.84416e-14	0	1	0	others
NKX2-2	-1.7137	0	1	0	-0.43416	0	0	0	NA	NA	NA	NA	0	others
NKX2-5	3.30146	26.2015	42	1	-0.320521	0	0	0	NA	NA	NA	NA	0	others
NKX3-1	0.897902	1.12018	12	0	-0.368426	0	0	0	0.723857	8.1614e-06	0	0	0	others
NONO	0.288505	0.154435	8	0	-0.292637	0	1	0	1.08537	1.96542e-102	0	1	0	others
NOTCH1	-1.19849	0	8	0	-0.403904	0	0	0	1.11267	2.69226e-10	0	0	0	others
NOTCH3	-0.841973	0	8	0	-0.223485	0	0	0	0.203948	0.439312	0	0	0	others
NR1H3	0.714809	0.879934	14	0	-0.354496	0	0	0	1.96047	4.45568e-19	0	0	0	others
NR2C1	3.66263	21.3149	29	1	-0.330527	0	0	0	0.231701	0.040152	0	1	0	others
NR2C2	0.582842	0.733065	17	0	-0.317023	0	0	0	0.371448	0.0671526	0	0	0	others
NR2F1	2.03491	25.2915	87	1	-0.362005	0	0	0	NA	NA	NA	NA	0	others
NR2F2	0.557337	1.51129	45	0	-0.272064	0	0	0	NA	NA	NA	NA	0	others
NR2F6	1.5101	8.39287	46	0	-0.305653	0	1	0	2.31023	7.07074e-118	1	0	0	others
NR3C1	0.776441	6.26809	113	0	-0.349291	0	1	0	0.481783	0.171219	0	0	0	others
NR4A1	2.95269	30	84	1	-0.29697	0	0	0	NA	NA	NA	NA	0	others
NR5A2	3.81943	27.8317	36	1	-0.391098	0	0	0	1.25514	2.10987e-06	0	0	0	others
NRF1	1.20506	3.16436	24	0	-0.168558	0	0	0	0.530403	0.00204534	0	0	0	others
NUFIP1	4.8365	7.48519	6	0	-0.577253	0	0	0	0.119947	0.397192	0	0	0	others
NUP153	0.514573	0.263773	4	0	-0.424344	0	1	0	-0.228292	0.0578868	0	1	0	others
NUP98	0.971431	0.428615	1	0	-0.283722	0	1	0	0.548857	8.31521e-06	0	1	0	others
OGG1	-3.72792	0	2	0	-0.495769	0	0	0	0.72073	8.3269e-06	0	0	0	others
ONECUT2	-2.9852	0	6	0	-0.432319	0	0	0	NA	NA	NA	NA	0	others
ORC1	0.785875	0.355029	1	0	-0.364016	0	0	0	1.25966	2.76213e-25	0	1	0	others
ORC2	1.26882	2.16697	14	0	-0.0858956	0	0	0	-0.0715256	0.58429	0	1	0	others
OSR2	0.897902	0.906981	9	0	-0.345672	0	0	0	3.28563	5.93639e-13	1	0	0	others
OTX2	2.15859	30	234	1	-0.466015	0	0	0	0.061502	0.823341	0	0	0	others
OVOL2	0.139236	0.0423353	5	0	0.738121	1	0	0	3.0768	5.76527e-32	1	0	0	others
PADI2	-0.998075	0	15	0	0.0783169	1	0	0	NA	NA	NA	NA	0	others
PAF1	0.335517	0.329812	20	0	-0.088194	0	0	0	2.05552	5.29091e-60	1	0	0	others
PARP1	-2.24184	0	4	0	-0.337923	0	1	0	0.974487	8.96457e-57	0	1	0	others
PAX5	-1.96116	0	8	0	-0.346655	0	0	0	NA	NA	NA	NA	0	others
PAX6	0.535332	0.247249	2	0	-0.352199	0	0	0	0.0883992	0.832967	0	0	0	others
PBX1	-0.688852	0	5	0	-0.406971	0	1	0	-0.17091	0.149111	0	0	0	others
PBX2	2.96016	21.2789	40	1	-0.183584	0	1	0	0.327438	0.245744	0	0	0	others
PBX3	0.587524	1.20259	31	0	-0.436789	0	0	0	0.12749	0.538183	0	0	0	others
PBX4	-1.13452	0	11	0	0.143775	1	0	0	3.15492	1.56494e-38	1	0	0	others
PCF11	-0.790772	0	4	0	0.512464	1	1	0	0.370582	0.00798644	0	0	0	others
PCGF2	-1.54844	0	4	0	-0.217964	0	1	0	2.32909	1.2068e-33	1	0	0	others
PEX2	-0.938895	0	17	0	-0.533175	0	0	0	-0.353537	0.00250611	0	1	0	others
PGR	-0.640329	0	76	0	-0.36696	0	0	0	NA	NA	NA	NA	0	others
PHF21A	3.152	3.08603	4	0	-0.38714	0	1	0	0.660414	0.00126129	0	0	0	others
PHF5A	0.596343	0.658277	14	0	-0.440074	0	1	0	1.41016	2.62419e-48	0	0	0	others
PHF8	0.0375832	0	7	0	-0.327427	0	1	0	1.74899	7.67448e-19	0	0	0	others
PIAS1	1.08799	2.67691	24	0	-0.350651	0	1	0	0.425925	0.000248291	0	1	0	others
PITX3	-1.55459	0	4	0	0.22038	1	0	0	NA	NA	NA	NA	0	others
PKNOX1	0.602197	1.28319	32	0	-0.272282	0	0	0	0.972841	1.22637e-09	0	0	0	others
PLAG1	1.06776	1.94494	17	0	-0.223715	0	0	0	-1.58899	8.52363e-13	0	0	0	others
PML	1.38924	2.95058	17	0	-0.437775	0	0	0	1.17217	8.39569e-12	0	0	0	others
POU2F1	-0.71721	0	10	0	-0.367539	0	1	0	0.403769	0.00011246	0	0	0	others
POU3F2	-2.10769	0	1	0	-0.344965	0	0	0	NA	NA	NA	NA	0	others
POU5F1	0.850859	20.9742	330	0	-0.239253	0	1	0	2.66784	4.5914e-295	1	1	0	others
PPARG	-0.671293	0	40	0	-0.429843	0	0	0	2.99379	2.62827e-16	1	0	0	others
PRDM1	-1.48371	0	6	0	0.27871	1	1	0	2.83709	2.06468e-25	1	0	0	others
PRDM10	2.03336	16.4647	56	1	-0.0598963	0	0	0	-0.0225848	0.938796	0	0	0	others
PRDM11	-0.485427	0	3	0	-0.371128	0	0	0	NA	NA	NA	NA	0	others
PRDM14	1.83089	13.6565	55	0	-0.250451	0	0	0	2.8536	8.30741e-50	1	1	0	others
PRDM6	-1.14405	0	3	0	-0.292902	0	0	0	NA	NA	NA	NA	0	others
PRKCQ	-2.33342	0	1	0	-0.489814	0	0	0	-0.760171	0.0110941	0	0	0	others
PRMT1	0.235173	0.212003	24	0	-0.429508	0	1	0	1.64536	2.16303e-133	0	1	0	others
PRPF4	-1.18269	0	2	0	-0.447232	0	0	0	1.14558	7.9726e-27	0	1	0	others
PTEN	-2.72465	0	1	0	-0.399708	0	1	0	-0.686727	4.91426e-13	0	1	0	others
PTTG1	7.12928	30	42	1	-0.342189	0	1	0	0.93364	3.69288e-19	0	1	0	others
PYGO2	1.9496	5.30471	18	0	-0.370507	0	0	0	1.52319	3.68171e-25	0	0	0	others
RAD21	0.266674	1.22989	154	0	-0.422519	0	1	0	-1.12401	5.94557e-61	0	1	0	others
RAD51	1.47085	2.56492	13	0	0.0283093	1	0	0	1.56378	5.33911e-39	0	1	0	others
RARA	0.752872	2.16446	38	0	-0.486412	0	0	0	1.41659	0.00011223	0	0	0	others
RARG	-0.847997	0	3	0	-0.507319	0	0	0	1.25024	5.96588e-06	0	0	0	others
RB1	-0.098734	0	12	0	-0.341961	0	1	0	-2.49525	1.41711e-34	0	1	0	others
RBAK	-3.33342	0	1	0	-0.384546	0	0	0	-1.64699	4.14993e-09	0	0	0	others
RBBP5	0.501384	0.500299	14	0	-0.368162	0	1	0	0.531691	6.1105e-07	0	0	0	others
RBFOX2	-0.395485	0	13	0	-0.0766218	0	1	0	0.433392	1.18392e-05	0	1	0	others
RBM22	-1.01877	0	21	0	-0.44325	0	0	0	0.997334	1.78202e-20	0	0	0	others
RBM25	-3.08321	0	2	0	-0.253751	0	1	0	0.432819	2.09522e-11	0	1	0	others
RBM39	-0.954196	0	4	0	-0.122885	0	1	0	0.640668	3.77208e-26	0	1	0	others
RBPJ	-0.115616	0	32	0	-0.433865	0	1	0	-0.579416	7.76263e-16	0	1	0	others
RCOR1	-1.20562	0	11	0	-0.292908	0	1	0	1.13842	4.34307e-09	0	0	0	others
RCOR2	1.40619	4.38194	26	0	-0.47042	0	0	0	NA	NA	NA	NA	0	others
REL	-2.37851	0	1	0	-0.447621	0	0	0	1.38952	1.05132e-07	0	0	0	others
RELA	-0.717802	0	92	0	-0.366124	0	0	0	1.65442	2.34456e-30	0	0	0	others
RELB	-1.17526	0	6	0	-0.398254	0	0	0	2.85821	4.18272e-14	1	0	0	others
RERE	1.64064	3.2425	14	0	-0.322531	0	1	0	1.05619	1.11653e-16	0	0	0	others
REST	-0.0875723	0	31	0	0.260344	1	1	0	1.87241	5.19317e-64	0	1	0	others
RFX1	-0.356144	0	10	0	-0.229379	0	0	0	1.85335	2.60592e-16	0	0	0	others
RFX2	-0.314213	0	3	0	-0.428135	0	0	0	-0.126104	0.630448	0	0	0	others
RFX3	-0.214125	0	2	0	-0.41617	0	0	0	-1.91688	2.16388e-15	0	0	0	others
RFX5	-1.91456	0	2	0	-0.361083	0	0	0	-0.68289	0.000339434	0	0	0	others
RFXANK	-0.100305	0	5	0	-0.533712	0	0	0	1.86722	1.59117e-37	0	0	0	others
RING1	-1.00298	0	29	0	-0.372307	0	0	0	1.81444	5.05176e-12	0	0	0	others
RLF	3.12029	4.14471	6	0	-0.307656	0	1	0	-0.972195	2.12355e-12	0	1	0	others
RNF2	0.305626	0.848786	77	0	-0.436446	0	1	0	-0.634891	4.13229e-16	0	1	0	others
RNGTT	-1.48027	0	1	0	0.0235442	1	0	0	-0.97226	1.52199e-12	0	1	0	others
RUNX1	-0.235223	0	79	0	-0.305849	0	0	0	2.42333	4.6643e-17	1	0	0	others
RUNX1	0.184425	0.0699338	4	0	-0.305849	0	0	0	2.42333	4.6643e-17	1	0	0	others
RUNX1T1	0.147202	0.0499454	10	0	-0.615164	0	0	0	-0.692738	0.00571649	0	0	0	others
RUNX3	-1.72944	0	5	0	-0.161048	0	0	0	NA	NA	NA	NA	0	others
RXRA	-1.98647	0	15	0	-0.400418	0	0	0	1.03986	0.000290693	0	0	0	others
RXRB	1.37707	6.0163	38	0	-0.240945	0	0	0	1.356	2.60951e-08	0	0	0	others
RYBP	-1.91648	0	2	0	-0.12185	0	1	0	0.539369	0.0020577	0	0	0	others
SALL3	1.78588	2.79187	10	0	-0.457237	0	0	0	-1.33307	1.82565e-08	0	0	0	others
SALL4	1.48735	0.943416	3	0	-0.265374	0	1	0	1.86345	1.25585e-61	0	0	0	others
SAP130	1.8989	14.2309	54	0	-0.381126	0	0	0	1.21293	6.3566e-19	0	0	0	others
SAP30	0.249632	0.128759	9	0	-0.476914	0	1	0	-0.554218	0.0110694	0	0	0	others
SCML2	-1.54597	0	3	0	-0.320161	0	0	0	-0.958929	2.79457e-07	0	0	0	others
SETD7	-0.214125	0	2	0	-0.220409	0	0	0	0.704725	0.0826657	0	0	0	others
SETDB1	-1.67356	0	4	0	-0.426713	0	1	0	0.636068	5.90876e-05	0	0	0	others
SETX	-1.57046	0	2	0	-0.319723	0	1	0	-0.426327	0.00019794	0	1	0	others
SFMBT1	-0.536053	0	3	0	-0.419202	0	1	0	-0.254871	0.401164	0	0	0	others
SFPQ	0.745605	6.87615	134	0	-0.291906	0	1	0	0.0132824	0.850426	0	1	0	others
SIN3A	0.332719	0.70162	52	0	-0.365733	0	1	0	0.0527703	0.640248	0	1	0	others
SIN3B	-1.51096	0	1	0	-0.226694	0	0	0	1.79965	1.00919e-39	0	0	0	others
SIRT1	-0.82985	0	16	0	-0.293746	0	1	0	0.563577	0.00524179	0	0	0	others
SIRT6	0.415037	0.191628	2	0	-0.375376	0	0	0	2.75997	7.12025e-83	1	0	0	others
SIX2	0.905088	2.05407	25	0	-0.324018	0	0	0	NA	NA	NA	NA	0	others
SKI	1.41814	5.22249	31	0	-0.40815	0	0	0	NA	NA	NA	NA	0	others
SKIL	1.57554	5.84203	29	0	0.0279755	1	1	0	-0.763439	2.13341e-23	0	1	0	others
SKP2	-0.238787	0	1	0	-0.430389	0	0	0	-0.26033	0.00201006	0	1	0	others
SLC30A9	1.08489	2.37142	21	0	-0.556123	0	0	0	-1.45364	1.85095e-57	0	1	0	others
SMAD1	1.85472	18.5908	74	0	-0.431991	0	0	0	0.569552	0.0016263	0	0	0	others
SMAD2	1.85507	30	162	0	-0.358083	0	1	0	-0.683099	1.1289e-11	0	1	0	others
SMAD3	1.48681	13.0543	75	0	0.0835873	1	0	0	0.548497	0.0721249	0	0	0	others
SMAD4	1.074	7.60079	76	0	-0.468436	0	1	0	-0.0272746	0.869536	0	0	0	others
SMAD5	-1.0681	0	3	0	-0.308986	0	1	0	-0.673612	1.09688e-09	0	1	0	others
SMARCA4	0.910224	14.1166	195	0	-0.389535	0	1	0	1.523	3.94885e-100	0	1	0	others
SMARCA5	-0.566293	0	14	0	-0.0630137	0	1	0	-1.33805	6.81439e-96	0	1	0	others
SMARCC1	0.283334	0.691378	71	0	-0.46755	0	1	0	-0.274355	0.000104478	0	1	0	others
SMARCC2	2.07489	10.5412	34	1	-0.387066	0	1	0	0.0218199	0.889125	0	0	0	others
SMARCE1	2.01007	19.7878	69	1	-0.409507	0	1	0	-0.472619	1.66946e-09	0	1	0	others
SMC1A	-0.432514	0	24	0	-0.105858	0	1	0	0.850982	2.22937e-21	0	1	0	others
SMC3	-0.147821	0	38	0	-0.455289	0	1	0	-1.01013	2.34923e-62	0	1	0	others
SMN1	-1.07911	0	11	0	-0.497868	0	0	0	0.0876955	0.219388	0	1	0	others
SNAI2	-0.366511	0	26	0	0.118569	1	0	0	NA	NA	NA	NA	0	others
SNIP1	0.785875	0.355029	1	0	-0.42352	0	0	0	0.640783	0.00337868	0	0	0	others
SOX10	0.217591	0.156197	1	0	-0.258614	0	0	0	NA	NA	NA	NA	0	others
SOX13	2.31465	30	89	1	-0.00723855	0	0	0	1.34913	1.57243e-15	0	0	0	others
SOX2	2.20577	30	229	1	-0.38839	0	1	0	1.15558	1.03809e-28	0	0	0	others
SOX4	-0.614205	0	14	0	-0.137378	0	1	0	-0.00522622	0.942123	0	1	0	others
SOX5	2.27889	24.849	71	1	-0.362041	0	0	0	NA	NA	NA	NA	0	others
SOX6	2.86287	30	71	1	-0.360087	0	0	0	NA	NA	NA	NA	0	others
SOX9	-0.745596	0	3	0	-0.435998	0	0	0	-0.461154	0.180462	0	0	0	others
SP1	0.169431	0.24953	62	0	-0.143971	0	0	0	0.518441	0.000169199	0	0	0	others
SP2	-2.67807	0	1	0	-0.103105	0	0	0	0.779224	4.5387e-06	0	0	0	others
SP4	-0.420078	0	5	0	-0.35013	0	0	0	-1.37181	9.28515e-18	0	1	0	others
SP5	0.707518	2.89084	59	0	-0.318907	0	1	0	NA	NA	NA	NA	0	others
SPI1	1.09836	16.823	166	0	-0.33124	0	0	0	NA	NA	NA	NA	0	others
SPIB	2.09879	17.0135	55	1	-0.415771	0	0	0	NA	NA	NA	NA	0	others
SRC	-2.1177	0	1	0	0.0493611	1	0	0	1.34994	3.63071e-05	0	0	0	others
SREBF2	-2.36737	0	2	0	0.5565	1	1	0	0.527148	7.63089e-10	0	0	0	others
SRF	-1.27501	0	8	0	-0.0261352	0	0	0	2.38934	1.52991e-33	1	0	0	others
SRSF3	-2.72247	0	1	0	-0.340516	0	1	0	0.409235	2.83051e-13	0	1	0	others
SS18	-0.456408	0	33	0	-0.339747	0	1	0	-0.431156	2.105e-06	0	1	0	others
SSRP1	0.153802	0.327616	107	0	-0.515818	0	1	0	1.64065	2.10069e-100	0	1	0	others
SSU72	2.79941	30	96	1	-0.391549	0	1	0	1.91917	3.52619e-153	0	1	0	others
STAG1	-0.371714	0	18	0	-0.360465	0	1	0	-0.527494	0.00196498	0	0	0	others
STAG2	-2.20945	0	2	0	-0.236374	0	1	0	-0.529144	4.58221e-10	0	1	0	others
STAT1	0.275235	0.384525	38	0	-0.39622	0	1	0	-1.29646	8.16293e-18	0	1	0	others
STAT2	0.295128	0.130108	4	0	0.355296	1	0	0	1.06513	2.0101e-15	0	0	0	others
STAT3	-0.40458	0	27	0	-0.138558	0	1	0	0.48363	1.27552e-06	0	0	0	others
STAT4	-3.1127	0	1	0	-0.331586	0	0	0	NA	NA	NA	NA	0	others
STAT5A	-0.0883112	0	16	0	-0.418857	0	0	0	NA	NA	NA	NA	0	others
STAT5B	-2.54926	0	3	0	-0.28638	0	0	0	-0.0344886	0.899386	0	0	0	others
SUMO2	0.585085	2.07976	59	0	-0.447367	0	1	0	0.498777	3.14442e-21	0	1	0	others
SUPT5H	0.12422	0.0891073	40	0	-0.270749	0	1	0	1.944	1.45491e-82	0	1	0	others
SUZ12	-0.075377	0	55	0	-0.422464	0	1	0	0.631028	1.07703e-06	0	0	0	others
T	1.57378	5.45537	27	0	-0.00194259	0	0	0	NA	NA	NA	NA	0	others
TAF1	1.37991	5.28936	33	0	-0.15568	0	0	0	1.16363	1.08835e-09	0	0	0	others
TAF7	2.51457	3.85158	8	0	-0.415778	0	1	0	-0.235885	0.00055494	0	1	0	others
TAF9B	2.41504	3.63453	8	0	-0.484466	0	0	0	-1.05646	2.98917e-16	0	1	0	others
TARDBP	-0.640123	0	13	0	0.0413961	1	1	0	-0.224595	0.000888278	0	1	0	others
TARDBP	-0.640123	0	13	0	0.0413961	1	1	0	-0.224595	0.000888278	0	1	0	others
TBL1XR1	-0.341037	0	6	0	-0.407463	0	1	0	-0.270958	0.000407434	0	1	0	others
TBP	0.488893	0.973074	35	0	-0.0811821	0	0	0	1.55914	4.51782e-39	0	0	0	others
TBX2	0.641979	0.661785	12	0	-0.373525	0	0	0	NA	NA	NA	NA	0	others
TBX3	-0.316146	0	2	0	-0.203715	0	1	0	2.33203	6.44091e-07	1	0	0	others
TBX5	-0.386811	0	8	0	-0.356069	0	0	0	NA	NA	NA	NA	0	others
TCF12	1.51863	19.9897	112	0	-0.383066	0	1	0	-1.18806	1.78679e-30	0	1	0	others
TCF3	2.13955	25.8634	82	1	-0.425901	0	1	0	1.49817	6.21946e-34	0	0	0	others
TCF4	0.0701284	0.0104938	47	0	-0.528785	0	1	0	-1.7464	1.04511e-33	0	1	0	others
TCF7	0.499198	0.255291	4	0	-0.356298	0	0	0	1.97787	2.52309e-14	0	0	0	others
TCF7L1	-3.34199	0	1	0	-0.372629	0	1	0	0.913373	2.02855e-08	0	0	0	others
TCF7L2	-0.374189	0	18	0	-0.317398	0	1	0	-1.03638	6.02014e-11	0	1	0	others
TEAD1	0.320927	0.681219	54	0	-0.195649	0	1	0	-1.42849	8.61492e-15	0	0	0	others
TEAD2	2.64386	3.71609	7	0	-0.300704	0	1	0	1.19341	5.15427e-21	0	0	0	others
TEAD3	1.22628	7.86007	62	0	-0.209513	0	0	0	NA	NA	NA	NA	0	others
TEAD4	1.46949	18.2487	108	0	-0.0289751	0	1	0	3.06393	2.14411e-108	1	1	0	others
TERF1	-0.443607	0	2	0	-0.392506	0	1	0	-0.719728	1.12508e-28	0	1	0	others
TFAP4	-0.0148478	0	29	0	-0.243524	0	0	0	1.09917	1.10208e-06	0	0	0	others
TFDP1	2.5071	9.40021	22	1	-0.452196	0	0	0	0.93301	1.51509e-19	0	0	0	others
TFE3	2.10659	12.9088	41	1	-0.19674	0	0	0	1.87998	4.45519e-47	0	0	0	others
THAP11	1.53094	7.17937	38	0	-0.437657	0	0	0	1.61421	1.28985e-33	0	0	0	others
THRB	0.891643	0.965436	10	0	-0.387576	0	0	0	NA	NA	NA	NA	0	others
TLE3	-0.116587	0	12	0	0.60928	1	0	0	1.50461	1.1118e-52	0	0	0	others
TOP1	-2.26303	0	1	0	-0.247949	0	1	0	0.657591	3.6099e-17	0	1	0	others
TOP2B	-1.00288	0	5	0	-0.284639	0	1	0	-1.88542	5.1947e-106	0	1	0	others
TP53	-1.08626	0	34	0	-0.217801	0	0	0	0.737915	5.03096e-12	0	0	0	others
TP53BP1	0.706564	1.04389	18	0	-0.358346	0	1	0	-1.74197	2.95082e-34	0	1	0	others
TP63	-0.182269	0	60	0	-0.337753	0	0	0	NA	NA	NA	NA	0	others
TP73	-2.65992	0	1	0	-0.315068	0	0	0	NA	NA	NA	NA	0	others
TRIM22	-1.46074	0	4	0	-0.361936	0	0	0	0.711399	0.00303583	0	0	0	others
TRIM24	1.34579	9.47493	64	0	-0.189714	0	1	0	-1.00969	1.45301e-15	0	1	0	others
TRIM28	1.20512	16.972	142	0	0.155546	1	1	0	2.50796	4.88441e-185	1	1	0	others
TRPS1	-0.521844	0	57	0	-0.431596	0	0	0	-0.100916	0.733843	0	0	0	others
TSC22D4	0.588574	0.268502	2	0	-0.512784	0	0	0	2.23587	1.95189e-30	1	0	0	others
TWIST1	-0.234706	0	9	0	-0.434221	0	1	0	3.38895	2.13107e-40	1	0	0	others
UBN1	-1.54102	0	1	0	-0.428138	0	1	0	1.1815	8.27108e-13	0	0	0	others
UBTF	-2.45681	0	1	0	-0.505811	0	1	0	1.79815	5.76164e-46	0	0	0	others
USF1	1.46395	8.95198	52	0	-0.0670486	0	0	0	2.62403	4.94579e-51	1	0	0	others
USF2	0.445969	0.577734	22	0	-0.186964	0	0	0	3.23378	2.88471e-88	1	0	0	others
USP7	-1.38267	0	4	0	-0.623324	0	1	0	0.0868631	0.447012	0	1	0	others
VDR	0.234465	0.236329	28	0	-0.310264	0	0	0	NA	NA	NA	NA	0	others
VEZF1	0.864246	1.25249	15	0	-0.437846	0	1	0	-0.6092	3.26037e-05	0	1	0	others
WDR5	-0.254997	0	3	0	-0.0177699	0	0	0	2.47072	4.12959e-96	1	1	0	others
WT1	-0.486692	0	57	0	-0.405249	0	0	0	NA	NA	NA	NA	0	others
XBP1	-2.31179	0	6	0	0.250521	1	1	0	NA	NA	NA	NA	0	others
XRCC3	2.73697	1.26625	1	0	-0.376556	0	0	0	1.79583	1.15866e-31	0	0	0	others
XRCC5	-0.502076	0	16	0	-0.331861	0	1	0	-0.123531	0.0205728	0	1	0	others
XRN2	0.152003	0.132964	1	0	-0.502689	0	1	0	-0.573267	1.92122e-20	0	1	0	others
YAP1	1.12887	1.49973	11	0	-0.0935849	0	1	0	-0.80475	2.40141e-05	0	0	0	others
YY1	0.562837	2.14378	66	0	-0.294571	0	1	0	0.430077	4.94857e-06	0	1	0	others
YY2	0.0291463	0.0929383	1	0	-0.347996	0	0	0	NA	NA	NA	NA	0	others
ZBED5	-0.284345	0	14	0	0.316708	1	0	0	-1.12321	2.01081e-24	0	1	0	others
ZBTB11	2.78759	14.2947	29	1	-0.277035	0	1	0	0.134503	0.553865	0	0	0	others
ZBTB16	-0.587919	0	13	0	-0.463895	0	0	0	NA	NA	NA	NA	0	others
ZBTB17	-1.21537	0	5	0	-0.378954	0	0	0	2.45178	7.27549e-29	1	0	0	others
ZBTB2	1.54978	6.22867	32	0	0.289232	1	0	0	0.722742	0.000730896	0	0	0	others
ZBTB20	1.43766	2.32268	12	0	-0.395917	0	0	0	-1.35369	3.97911e-05	0	0	0	others
ZBTB21	-0.807355	0	1	0	-0.412226	0	0	0	0.374713	0.10767	0	0	0	others
ZBTB25	1.2531	3.12626	22	0	-0.223518	0	0	0	0.226375	0.176685	0	0	0	others
ZBTB26	0.622043	1.64994	40	0	-0.415599	0	0	0	-1.12353	0.00186956	0	0	0	others
ZBTB33	-0.0575741	0	28	0	-0.266575	0	0	0	-0.699528	0.000308991	0	0	0	others
ZBTB40	1.63288	9.35111	45	0	-0.294097	0	0	0	1.50805	6.50693e-10	0	0	0	others
ZBTB42	-0.382206	0	3	0	-0.371666	0	0	0	NA	NA	NA	NA	0	others
ZBTB48	-0.901986	0	44	0	-0.460049	0	0	0	2.37748	4.61328e-26	1	0	0	others
ZBTB5	0.353837	0.16581	4	0	-0.342379	0	0	0	0.535855	0.0530381	0	0	0	others
ZBTB7A	1.93407	19.1161	71	0	-0.265885	0	0	0	1.22079	5.8609e-05	0	0	0	others
ZBTB7B	-0.286881	0	3	0	0.162399	1	0	0	NA	NA	NA	NA	0	others
ZBTB8A	-1.90689	0	1	0	-0.161755	0	0	0	0.432437	0.0612948	0	0	0	others
ZC3H8	-3.33914	0	1	0	-0.349593	0	1	0	0.340137	0.0768678	0	0	0	others
ZEB1	-0.440775	0	15	0	-0.434507	0	0	0	-2.74495	2.71022e-14	0	0	0	others
ZEB2	2.64531	27.4404	62	1	-0.361614	0	0	0	-2.58133	4.38014e-07	0	0	0	others
ZFAT	0.454032	0.210408	2	0	-0.383046	0	0	0	0.645713	0.144878	0	0	0	others
ZFHX2	-3.26754	0	1	0	-0.308959	0	0	0	1.0768	2.35524e-06	0	0	0	others
ZFP1	1.45008	4.44791	25	0	-0.401045	0	0	0	-1.5615	4.45193e-07	0	0	0	others
ZFP36	-0.976975	0	6	0	-0.388486	0	0	0	2.9302	9.69323e-19	1	0	0	others
ZFP64	1.75633	10.5291	45	0	0.399804	1	0	0	1.31261	8.62106e-19	0	0	0	others
ZFP91	-0.516015	0	1	0	-0.32963	0	1	0	-0.548689	0.00606526	0	0	0	others
ZFX	0.633465	8.04095	214	0	-0.378958	0	0	0	-0.027658	0.831399	0	0	0	others
ZGPAT	1.97417	17.3198	62	0	-0.291425	0	0	0	2.53858	1.90193e-62	1	0	0	others
ZHX2	0.00723157	0	14	0	0.584228	1	0	0	-1.6177	1.05937e-08	0	0	0	others
ZIC2	-1.14241	0	4	0	-0.507303	0	1	0	-1.75774	8.46989e-27	0	1	0	others
ZKSCAN1	-1.86129	0	3	0	-0.276341	0	1	0	-0.987844	7.04887e-12	0	0	0	others
ZKSCAN8	1.94527	8.46512	30	0	-0.376669	0	0	0	-1.47387	8.87896e-13	0	0	0	others
ZMIZ1	1.59946	1.80436	7	0	0.755678	1	1	0	1.05525	4.56291e-09	0	0	0	others
ZMYND8	2.6568	3.74064	7	0	-0.368901	0	1	0	0.344026	4.54355e-05	0	1	0	others
ZNF133	0.556393	0.270121	1	0	-0.0415697	0	0	0	1.60516	2.6803e-17	0	0	0	others
ZNF143	-0.28198	0	29	0	-0.428521	0	0	0	-0.595026	0.000457105	0	1	0	others
ZNF148	2.81843	8.83269	17	0	-0.353098	0	1	0	-0.633386	0.000219696	0	0	0	others
ZNF175	3.32749	16.7469	26	1	-0.174716	0	0	0	NA	NA	NA	NA	0	others
ZNF18	-1.74416	0	1	0	-0.470549	0	0	0	0.125967	0.634232	0	0	0	others
ZNF184	1.53882	4.71826	24	0	-0.219724	0	0	0	-1.39563	1.12627e-05	0	0	0	others
ZNF189	1.47393	1.92784	9	0	-0.0568643	0	0	0	-1.56456	1.99676e-06	0	0	0	others
ZNF197	4.23887	24.443	27	1	-0.223956	0	0	0	-0.960857	4.53348e-05	0	0	0	others
ZNF2	-0.895303	0	1	0	-0.356551	0	0	0	0.103431	0.723092	0	0	0	others
ZNF205	1.26634	3.05207	21	0	-0.105343	0	0	0	1.71679	1.41131e-07	0	0	0	others
ZNF207	0.40227	0.266764	9	0	-0.199554	0	1	0	0.565376	1.52481e-18	0	1	0	others
ZNF217	-0.941106	0	7	0	-0.248793	0	1	0	0.749095	1.52481e-07	0	0	0	others
ZNF236	0.136062	0.128759	1	0	-0.34398	0	1	0	0.567519	0.0235435	0	0	0	others
ZNF24	1.69199	13.0519	60	0	-0.446982	0	1	0	0.544566	2.49935e-07	0	1	0	others
ZNF263	-3.13367	0	3	0	-0.390931	0	0	0	1.98267	1.00742e-31	0	0	0	others
ZNF274	-2.77189	0	1	0	-0.462322	0	0	0	1.63132	2.40076e-24	0	0	0	others
ZNF280D	0.40227	0.22088	6	0	-0.473969	0	1	0	-0.785316	0.000873524	0	0	0	others
ZNF282	2.10642	3.27022	9	0	-0.304106	0	0	0	2.51024	3.58586e-20	1	0	0	others
ZNF3	-1.85333	0	3	0	-0.477997	0	0	0	0.713985	1.33365e-08	0	0	0	others
ZNF30	-0.356144	0	1	0	-0.402756	0	0	0	0.00124435	0.997144	0	0	0	others
ZNF316	-1.43829	0	7	0	-0.279671	0	0	0	NA	NA	NA	NA	0	others
ZNF317	-1.1021	0	3	0	-0.127923	0	0	0	0.495551	0.00218354	0	0	0	others
ZNF318	1.62891	1.6541	6	0	-0.293838	0	1	0	0.709787	0.000236863	0	0	0	others
ZNF320	2.70241	5.62347	11	0	0.224337	1	0	0	0.274306	0.107606	0	0	0	others
ZNF335	-0.669027	0	4	0	-0.0633346	0	0	0	2.36626	9.71278e-35	1	0	0	others
ZNF341	-2.46858	0	2	0	-0.0160518	0	0	0	2.10246	1.19023e-08	1	0	0	others
ZNF35	0.0841604	0	12	0	-0.438065	0	0	0	0.186783	0.457111	0	0	0	others
ZNF354B	6.32193	7.55919	4	0	-0.365996	0	0	0	0.0102331	0.968783	0	0	0	others
ZNF382	-0.795669	0	17	0	-0.425453	0	0	0	0.387253	0.0625156	0	0	0	others
ZNF384	-3.61746	0	3	0	-0.316608	0	0	0	1.24975	2.21132e-16	0	0	0	others
ZNF395	4.50635	15.2795	15	0	-0.286013	0	0	0	1.00064	1.44061e-06	0	0	0	others
ZNF407	0.190997	0.0707108	5	0	-0.358706	0	0	0	0.329949	0.252384	0	0	0	others
ZNF467	-2.43296	0	1	0	-0.472879	0	0	0	NA	NA	NA	NA	0	others
ZNF48	1.03783	4.90096	51	0	-0.316398	0	0	0	1.37259	5.77346e-07	0	0	0	others
ZNF511	1.09954	2.42108	21	0	-0.379251	0	1	0	2.35393	2.41913e-153	1	0	0	others
ZNF512	-1.31615	0	1	0	-0.343008	0	0	0	-2.11041	1.98522e-43	0	1	0	others
ZNF518A	-0.62293	0	2	0	-0.410429	0	1	0	0.338294	0.0034912	0	1	0	others
ZNF528	0.112475	0.023296	6	0	-0.368311	0	0	0	2.69131	6.50557e-19	1	0	0	others
ZNF532	-1.59932	0	2	0	-0.224999	0	1	0	-0.0829354	0.376156	0	1	0	others
ZNF554	-0.459432	0	4	0	-0.34925	0	0	0	1.43719	3.29027e-05	0	0	0	others
ZNF574	-0.32577	0	3	0	-0.388215	0	0	0	1.86338	2.13329e-43	0	0	0	others
ZNF577	0.0439433	0.0981567	1	0	-0.249154	0	0	0	1.2276	6.86585e-10	0	0	0	others
ZNF579	-1.49057	0	1	0	-0.313886	0	0	0	NA	NA	NA	NA	0	others
ZNF580	1.25154	3.74064	27	0	-0.525366	0	0	0	1.19847	1.98081e-12	0	0	0	others
ZNF584	4.19382	24.9316	28	1	0.00243755	0	0	0	0.676439	0.0192666	0	0	0	others
ZNF589	4.17873	20.5738	23	1	-0.183566	0	0	0	0.892651	3.9118e-15	0	1	0	others
ZNF592	4.09652	30	123	1	-0.287059	0	0	0	1.20085	2.86676e-09	0	0	0	others
ZNF600	-0.655352	0	8	0	0.615729	1	0	0	2.2941	2.85394e-20	1	1	0	others
ZNF610	0.836501	0.37241	1	0	-0.312665	0	0	0	1.06394	0.00283732	0	0	0	others
ZNF629	-1.13093	0	2	0	-0.388705	0	0	0	0.33747	0.257091	0	0	0	others
ZNF639	1.92836	14.8534	55	0	-0.554459	0	0	0	0.765543	4.38405e-05	0	0	0	others
ZNF644	1.98878	11.7772	41	0	-0.431326	0	1	0	-1.22984	5.20739e-31	0	1	0	others
ZNF652	3.01159	30	65	1	-0.514033	0	1	0	-0.0143498	0.935073	0	0	0	others
ZNF664	-1.31615	0	1	0	0.160174	1	0	0	-0.460605	0.00147516	0	0	0	others
ZNF687	1.85424	9.79421	38	0	-0.407771	0	0	0	1.1905	8.83816e-13	0	0	0	others
ZNF701	-1.43296	0	1	0	-0.0403017	0	0	0	0.797257	0.00159247	0	0	0	others
ZNF740	4.17958	23.9715	27	1	-0.23196	0	0	0	0.490769	0.22199	0	0	0	others
ZNF766	3.43181	10.4757	15	0	-0.473273	0	1	0	-0.523892	5.99223e-05	0	1	0	others
ZNF768	-1.3505	0	1	0	-0.361182	0	0	0	2.0878	1.81868e-11	1	0	0	others
ZNF778	0.96016	0.685001	5	0	-0.321416	0	0	0	0.761389	0.00105681	0	0	0	others
ZNF792	1.26973	2.81332	19	0	-0.536214	0	0	0	-0.579482	0.134021	0	0	0	others
ZNF8	-1.926	0	1	0	-0.361739	0	0	0	0.176642	0.450078	0	0	0	others
ZNF83	0.766462	0.977195	14	0	-0.0243709	0	0	0	-0.150344	0.390196	0	0	0	others
ZNF843	-0.454176	0	1	0	-0.386697	0	0	0	NA	NA	NA	NA	0	others
ZNF92	-1.29278	0	2	0	-0.420741	0	1	0	-0.062126	0.697162	0	1	0	others
ZSCAN16	0.444184	0.327616	10	0	-0.498314	0	0	0	-0.826102	0.000857035	0	0	0	others
ZSCAN29	3.75978	25.7702	34	1	-0.322345	0	0	0	-0.595968	0.0195935	0	0	0	others
ZSCAN30	0.242977	0.118021	2	0	-0.418154	0	0	0	-0.876805	0.000803118	0	0	0	others
ZSCAN5A	-1.58856	0	8	0	-0.353137	0	0	0	1.73745	6.10304e-12	0	0	0	others
ZSCAN9	0.871267	1.26625	15	0	-0.423722	0	0	0	0.225992	0.400255	0	0	0	others
ZXDB	1.04692	0.776303	5	0	-0.147916	0	0	0	0.486332	0.0776276	0	0	0	others
ZXDC	-0.718088	0	2	0	-0.425782	0	0	0	1.64399	2.76626e-11	0	0	0	others
ZZZ3	-0.532733	0	3	0	-0.223859	0	0	0	-0.96917	2.51399e-17	0	1	0	others
APOBEC3B	-2.0268	0	2	0	NA	NA	NA	0	0.761106	0.00154717	0	0	0	others
HNF4A	0.200321	0.178349	28	0	NA	NA	NA	0	3.35547	2.04536e-40	1	0	0	others
KLF17	3.21658	20.0042	33	1	NA	NA	NA	0	3.10195	1.46333e-09	1	0	0	others
NEUROD1	1.74482	30	135	0	NA	NA	NA	0	2.1456	7.28591e-23	1	0	0	others
U2AF1	-1.65535	0	1	0	NA	NA	NA	0	2.67673	6.67518e-90	1	0	0	others
U2AF1	-1.65535	0	1	0	NA	NA	NA	0	2.50666	1.59203e-85	1	0	0	others
ZNF280A	-0.0840643	0	4	0	NA	NA	NA	0	2.12853	6.01477e-08	1	0	0	others
