# Supplementary material for: A hominoid-specific endogenous retrovirus may have rewired the gene regulatory network shared between primordial germ cells and naïve pluripotent cells
Source: PLoS Genet. 2022 May 12;18(5):e1009846. doi: 10.1371/journal.pgen.1009846 (PMC9128956; doi:10.1371/journal.pgen.1009846)
Supplement: S4 Table — (XLSX) [file pgen.1009846.s017.xlsx]

## Sheet: Table S4
S4 Table Association of the expression patterns of genes and their distance from LTR5_Hs in the genome (related to Fig 5A)
Gene	PGC-specific expression score	PGC-specific expression score (ranking)	Log2 FoldChange (naïve vs primed)	is LTR5Hs flanking (1: Yes, 0: No)	is PGCLC-specific (1: Yes, 0: No)	is Naïve up (1: Yes, 0: No)	is both up	class
AARS2	1.23111	68	3.47881	1	1	1	1	both up, LTR5Hs flanking
ABCC2	0.506079	642	5.83699	1	1	1	1	both up, LTR5Hs flanking
AGL	0.831116	215	2.91989	1	1	1	1	both up, LTR5Hs flanking
AIRE	0.739284	291	2.67654	1	1	1	1	both up, LTR5Hs flanking
ANKDD1B	0.299698	995	2.68565	1	1	1	1	both up, LTR5Hs flanking
ASRGL1	0.43135	756	3.29791	1	1	1	1	both up, LTR5Hs flanking
ATN1	0.802385	242	1.88609	1	1	1	1	both up, LTR5Hs flanking
BICD1	0.669259	360	1.62222	1	1	1	1	both up, LTR5Hs flanking
C1orf233	0.787097	252	3.92648	1	1	1	1	both up, LTR5Hs flanking
C2CD4C	1.13471	83	2.83535	1	1	1	1	both up, LTR5Hs flanking
C6orf211	0.710673	312	2.25422	1	1	1	1	both up, LTR5Hs flanking
CACNA2D2	0.835608	212	3.50348	1	1	1	1	both up, LTR5Hs flanking
CASP10	1.36339	50	2.32948	1	1	1	1	both up, LTR5Hs flanking
CCDC163P	0.380432	847	2.71187	1	1	1	1	both up, LTR5Hs flanking
CFLAR	0.103085	1498	3.39332	1	1	1	1	both up, LTR5Hs flanking
CHODL	0.465323	695	1.55797	1	1	1	1	both up, LTR5Hs flanking
CHST12	0.49621	655	2.96026	1	1	1	1	both up, LTR5Hs flanking
CLEC4D	1.7884	12	2.99231	1	1	1	1	both up, LTR5Hs flanking
CTH	0.316508	962	1.56099	1	1	1	1	both up, LTR5Hs flanking
DCTN5	1.42549	34	2.15886	1	1	1	1	both up, LTR5Hs flanking
DENND2A	0.11355	1468	1.49165	1	1	1	1	both up, LTR5Hs flanking
DGCR6	0.840633	206	3.33289	1	1	1	1	both up, LTR5Hs flanking
DNAJB4	0.998369	128	1.24483	1	1	1	1	both up, LTR5Hs flanking
DNMT3L	0.643142	401	12.7152	1	1	1	1	both up, LTR5Hs flanking
ENO2	0.783335	256	1.19217	1	1	1	1	both up, LTR5Hs flanking
ENTPD6	0.301099	991	2.06273	1	1	1	1	both up, LTR5Hs flanking
EPPK1	1.24263	64	3.92691	1	1	1	1	both up, LTR5Hs flanking
EPSTI1	0.124503	1433	3.74991	1	1	1	1	both up, LTR5Hs flanking
F11R	0.12475	1431	1.50939	1	1	1	1	both up, LTR5Hs flanking
FA2H	0.258884	1081	3.60021	1	1	1	1	both up, LTR5Hs flanking
FAM102B	0.595944	483	1.97428	1	1	1	1	both up, LTR5Hs flanking
FAM20A	0.677165	347	3.95252	1	1	1	1	both up, LTR5Hs flanking
FMO5	1.07926	100	1.01639	1	1	1	1	both up, LTR5Hs flanking
FNDC4	0.868193	182	2.36478	1	1	1	1	both up, LTR5Hs flanking
FOLR1	0.659255	371	4.18442	1	1	1	1	both up, LTR5Hs flanking
GPX2	1.24252	65	7.10949	1	1	1	1	both up, LTR5Hs flanking
GSTA3	0.691472	331	4.12942	1	1	1	1	both up, LTR5Hs flanking
HCAR1	0.352406	901	3.98488	1	1	1	1	both up, LTR5Hs flanking
HRASLS5	0.538699	598	2.59447	1	1	1	1	both up, LTR5Hs flanking
HSBP1L1	1.90919	8	5.86006	1	1	1	1	both up, LTR5Hs flanking
HUS1	0.166431	1318	1.80231	1	1	1	1	both up, LTR5Hs flanking
ITLN2	0.627109	425	2.15001	1	1	1	1	both up, LTR5Hs flanking
KIAA1919	0.212835	1191	2.91866	1	1	1	1	both up, LTR5Hs flanking
KIF9	0.745722	289	2.67769	1	1	1	1	both up, LTR5Hs flanking
KLHL18	1.88912	9	3.02722	1	1	1	1	both up, LTR5Hs flanking
KLRB1	0.621301	439	2.56206	1	1	1	1	both up, LTR5Hs flanking
KLRG2	2.34225	2	6.49712	1	1	1	1	both up, LTR5Hs flanking
KTI12	0.353772	900	3.00292	1	1	1	1	both up, LTR5Hs flanking
LDLRAP1	0.307762	978	3.54398	1	1	1	1	both up, LTR5Hs flanking
LEMD2	0.611827	458	1.97509	1	1	1	1	both up, LTR5Hs flanking
LIPH	0.874888	179	5.15863	1	1	1	1	both up, LTR5Hs flanking
LRRC41	0.110248	1476	1.43935	1	1	1	1	both up, LTR5Hs flanking
MAN1C1	0.390426	825	4.30152	1	1	1	1	both up, LTR5Hs flanking
MAP4K1	0.574403	529	1.17231	1	1	1	1	both up, LTR5Hs flanking
MFAP5	0.805802	236	3.28359	1	1	1	1	both up, LTR5Hs flanking
MSTO1	1.7292	16	2.13002	1	1	1	1	both up, LTR5Hs flanking
MX1	0.853643	193	6.30193	1	1	1	1	both up, LTR5Hs flanking
MXRA8	0.245635	1108	3.24626	1	1	1	1	both up, LTR5Hs flanking
NFKB2	1.25184	62	5.69435	1	1	1	1	both up, LTR5Hs flanking
NLRP12	0.706469	318	5.61914	1	1	1	1	both up, LTR5Hs flanking
NNT	0.655826	376	2.42766	1	1	1	1	both up, LTR5Hs flanking
NRBP2	0.745526	290	3.60644	1	1	1	1	both up, LTR5Hs flanking
NSMAF	0.696366	328	1.91857	1	1	1	1	both up, LTR5Hs flanking
NUCB1	0.525996	615	2.39942	1	1	1	1	both up, LTR5Hs flanking
PFKL	0.669785	357	2.07015	1	1	1	1	both up, LTR5Hs flanking
PGD	0.120871	1452	1.20403	1	1	1	1	both up, LTR5Hs flanking
PHKA1	1.37806	45	3.71743	1	1	1	1	both up, LTR5Hs flanking
PIFO	0.642567	402	2.91939	1	1	1	1	both up, LTR5Hs flanking
PLXND1	0.659234	372	3.93158	1	1	1	1	both up, LTR5Hs flanking
PPAP2A	0.978611	135	2.53122	1	1	1	1	both up, LTR5Hs flanking
PPP1R15A	1.07064	106	3.02161	1	1	1	1	both up, LTR5Hs flanking
PRODH	1.09888	91	4.27423	1	1	1	1	both up, LTR5Hs flanking
PRRC2B	1.40783	37	1.49896	1	1	1	1	both up, LTR5Hs flanking
PTPRU	0.666299	364	3.55838	1	1	1	1	both up, LTR5Hs flanking
PVR	0.824874	220	4.49759	1	1	1	1	both up, LTR5Hs flanking
PYGB	0.521658	619	4.92352	1	1	1	1	both up, LTR5Hs flanking
RAB15	0.897874	175	5.38915	1	1	1	1	both up, LTR5Hs flanking
RMND1	0.413659	790	2.12239	1	1	1	1	both up, LTR5Hs flanking
RPTOR	0.474946	678	2.60419	1	1	1	1	both up, LTR5Hs flanking
SCGB1D2	0.108236	1487	2.80968	1	1	1	1	both up, LTR5Hs flanking
SCRIB	0.154341	1352	2.18649	1	1	1	1	both up, LTR5Hs flanking
SLC25A16	0.575109	528	4.3427	1	1	1	1	both up, LTR5Hs flanking
SLC25A44	0.852459	194	3.57264	1	1	1	1	both up, LTR5Hs flanking
SLC35F6	0.825649	219	3.18657	1	1	1	1	both up, LTR5Hs flanking
SLC4A2	0.643213	400	2.12458	1	1	1	1	both up, LTR5Hs flanking
SLC4A8	0.599954	480	1.19734	1	1	1	1	both up, LTR5Hs flanking
SNX8	0.0976536	1517	2.65003	1	1	1	1	both up, LTR5Hs flanking
SOCS4	0.763003	274	1.52462	1	1	1	1	both up, LTR5Hs flanking
SPSB2	0.779624	261	4.16424	1	1	1	1	both up, LTR5Hs flanking
ST6GAL1	0.77094	270	1.3142	1	1	1	1	both up, LTR5Hs flanking
SUSD2	0.371201	862	7.08	1	1	1	1	both up, LTR5Hs flanking
TBC1D23	0.101728	1502	2.33727	1	1	1	1	both up, LTR5Hs flanking
TBCD	0.734046	294	2.53443	1	1	1	1	both up, LTR5Hs flanking
TCEA1	0.262333	1069	1.2813	1	1	1	1	both up, LTR5Hs flanking
TMEM51	1.45064	33	2.48149	1	1	1	1	both up, LTR5Hs flanking
TNK2	0.422411	770	3.58643	1	1	1	1	both up, LTR5Hs flanking
TXNDC12	0.128667	1417	1.1005	1	1	1	1	both up, LTR5Hs flanking
UBE2Q2	0.187999	1257	2.03798	1	1	1	1	both up, LTR5Hs flanking
VAV2	0.423871	768	3.46601	1	1	1	1	both up, LTR5Hs flanking
VSIG10	0.138419	1391	1.75246	1	1	1	1	both up, LTR5Hs flanking
VWA1	0.899339	174	3.41966	1	1	1	1	both up, LTR5Hs flanking
WASL	0.588112	499	1.23405	1	1	1	1	both up, LTR5Hs flanking
ZNF486	1.52894	27	7.1412	1	1	1	1	both up, LTR5Hs flanking
ZNF517	0.121754	1445	1.12763	1	1	1	1	both up, LTR5Hs flanking
ZNF552	1.27323	58	2.09601	1	1	1	1	both up, LTR5Hs flanking
ZNF682	0.233053	1137	7.44289	1	1	1	1	both up, LTR5Hs flanking
ZNF90	0.271271	1051	7.22625	1	1	1	1	both up, LTR5Hs flanking
A4GALT	0.51227	633	6.22893	0	1	1	1	both up, not LTR5Hs flanking
ABCC10	0.17181	1301	1.6996	0	1	1	1	both up, not LTR5Hs flanking
ABHD12B	0.706907	317	5.71588	0	1	1	1	both up, not LTR5Hs flanking
ABR	0.42811	760	1.51237	0	1	1	1	both up, not LTR5Hs flanking
ACVR1	0.952764	144	1.41065	0	1	1	1	both up, not LTR5Hs flanking
ADI1	0.340004	921	1.69396	0	1	1	1	both up, not LTR5Hs flanking
ADRA2C	0.154645	1350	1.83958	0	1	1	1	both up, not LTR5Hs flanking
ADTRP	0.391738	822	4.59887	0	1	1	1	both up, not LTR5Hs flanking
AFAP1	1.40341	40	2.3772	0	1	1	1	both up, not LTR5Hs flanking
AGER	0.193799	1235	1.70255	0	1	1	1	both up, not LTR5Hs flanking
AHNAK	0.190233	1248	4.12142	0	1	1	1	both up, not LTR5Hs flanking
AKAP12	0.589023	497	1.37598	0	1	1	1	both up, not LTR5Hs flanking
AKNA	0.152767	1356	1.38435	0	1	1	1	both up, not LTR5Hs flanking
ALAD	0.124537	1432	1.98777	0	1	1	1	both up, not LTR5Hs flanking
ALOX5	0.567613	538	3.54418	0	1	1	1	both up, not LTR5Hs flanking
AMBRA1	0.228941	1146	1.60173	0	1	1	1	both up, not LTR5Hs flanking
AMDHD2	0.106108	1493	1.94422	0	1	1	1	both up, not LTR5Hs flanking
ANXA3	1.08398	98	1.20462	0	1	1	1	both up, not LTR5Hs flanking
APOC1	0.148408	1366	1.95309	0	1	1	1	both up, not LTR5Hs flanking
AQP3	0.235082	1132	5.46325	0	1	1	1	both up, not LTR5Hs flanking
ARHGAP1	0.172863	1300	1.80503	0	1	1	1	both up, not LTR5Hs flanking
ARHGAP31	0.566327	543	1.04725	0	1	1	1	both up, not LTR5Hs flanking
ARHGDIB	0.331531	933	3.5025	0	1	1	1	both up, not LTR5Hs flanking
ARL8A	0.326603	947	1.54102	0	1	1	1	both up, not LTR5Hs flanking
ARRB1	0.0942126	1527	2.37694	0	1	1	1	both up, not LTR5Hs flanking
ASPA	1.67975	17	1.84418	0	1	1	1	both up, not LTR5Hs flanking
ATP11A	0.500199	647	1.47683	0	1	1	1	both up, not LTR5Hs flanking
ATP12A	0.34332	917	5.10985	0	1	1	1	both up, not LTR5Hs flanking
ATP13A1	0.253967	1093	1.91536	0	1	1	1	both up, not LTR5Hs flanking
ATP13A2	1.09739	92	1.57231	0	1	1	1	both up, not LTR5Hs flanking
ATP6AP1	0.392834	821	2.07556	0	1	1	1	both up, not LTR5Hs flanking
ATP6V1C2	0.821798	221	1.00631	0	1	1	1	both up, not LTR5Hs flanking
ATP8B1	0.500763	646	1.90062	0	1	1	1	both up, not LTR5Hs flanking
B3GALT6	0.094431	1526	1.24666	0	1	1	1	both up, not LTR5Hs flanking
BAMBI	0.270167	1054	2.33567	0	1	1	1	both up, not LTR5Hs flanking
BHLHE40	0.356874	894	3.92736	0	1	1	1	both up, not LTR5Hs flanking
BIN1	0.233506	1135	2.28776	0	1	1	1	both up, not LTR5Hs flanking
BST1	0.168111	1313	2.44033	0	1	1	1	both up, not LTR5Hs flanking
BTLA	0.671607	355	4.41044	0	1	1	1	both up, not LTR5Hs flanking
C12orf57	0.647908	395	1.02722	0	1	1	1	both up, not LTR5Hs flanking
C14orf80	0.128614	1418	2.08665	0	1	1	1	both up, not LTR5Hs flanking
C17orf59	0.167597	1314	2.73916	0	1	1	1	both up, not LTR5Hs flanking
C19orf25	0.289244	1018	2.11302	0	1	1	1	both up, not LTR5Hs flanking
C19orf33	0.382364	842	2.01176	0	1	1	1	both up, not LTR5Hs flanking
C19orf47	0.101313	1505	2.19393	0	1	1	1	both up, not LTR5Hs flanking
C4orf19	0.0933606	1530	3.17939	0	1	1	1	both up, not LTR5Hs flanking
C9orf135	0.366609	869	1.66464	0	1	1	1	both up, not LTR5Hs flanking
C9orf69	0.543483	589	1.35315	0	1	1	1	both up, not LTR5Hs flanking
CA13	0.732269	297	1.67098	0	1	1	1	both up, not LTR5Hs flanking
CA2	0.685523	337	3.04339	0	1	1	1	both up, not LTR5Hs flanking
CAMSAP3	0.314326	968	1.09045	0	1	1	1	both up, not LTR5Hs flanking
CANT1	0.836414	209	1.23704	0	1	1	1	both up, not LTR5Hs flanking
CASP8	1.73136	15	3.13342	0	1	1	1	both up, not LTR5Hs flanking
CBFA2T2	0.358025	893	2.98619	0	1	1	1	both up, not LTR5Hs flanking
CCDC22	0.358241	891	1.46848	0	1	1	1	both up, not LTR5Hs flanking
CCDC57	0.211327	1193	1.70174	0	1	1	1	both up, not LTR5Hs flanking
CCDC64B	0.127317	1422	1.14474	0	1	1	1	both up, not LTR5Hs flanking
CCDC69	0.187272	1262	2.08246	0	1	1	1	both up, not LTR5Hs flanking
CD81	0.322607	951	2.87781	0	1	1	1	both up, not LTR5Hs flanking
CDC42BPG	0.231704	1138	2.15138	0	1	1	1	both up, not LTR5Hs flanking
CDCP1	0.484456	669	1.30673	0	1	1	1	both up, not LTR5Hs flanking
CERCAM	0.240183	1118	1.8178	0	1	1	1	both up, not LTR5Hs flanking
CHI3L2	0.944423	150	3.54023	0	1	1	1	both up, not LTR5Hs flanking
CHPF2	0.381773	843	1.20786	0	1	1	1	both up, not LTR5Hs flanking
CHST2	0.733783	295	6.07545	0	1	1	1	both up, not LTR5Hs flanking
CLCN7	0.137483	1393	1.57213	0	1	1	1	both up, not LTR5Hs flanking
CLDN15	0.18016	1284	1.14012	0	1	1	1	both up, not LTR5Hs flanking
CNNM4	0.786054	253	2.86858	0	1	1	1	both up, not LTR5Hs flanking
COL17A1	1.74611	14	2.06588	0	1	1	1	both up, not LTR5Hs flanking
COQ4	0.439715	743	1.68138	0	1	1	1	both up, not LTR5Hs flanking
CSGALNACT1	0.266545	1061	2.48348	0	1	1	1	both up, not LTR5Hs flanking
CTD-2192J16.22	0.42365	769	1.23904	0	1	1	1	both up, not LTR5Hs flanking
CTDSP1	0.361694	885	1.84973	0	1	1	1	both up, not LTR5Hs flanking
CTSA	0.313398	973	2.50939	0	1	1	1	both up, not LTR5Hs flanking
CXCL14	0.305539	980	3.09412	0	1	1	1	both up, not LTR5Hs flanking
DACT2	0.946405	149	4.87279	0	1	1	1	both up, not LTR5Hs flanking
DAG1	0.29971	994	1.38138	0	1	1	1	both up, not LTR5Hs flanking
DAGLB	0.65593	375	1.72678	0	1	1	1	both up, not LTR5Hs flanking
DAPK2	0.651128	387	1.48702	0	1	1	1	both up, not LTR5Hs flanking
DGKZ	0.168902	1308	2.08055	0	1	1	1	both up, not LTR5Hs flanking
DHRS13	0.295333	1005	1.86813	0	1	1	1	both up, not LTR5Hs flanking
DMD	0.155986	1342	1.75285	0	1	1	1	both up, not LTR5Hs flanking
DNAJC22	0.704733	321	1.57363	0	1	1	1	both up, not LTR5Hs flanking
DNM2	0.135359	1401	1.24701	0	1	1	1	both up, not LTR5Hs flanking
DOCK11	0.19854	1222	2.56581	0	1	1	1	both up, not LTR5Hs flanking
DOCK6	0.936483	155	1.58612	0	1	1	1	both up, not LTR5Hs flanking
DOCK9	0.244779	1110	2.0984	0	1	1	1	both up, not LTR5Hs flanking
DYSF	0.347572	908	1.49715	0	1	1	1	both up, not LTR5Hs flanking
EFHD1	0.457425	716	3.46367	0	1	1	1	both up, not LTR5Hs flanking
EIF2B5	0.568927	537	1.01565	0	1	1	1	both up, not LTR5Hs flanking
EIF3C	0.190427	1247	1.32391	0	1	1	1	both up, not LTR5Hs flanking
ELF3	0.36523	874	7.09755	0	1	1	1	both up, not LTR5Hs flanking
EPHA7	0.547926	577	1.00599	0	1	1	1	both up, not LTR5Hs flanking
EPHB4	0.143535	1379	1.39978	0	1	1	1	both up, not LTR5Hs flanking
ERVW-1	0.195125	1232	6.60777	0	1	1	1	both up, not LTR5Hs flanking
ESRP2	0.109087	1482	1.93235	0	1	1	1	both up, not LTR5Hs flanking
EXPH5	0.55823	556	2.96596	0	1	1	1	both up, not LTR5Hs flanking
F2RL1	0.56526	545	4.06843	0	1	1	1	both up, not LTR5Hs flanking
F3	0.150162	1361	3.77507	0	1	1	1	both up, not LTR5Hs flanking
FAM101A	0.554216	566	2.69129	0	1	1	1	both up, not LTR5Hs flanking
FAM109B	0.347312	910	1.76902	0	1	1	1	both up, not LTR5Hs flanking
FAM69B	0.300694	992	1.13689	0	1	1	1	both up, not LTR5Hs flanking
FAM83H	0.130364	1413	1.32013	0	1	1	1	both up, not LTR5Hs flanking
FGD1	0.282418	1030	1.29378	0	1	1	1	both up, not LTR5Hs flanking
FKBP9	0.632694	416	1.33889	0	1	1	1	both up, not LTR5Hs flanking
FLNB	0.173234	1298	2.20408	0	1	1	1	both up, not LTR5Hs flanking
FRRS1	0.547738	579	1.21621	0	1	1	1	both up, not LTR5Hs flanking
FUCA1	0.338566	925	2.14641	0	1	1	1	both up, not LTR5Hs flanking
FURIN	1.08633	97	2.36161	0	1	1	1	both up, not LTR5Hs flanking
FXYD3	0.806654	235	1.91435	0	1	1	1	both up, not LTR5Hs flanking
FYB	0.278493	1043	3.02834	0	1	1	1	both up, not LTR5Hs flanking
GABRQ	0.510762	636	1.19179	0	1	1	1	both up, not LTR5Hs flanking
GALE	0.250177	1099	1.39561	0	1	1	1	both up, not LTR5Hs flanking
GALNT6	0.924909	164	4.22767	0	1	1	1	both up, not LTR5Hs flanking
GATA2	0.109556	1480	4.33028	0	1	1	1	both up, not LTR5Hs flanking
GCH1	0.383749	839	2.3772	0	1	1	1	both up, not LTR5Hs flanking
GCNT1	0.708767	314	3.11258	0	1	1	1	both up, not LTR5Hs flanking
GK	0.291352	1013	1.6792	0	1	1	1	both up, not LTR5Hs flanking
GLB1	0.193328	1240	1.02246	0	1	1	1	both up, not LTR5Hs flanking
GLIPR2	1.60555	19	2.29356	0	1	1	1	both up, not LTR5Hs flanking
GNA11	1.18625	74	2.09033	0	1	1	1	both up, not LTR5Hs flanking
GPNMB	0.781312	259	3.55938	0	1	1	1	both up, not LTR5Hs flanking
GPRC5A	0.616859	448	4.68087	0	1	1	1	both up, not LTR5Hs flanking
GREM2	0.655622	377	4.20912	0	1	1	1	both up, not LTR5Hs flanking
GRHL1	0.803701	241	4.02124	0	1	1	1	both up, not LTR5Hs flanking
GSK3A	0.246034	1107	1.70162	0	1	1	1	both up, not LTR5Hs flanking
HIC2	0.155278	1347	2.84896	0	1	1	1	both up, not LTR5Hs flanking
HPGD	0.419416	778	6.03014	0	1	1	1	both up, not LTR5Hs flanking
HS6ST1	0.519462	623	1.42541	0	1	1	1	both up, not LTR5Hs flanking
HUWE1	0.467863	689	1.19533	0	1	1	1	both up, not LTR5Hs flanking
HYAL1	0.581221	515	2.64936	0	1	1	1	both up, not LTR5Hs flanking
IL32	0.600312	479	4.90231	0	1	1	1	both up, not LTR5Hs flanking
IL6	0.189265	1253	2.16409	0	1	1	1	both up, not LTR5Hs flanking
IL6R	1.36797	46	6.74912	0	1	1	1	both up, not LTR5Hs flanking
IL6ST	0.712109	311	2.04419	0	1	1	1	both up, not LTR5Hs flanking
IPMK	0.57948	520	2.44813	0	1	1	1	both up, not LTR5Hs flanking
IQCF1	0.23005	1142	1.82687	0	1	1	1	both up, not LTR5Hs flanking
IRF6	1.05066	112	1.08205	0	1	1	1	both up, not LTR5Hs flanking
ITGAM	0.851953	195	5.69888	0	1	1	1	both up, not LTR5Hs flanking
JUP	0.961965	141	2.10229	0	1	1	1	both up, not LTR5Hs flanking
KAZN	0.935038	156	3.40173	0	1	1	1	both up, not LTR5Hs flanking
KCNK12	0.904252	170	3.40657	0	1	1	1	both up, not LTR5Hs flanking
KIAA0513	0.15791	1339	1.60093	0	1	1	1	both up, not LTR5Hs flanking
KIAA1217	0.318847	958	1.20031	0	1	1	1	both up, not LTR5Hs flanking
KIAA2013	0.625847	429	2.04556	0	1	1	1	both up, not LTR5Hs flanking
KLF4	1.53601	25	7.39096	0	1	1	1	both up, not LTR5Hs flanking
KLF8	1.0379	115	3.26972	0	1	1	1	both up, not LTR5Hs flanking
KRBA1	0.959814	142	1.15311	0	1	1	1	both up, not LTR5Hs flanking
KRT8	0.113304	1469	1.09327	0	1	1	1	both up, not LTR5Hs flanking
LACTB	0.990782	129	1.43075	0	1	1	1	both up, not LTR5Hs flanking
LAD1	0.458646	712	2.51629	0	1	1	1	both up, not LTR5Hs flanking
LAMA5	0.867532	183	1.89	0	1	1	1	both up, not LTR5Hs flanking
LAMB3	0.159222	1338	3.79622	0	1	1	1	both up, not LTR5Hs flanking
LAMP1	0.728443	299	1.30944	0	1	1	1	both up, not LTR5Hs flanking
LARP6	0.394239	817	2.47456	0	1	1	1	both up, not LTR5Hs flanking
LASP1	0.415441	787	1.68618	0	1	1	1	both up, not LTR5Hs flanking
LCAT	0.362061	882	1.3266	0	1	1	1	both up, not LTR5Hs flanking
LCP1	1.77257	13	7.30212	0	1	1	1	both up, not LTR5Hs flanking
LDHD	0.31701	960	1.72628	0	1	1	1	both up, not LTR5Hs flanking
LIM2	0.578098	525	4.85557	0	1	1	1	both up, not LTR5Hs flanking
LPCAT4	0.218992	1176	2.47205	0	1	1	1	both up, not LTR5Hs flanking
LPIN1	0.122199	1444	1.7983	0	1	1	1	both up, not LTR5Hs flanking
LRP10	0.181291	1280	1.51552	0	1	1	1	both up, not LTR5Hs flanking
LYPD6B	0.505522	643	2.35936	0	1	1	1	both up, not LTR5Hs flanking
LYZ	0.347565	909	7.57689	0	1	1	1	both up, not LTR5Hs flanking
LZTS1	1.12492	85	2.01237	0	1	1	1	both up, not LTR5Hs flanking
MAN2B2	0.438651	744	2.13661	0	1	1	1	both up, not LTR5Hs flanking
MAP3K6	0.644741	398	2.7251	0	1	1	1	both up, not LTR5Hs flanking
MAST2	0.132519	1408	2.25758	0	1	1	1	both up, not LTR5Hs flanking
MC1R	0.119607	1456	1.25681	0	1	1	1	both up, not LTR5Hs flanking
MDFI	0.0952657	1524	1.61845	0	1	1	1	both up, not LTR5Hs flanking
MED15	0.664324	367	2.38801	0	1	1	1	both up, not LTR5Hs flanking
MERTK	0.580587	518	2.46305	0	1	1	1	both up, not LTR5Hs flanking
MFSD7	0.834146	213	1.45541	0	1	1	1	both up, not LTR5Hs flanking
MGLL	0.389503	829	6.57682	0	1	1	1	both up, not LTR5Hs flanking
MICALL1	0.427901	761	1.40557	0	1	1	1	both up, not LTR5Hs flanking
MICB	0.296188	1003	2.31304	0	1	1	1	both up, not LTR5Hs flanking
MIIP	0.287676	1023	2.5223	0	1	1	1	both up, not LTR5Hs flanking
MMP14	0.495832	656	2.70077	0	1	1	1	both up, not LTR5Hs flanking
MSX2	0.56636	542	4.49797	0	1	1	1	both up, not LTR5Hs flanking
MUC4	1.53784	24	5.03277	0	1	1	1	both up, not LTR5Hs flanking
MUS81	0.188546	1255	1.23549	0	1	1	1	both up, not LTR5Hs flanking
MVP	0.137752	1392	3.32291	0	1	1	1	both up, not LTR5Hs flanking
MYBL2	0.645684	397	2.88008	0	1	1	1	both up, not LTR5Hs flanking
MYLPF	0.192502	1241	2.80294	0	1	1	1	both up, not LTR5Hs flanking
MYOF	0.651454	385	3.78468	0	1	1	1	both up, not LTR5Hs flanking
NACAD	0.345392	913	1.98961	0	1	1	1	both up, not LTR5Hs flanking
NANOG	0.164459	1321	1.28444	0	1	1	1	both up, not LTR5Hs flanking
NARFL	0.182504	1278	2.60972	0	1	1	1	both up, not LTR5Hs flanking
NCEH1	0.214704	1186	3.65654	0	1	1	1	both up, not LTR5Hs flanking
NDOR1	0.141492	1386	2.43521	0	1	1	1	both up, not LTR5Hs flanking
NF2	0.18116	1282	2.47077	0	1	1	1	both up, not LTR5Hs flanking
NGEF	0.576264	527	1.55469	0	1	1	1	both up, not LTR5Hs flanking
NUDT4	1.16442	77	2.31587	0	1	1	1	both up, not LTR5Hs flanking
OAT	0.376153	857	1.61845	0	1	1	1	both up, not LTR5Hs flanking
ORAI1	0.714884	309	3.46271	0	1	1	1	both up, not LTR5Hs flanking
OSMR	0.285494	1025	2.76953	0	1	1	1	both up, not LTR5Hs flanking
OTUD5	0.524192	616	1.13311	0	1	1	1	both up, not LTR5Hs flanking
OVOL2	0.738121	292	2.58559	0	1	1	1	both up, not LTR5Hs flanking
PBX4	0.143775	1378	3.56982	0	1	1	1	both up, not LTR5Hs flanking
PCDHB3	0.200953	1217	1.80185	0	1	1	1	both up, not LTR5Hs flanking
PCP4L1	1.24351	63	1.80902	0	1	1	1	both up, not LTR5Hs flanking
PCSK1N	0.678475	346	1.91684	0	1	1	1	both up, not LTR5Hs flanking
PCSK7	0.545187	586	1.57553	0	1	1	1	both up, not LTR5Hs flanking
PHLDA3	0.438245	745	5.72262	0	1	1	1	both up, not LTR5Hs flanking
PHLDB3	0.164435	1322	2.2544	0	1	1	1	both up, not LTR5Hs flanking
PHOSPHO1	0.566827	540	2.47936	0	1	1	1	both up, not LTR5Hs flanking
PIM2	0.366377	870	1.15381	0	1	1	1	both up, not LTR5Hs flanking
PKP3	0.665291	365	5.51565	0	1	1	1	both up, not LTR5Hs flanking
PLA2G15	1.328	53	2.47838	0	1	1	1	both up, not LTR5Hs flanking
PLA2R1	0.239787	1119	3.59571	0	1	1	1	both up, not LTR5Hs flanking
PLBD1	1.12054	86	3.07723	0	1	1	1	both up, not LTR5Hs flanking
PLEC	0.222684	1162	3.37426	0	1	1	1	both up, not LTR5Hs flanking
PLOD3	0.12774	1420	1.78556	0	1	1	1	both up, not LTR5Hs flanking
PLXNA2	0.11464	1467	3.82183	0	1	1	1	both up, not LTR5Hs flanking
PLXNA3	0.303738	984	1.18704	0	1	1	1	both up, not LTR5Hs flanking
PMM1	0.419294	779	1.98194	0	1	1	1	both up, not LTR5Hs flanking
PNKD	0.554922	564	1.50661	0	1	1	1	both up, not LTR5Hs flanking
POLH	0.189952	1250	2.77851	0	1	1	1	both up, not LTR5Hs flanking
POU6F1	0.333512	932	1.71195	0	1	1	1	both up, not LTR5Hs flanking
PPP1R3B	0.387364	830	1.35045	0	1	1	1	both up, not LTR5Hs flanking
PQBP1	0.589524	495	2.71921	0	1	1	1	both up, not LTR5Hs flanking
PRDM1	0.27871	1042	5.4648	0	1	1	1	both up, not LTR5Hs flanking
PRKCSH	0.465109	697	2.0282	0	1	1	1	both up, not LTR5Hs flanking
PRR15	0.215643	1183	1.28892	0	1	1	1	both up, not LTR5Hs flanking
PRSS12	0.418377	780	4.60209	0	1	1	1	both up, not LTR5Hs flanking
PRSS23	0.125246	1429	2.60694	0	1	1	1	both up, not LTR5Hs flanking
PSEN2	0.459537	707	1.27236	0	1	1	1	both up, not LTR5Hs flanking
PTDSS2	0.182934	1276	2.02192	0	1	1	1	both up, not LTR5Hs flanking
PVRL4	1.06375	109	5.98394	0	1	1	1	both up, not LTR5Hs flanking
PXDC1	0.26212	1072	2.69908	0	1	1	1	both up, not LTR5Hs flanking
RAB11FIP1	0.51343	629	1.04564	0	1	1	1	both up, not LTR5Hs flanking
RABEP2	0.136671	1397	1.44027	0	1	1	1	both up, not LTR5Hs flanking
RANGAP1	0.179731	1287	1.14411	0	1	1	1	both up, not LTR5Hs flanking
RASD1	1.33546	52	3.85198	0	1	1	1	both up, not LTR5Hs flanking
REEP6	0.828884	218	3.02999	0	1	1	1	both up, not LTR5Hs flanking
RELL1	0.5114	634	1.12789	0	1	1	1	both up, not LTR5Hs flanking
REST	0.260344	1076	2.03307	0	1	1	1	both up, not LTR5Hs flanking
RGCC	0.290154	1016	7.49888	0	1	1	1	both up, not LTR5Hs flanking
RHOC	0.658064	374	2.38359	0	1	1	1	both up, not LTR5Hs flanking
RIPK4	0.835724	211	1.56244	0	1	1	1	both up, not LTR5Hs flanking
RNASET2	0.457473	715	2.20346	0	1	1	1	both up, not LTR5Hs flanking
RNF125	0.653599	382	3.19091	0	1	1	1	both up, not LTR5Hs flanking
RPS6KB2	0.163547	1324	1.23806	0	1	1	1	both up, not LTR5Hs flanking
RRP9	0.943699	151	2.14529	0	1	1	1	both up, not LTR5Hs flanking
S100A13	0.609018	460	1.40183	0	1	1	1	both up, not LTR5Hs flanking
S100A14	0.607603	461	4.59382	0	1	1	1	both up, not LTR5Hs flanking
S100P	0.402468	801	4.96873	0	1	1	1	both up, not LTR5Hs flanking
SCUBE2	0.200139	1220	4.19938	0	1	1	1	both up, not LTR5Hs flanking
SEC61A1	0.281975	1032	1.3285	0	1	1	1	both up, not LTR5Hs flanking
SETD8	0.122513	1443	1.89334	0	1	1	1	both up, not LTR5Hs flanking
SGK1	0.703712	323	3.5178	0	1	1	1	both up, not LTR5Hs flanking
SH3D21	1.36571	48	1.64398	0	1	1	1	both up, not LTR5Hs flanking
SH3PXD2A	0.237109	1127	1.74427	0	1	1	1	both up, not LTR5Hs flanking
SHISA5	0.327758	941	2.4555	0	1	1	1	both up, not LTR5Hs flanking
SHPK	0.757801	277	2.67604	0	1	1	1	both up, not LTR5Hs flanking
SIRT2	0.509378	638	1.82195	0	1	1	1	both up, not LTR5Hs flanking
SLC10A3	0.10858	1484	2.76756	0	1	1	1	both up, not LTR5Hs flanking
SLC15A1	0.479307	673	2.06239	0	1	1	1	both up, not LTR5Hs flanking
SLC16A10	0.862028	185	4.08628	0	1	1	1	both up, not LTR5Hs flanking
SLC30A2	0.768563	272	4.88808	0	1	1	1	both up, not LTR5Hs flanking
SLC35A2	0.491527	662	2.49922	0	1	1	1	both up, not LTR5Hs flanking
SLC38A7	1.1301	84	1.27219	0	1	1	1	both up, not LTR5Hs flanking
SLC38A9	0.636982	411	1.02874	0	1	1	1	both up, not LTR5Hs flanking
SLC44A2	0.77875	263	1.67832	0	1	1	1	both up, not LTR5Hs flanking
SLC45A4	0.648844	394	1.6399	0	1	1	1	both up, not LTR5Hs flanking
SLC6A6	0.889916	176	2.08151	0	1	1	1	both up, not LTR5Hs flanking
SLC7A6	0.237526	1125	1.54398	0	1	1	1	both up, not LTR5Hs flanking
SLC9A1	0.847131	198	3.56258	0	1	1	1	both up, not LTR5Hs flanking
SLCO4C1	0.368569	867	2.41568	0	1	1	1	both up, not LTR5Hs flanking
SMARCD2	0.111335	1474	1.17458	0	1	1	1	both up, not LTR5Hs flanking
SMOX	0.364164	876	2.1016	0	1	1	1	both up, not LTR5Hs flanking
SNX21	0.129431	1416	3.15769	0	1	1	1	both up, not LTR5Hs flanking
SOAT2	1.5672	21	1.83963	0	1	1	1	both up, not LTR5Hs flanking
SOX15	2.76207	1	5.23594	0	1	1	1	both up, not LTR5Hs flanking
SPATA18	0.586343	502	3.87992	0	1	1	1	both up, not LTR5Hs flanking
SPINT1	0.148591	1365	2.68091	0	1	1	1	both up, not LTR5Hs flanking
SREBF1	0.447831	731	2.33159	0	1	1	1	both up, not LTR5Hs flanking
ST14	0.424884	766	1.81682	0	1	1	1	both up, not LTR5Hs flanking
ST3GAL1	0.594967	485	1.99634	0	1	1	1	both up, not LTR5Hs flanking
STOM	1.56029	22	1.90937	0	1	1	1	both up, not LTR5Hs flanking
SV2C	0.359928	888	2.03777	0	1	1	1	both up, not LTR5Hs flanking
SVEP1	0.348713	906	2.46812	0	1	1	1	both up, not LTR5Hs flanking
TACSTD2	0.126265	1425	3.91652	0	1	1	1	both up, not LTR5Hs flanking
TCIRG1	0.747265	285	1.79785	0	1	1	1	both up, not LTR5Hs flanking
TCL1A	0.124335	1435	2.94839	0	1	1	1	both up, not LTR5Hs flanking
TECPR1	0.719391	305	1.04632	0	1	1	1	both up, not LTR5Hs flanking
TET2	0.390154	827	2.76013	0	1	1	1	both up, not LTR5Hs flanking
TFAP2A	0.143346	1381	3.52978	0	1	1	1	both up, not LTR5Hs flanking
TFAP2C	1.54587	23	5.84245	0	1	1	1	both up, not LTR5Hs flanking
THOC5	0.19532	1231	1.78528	0	1	1	1	both up, not LTR5Hs flanking
TM9SF1	0.326721	945	1.28128	0	1	1	1	both up, not LTR5Hs flanking
TMBIM1	0.679761	344	3.48918	0	1	1	1	both up, not LTR5Hs flanking
TMEM109	0.342796	918	1.9166	0	1	1	1	both up, not LTR5Hs flanking
TMEM127	0.320726	956	1.88764	0	1	1	1	both up, not LTR5Hs flanking
TMEM144	1.41553	36	2.01558	0	1	1	1	both up, not LTR5Hs flanking
TMEM154	1.24206	66	3.08774	0	1	1	1	both up, not LTR5Hs flanking
TMEM54	0.27126	1052	2.81481	0	1	1	1	both up, not LTR5Hs flanking
TMEM62	1.00161	126	3.89607	0	1	1	1	both up, not LTR5Hs flanking
TMPRSS11E	0.421539	772	3.18775	0	1	1	1	both up, not LTR5Hs flanking
TMPRSS4	0.349456	905	2.43019	0	1	1	1	both up, not LTR5Hs flanking
TNNC2	0.133425	1404	3.07879	0	1	1	1	both up, not LTR5Hs flanking
TNRC18	0.553853	567	2.54221	0	1	1	1	both up, not LTR5Hs flanking
TNS3	1.09339	93	3.11023	0	1	1	1	both up, not LTR5Hs flanking
TPRA1	0.230928	1140	2.04964	0	1	1	1	both up, not LTR5Hs flanking
TRH	1.20143	72	3.94727	0	1	1	1	both up, not LTR5Hs flanking
TRIB3	0.172927	1299	3.99091	0	1	1	1	both up, not LTR5Hs flanking
TRIM28	0.155546	1344	1.68286	0	1	1	1	both up, not LTR5Hs flanking
TRIM38	1.07296	104	2.58418	0	1	1	1	both up, not LTR5Hs flanking
TRIML2	0.796215	245	1.55221	0	1	1	1	both up, not LTR5Hs flanking
TSPAN9	1.45796	32	2.1392	0	1	1	1	both up, not LTR5Hs flanking
UBTD1	0.36611	871	2.00826	0	1	1	1	both up, not LTR5Hs flanking
UCKL1	0.204274	1209	1.70876	0	1	1	1	both up, not LTR5Hs flanking
ULK1	0.378606	854	1.7364	0	1	1	1	both up, not LTR5Hs flanking
USP28	0.551981	569	1.41452	0	1	1	1	both up, not LTR5Hs flanking
VENTX	0.347574	907	5.17641	0	1	1	1	both up, not LTR5Hs flanking
VPS37C	0.117355	1460	1.37932	0	1	1	1	both up, not LTR5Hs flanking
WDR55	1.25866	60	1.34775	0	1	1	1	both up, not LTR5Hs flanking
ZDHHC7	0.308489	977	1.05126	0	1	1	1	both up, not LTR5Hs flanking
ZNF273	0.162987	1326	1.03471	0	1	1	1	both up, not LTR5Hs flanking
ZNF600	0.615729	451	3.56974	0	1	1	1	both up, not LTR5Hs flanking
ZNF66	0.933542	158	5.09773	0	1	1	1	both up, not LTR5Hs flanking
ZNF705D	0.729328	298	1.40169	0	1	1	1	both up, not LTR5Hs flanking
ABCB8	-0.12152	2697	2.94962	1	0	1	0	not both up, LTR5Hs flanking
ABI1	-0.0739723	2309	-0.637099	1	0	0	0	not both up, LTR5Hs flanking
ACAT2	-0.287737	5743	-2.28992	1	0	0	0	not both up, LTR5Hs flanking
ACTN4	0.536583	602	0.972379	1	1	0	0	not both up, LTR5Hs flanking
ACTR1A	0.121397	1449	0.221429	1	1	0	0	not both up, LTR5Hs flanking
ADAM18	-0.429139	12685	3.09296	1	0	1	0	not both up, LTR5Hs flanking
ADCK1	-0.0839328	2387	1.10838	1	0	1	0	not both up, LTR5Hs flanking
ADIPOQ	0.60206	470.5	-0.692718	1	1	0	0	not both up, LTR5Hs flanking
AICDA	-0.0421489	2137	2.49425	1	0	1	0	not both up, LTR5Hs flanking
AK2	-0.337658	7912	-0.474769	1	0	0	0	not both up, LTR5Hs flanking
AK4	-0.23841	4429	-0.652128	1	0	0	0	not both up, LTR5Hs flanking
AKR1A1	-0.344457	8365	1.37736	1	0	1	0	not both up, LTR5Hs flanking
ALDH1A1	-0.326631	7337	-1.22787	1	0	0	0	not both up, LTR5Hs flanking
ALG1L	-0.440488	13116	0.525599	1	0	0	0	not both up, LTR5Hs flanking
ALG1L2	-0.229015	4233	-0.468403	1	0	0	0	not both up, LTR5Hs flanking
ALKBH1	-0.375942	10342	0.810624	1	0	0	0	not both up, LTR5Hs flanking
ALPPL2	0.0841587	1558	10.5558	1	0	1	0	not both up, LTR5Hs flanking
AMPD3	0.0294069	1783	-0.766398	1	0	0	0	not both up, LTR5Hs flanking
ANAPC13	-0.364337	9676	-1.029	1	0	0	0	not both up, LTR5Hs flanking
ANGPTL4	0.933836	157	-1.34495	1	1	0	0	not both up, LTR5Hs flanking
ANKRD18B	0.781194	260	-1.97755	1	1	0	0	not both up, LTR5Hs flanking
ANKRD34A	-0.245332	4601	1.05539	1	0	0	0	not both up, LTR5Hs flanking
ANKRD35	-0.135084	2836	-4.59218	1	0	0	0	not both up, LTR5Hs flanking
ANKRD55	-0.00871619	1943	4.65331	1	0	1	0	not both up, LTR5Hs flanking
ANKRD65	0.636262	412	-0.168541	1	1	0	0	not both up, LTR5Hs flanking
ANO2	0.30365	985	0.441188	1	1	0	0	not both up, LTR5Hs flanking
AP1S1	-0.508445	14689	2.28095	1	0	1	0	not both up, LTR5Hs flanking
APELA	-0.286415	5698	2.54993	1	0	1	0	not both up, LTR5Hs flanking
APITD1	-0.133903	2824	0.905852	1	0	0	0	not both up, LTR5Hs flanking
APITD1-CORT	-0.302286	6253	-0.664415	1	0	0	0	not both up, LTR5Hs flanking
ARL11	-0.505851	14638	2.17559	1	0	1	0	not both up, LTR5Hs flanking
ARL4D	1.46118	30	0.747123	1	1	0	0	not both up, LTR5Hs flanking
ARL8B	0.250333	1098	0.803894	1	1	0	0	not both up, LTR5Hs flanking
ASH1L	-0.321612	7081	-1.05403	1	0	0	0	not both up, LTR5Hs flanking
ASIC3	-0.297574	6098	0.287426	1	0	0	0	not both up, LTR5Hs flanking
ATAD3C	0.531699	611	0.692023	1	1	0	0	not both up, LTR5Hs flanking
ATG3	-0.214976	3963	2.78703	1	0	1	0	not both up, LTR5Hs flanking
ATG9B	0.0564676	1671	4.31027	1	0	1	0	not both up, LTR5Hs flanking
ATL2	-0.283275	5606	0.0305717	1	0	0	0	not both up, LTR5Hs flanking
AURKAIP1	-0.335106	7771	1.66779	1	0	1	0	not both up, LTR5Hs flanking
AZIN2	-0.132177	2802	-0.419629	1	0	0	0	not both up, LTR5Hs flanking
BARD1	-0.106584	2574	0.642839	1	0	0	0	not both up, LTR5Hs flanking
BFAR	-0.0704128	2294	1.06359	1	0	1	0	not both up, LTR5Hs flanking
BRD3	0.359921	889	-0.397592	1	1	0	0	not both up, LTR5Hs flanking
BTF3L4	-0.259468	4960	-1.12132	1	0	0	0	not both up, LTR5Hs flanking
C21orf2	-0.348174	8620	1.73811	1	0	1	0	not both up, LTR5Hs flanking
C3orf17	-0.408441	11899	-0.348967	1	0	0	0	not both up, LTR5Hs flanking
C3orf18	-0.268632	5191	-0.483499	1	0	0	0	not both up, LTR5Hs flanking
C4orf3	0.0614606	1651	-1.48379	1	0	0	0	not both up, LTR5Hs flanking
C6orf106	0.0882721	1546	3.70894	1	0	1	0	not both up, LTR5Hs flanking
C7orf57	-0.366635	9815	3.37062	1	0	1	0	not both up, LTR5Hs flanking
CABIN1	-0.260299	4977	-0.517328	1	0	0	0	not both up, LTR5Hs flanking
CCDC170	-0.201986	3751	-0.703445	1	0	0	0	not both up, LTR5Hs flanking
CCDC62	-0.0870909	2406	0.65012	1	0	0	0	not both up, LTR5Hs flanking
CCDC80	-0.268051	5177	3.35398	1	0	1	0	not both up, LTR5Hs flanking
CCDC84	-0.290737	5843	1.26385	1	0	1	0	not both up, LTR5Hs flanking
CCDC88A	-0.383131	10731	-2.66805	1	0	0	0	not both up, LTR5Hs flanking
CCNB1IP1	-0.341413	8170	-1.36468	1	0	0	0	not both up, LTR5Hs flanking
CCNL2	-0.162303	3192	0.235981	1	0	0	0	not both up, LTR5Hs flanking
CD109	0.817949	226	0.140068	1	1	0	0	not both up, LTR5Hs flanking
CD320	0.0281971	1791	3.61475	1	0	1	0	not both up, LTR5Hs flanking
CD74	-0.465814	13849	-4.74492	1	0	0	0	not both up, LTR5Hs flanking
CDCA3	-0.280971	5542	-0.10193	1	0	0	0	not both up, LTR5Hs flanking
CDH26	-0.501465	14575	-0.891863	1	0	0	0	not both up, LTR5Hs flanking
CDK5	-0.160474	3162	1.92435	1	0	1	0	not both up, LTR5Hs flanking
CEBPZ	0.943065	152	-0.449416	1	1	0	0	not both up, LTR5Hs flanking
CEBPZOS	-0.310242	6585	2.75934	1	0	1	0	not both up, LTR5Hs flanking
CENPA	0.049732	1696	1.66116	1	0	1	0	not both up, LTR5Hs flanking
CEP63	-0.442613	13185	-1.21631	1	0	0	0	not both up, LTR5Hs flanking
CEP97	-0.163988	3216	-1.47221	1	0	0	0	not both up, LTR5Hs flanking
CHCHD4	-0.517088	14780	1.23806	1	0	1	0	not both up, LTR5Hs flanking
CHD1L	0.0510046	1693	-1.15197	1	0	0	0	not both up, LTR5Hs flanking
CLEC6A	0.710277	313	0.265207	1	1	0	0	not both up, LTR5Hs flanking
CLHC1	0.0626606	1647	-2.31183	1	0	0	0	not both up, LTR5Hs flanking
CLPX	0.220856	1168	0.531583	1	1	0	0	not both up, LTR5Hs flanking
CNIH4	-0.195361	3635	-0.0866938	1	0	0	0	not both up, LTR5Hs flanking
CNTLN	-0.217383	4004	-1.37726	1	0	0	0	not both up, LTR5Hs flanking
COL5A1	0.142729	1384	-0.996209	1	1	0	0	not both up, LTR5Hs flanking
COQ3	-0.472438	14024	-1.79831	1	0	0	0	not both up, LTR5Hs flanking
CORT	0.640246	407	-0.640622	1	1	0	0	not both up, LTR5Hs flanking
CSF3R	0.664645	366	0.648917	1	1	0	0	not both up, LTR5Hs flanking
CST1	0.902849	172	-1.48289	1	1	0	0	not both up, LTR5Hs flanking
CST2	0.784216	255	-0.542317	1	1	0	0	not both up, LTR5Hs flanking
CST4	0.805265	240	-0.710191	1	1	0	0	not both up, LTR5Hs flanking
CSTF3	-0.312268	6685	-1.04942	1	0	0	0	not both up, LTR5Hs flanking
CUEDC2	-0.44663	13297	-2.12554	1	0	0	0	not both up, LTR5Hs flanking
CYP2E1	-0.352158	8918	3.78753	1	0	1	0	not both up, LTR5Hs flanking
DAGLA	-0.229145	4237	2.13606	1	0	1	0	not both up, LTR5Hs flanking
DCDC2	-0.3541	9051	4.06079	1	0	1	0	not both up, LTR5Hs flanking
DEK	-0.485459	14291	-2.00654	1	0	0	0	not both up, LTR5Hs flanking
DENND4A	-0.378073	10463	0.61002	1	0	0	0	not both up, LTR5Hs flanking
DENR	0.168804	1309	0.378172	1	1	0	0	not both up, LTR5Hs flanking
DEPDC7	-0.123029	2713	-1.35813	1	0	0	0	not both up, LTR5Hs flanking
DEPTOR	-0.0863445	2403	5.81196	1	0	1	0	not both up, LTR5Hs flanking
DET1	-0.454916	13537	-1.99762	1	0	0	0	not both up, LTR5Hs flanking
DFFA	-0.238192	4424	0.808978	1	0	0	0	not both up, LTR5Hs flanking
DHDH	-0.171881	3301	1.03597	1	0	1	0	not both up, LTR5Hs flanking
DLL3	-0.414147	12132	1.23912	1	0	1	0	not both up, LTR5Hs flanking
DNAJC15	-0.15521	3093	2.60377	1	0	1	0	not both up, LTR5Hs flanking
DOCK2	0.561066	549	-2.81968	1	1	0	0	not both up, LTR5Hs flanking
DUSP23	-0.416678	12230	3.41325	1	0	1	0	not both up, LTR5Hs flanking
EARS2	-0.101605	2524	0.155825	1	0	0	0	not both up, LTR5Hs flanking
EFHD2	-0.341934	8205	4.33109	1	0	1	0	not both up, LTR5Hs flanking
EIF3B	-0.304462	6332	0.895124	1	0	0	0	not both up, LTR5Hs flanking
EIF3K	-0.268565	5189	2.34958	1	0	1	0	not both up, LTR5Hs flanking
EIF6	-0.324872	7254	1.91168	1	0	1	0	not both up, LTR5Hs flanking
ENSA	-0.181617	3446	-1.01553	1	0	0	0	not both up, LTR5Hs flanking
EXOSC1	-0.46546	13840	-0.466778	1	0	0	0	not both up, LTR5Hs flanking
FAAH2	-0.337072	7868	0.0878602	1	0	0	0	not both up, LTR5Hs flanking
FAM126A	0.459794	705	-1.22737	1	1	0	0	not both up, LTR5Hs flanking
FAM196B	1.20859	70	0.249041	1	1	0	0	not both up, LTR5Hs flanking
FAM218A	-0.0400441	2120	-1.05812	1	0	0	0	not both up, LTR5Hs flanking
FAM63B	-0.15611	3105	0.3539	1	0	0	0	not both up, LTR5Hs flanking
FAM86C1	0.0843568	1557	-0.344678	1	0	0	0	not both up, LTR5Hs flanking
FANCM	-0.384828	10823	-1.10412	1	0	0	0	not both up, LTR5Hs flanking
FBXL15	-0.23512	4353	1.99878	1	0	1	0	not both up, LTR5Hs flanking
FBXO22	-0.335699	7807	-0.253455	1	0	0	0	not both up, LTR5Hs flanking
FCGBP	-0.355025	9114	2.28678	1	0	1	0	not both up, LTR5Hs flanking
FHAD1	-0.364586	9689	-2.03761	1	0	0	0	not both up, LTR5Hs flanking
FN3K	-0.109543	2593	2.91844	1	0	1	0	not both up, LTR5Hs flanking
FN3KRP	-0.233188	4323	0.557309	1	0	0	0	not both up, LTR5Hs flanking
FNTB	-0.0903722	2439	1.05598	1	0	1	0	not both up, LTR5Hs flanking
FUBP1	-0.463852	13797	-1.97026	1	0	0	0	not both up, LTR5Hs flanking
FXYD4	0.040067	1738	3.0131	1	0	1	0	not both up, LTR5Hs flanking
GALNT8	0.0172571	1840	1.49094	1	0	1	0	not both up, LTR5Hs flanking
GBF1	-0.320209	7020	0.647618	1	0	0	0	not both up, LTR5Hs flanking
GBP1	0.441732	736	2.79175	1	1	0	0	not both up, LTR5Hs flanking
GBP2	-0.406408	11806	0.907478	1	0	0	0	not both up, LTR5Hs flanking
GCKR	0.221036	1167	-0.362947	1	1	0	0	not both up, LTR5Hs flanking
GDPD1	-0.234282	4344	2.15801	1	0	1	0	not both up, LTR5Hs flanking
GGT1	-0.319359	6989	2.9313	1	0	1	0	not both up, LTR5Hs flanking
GIPC2	-0.0920698	2450	2.41523	1	0	1	0	not both up, LTR5Hs flanking
GJA5	0.703833	322	0.936983	1	1	0	0	not both up, LTR5Hs flanking
GLI4	-0.358317	9308	1.09776	1	0	1	0	not both up, LTR5Hs flanking
GNB2L1	-0.375977	10345	1.18827	1	0	1	0	not both up, LTR5Hs flanking
GNB3	-0.363836	9647	-0.933425	1	0	0	0	not both up, LTR5Hs flanking
GPLD1	-0.332268	7611	-1.44433	1	0	0	0	not both up, LTR5Hs flanking
GSTA1	0.949864	148	0.25485	1	1	0	0	not both up, LTR5Hs flanking
GSTA2	0.783149	257	0.509002	1	1	0	0	not both up, LTR5Hs flanking
GTPBP8	-0.489743	14374	0.625608	1	0	0	0	not both up, LTR5Hs flanking
GYS2	0.60206	470.5	-0.618478	1	1	0	0	not both up, LTR5Hs flanking
HCAR2	0.0310339	1773	1.27165	1	0	0	0	not both up, LTR5Hs flanking
HCAR3	-0.0683601	2282	-0.171171	1	0	0	0	not both up, LTR5Hs flanking
HEMK1	-0.352592	8960	1.01321	1	0	1	0	not both up, LTR5Hs flanking
HEY2	-0.270086	5229	0.315158	1	0	0	0	not both up, LTR5Hs flanking
HIST1H1B	-0.138735	2870	0.0405325	1	0	0	0	not both up, LTR5Hs flanking
HIST1H2AI	-0.184125	3484	-0.900422	1	0	0	0	not both up, LTR5Hs flanking
HIST1H2AJ	-0.174519	3338	-0.151531	1	0	0	0	not both up, LTR5Hs flanking
HIST1H2AK	-0.306464	6410	-11.3614	1	0	0	0	not both up, LTR5Hs flanking
HIST1H2AL	-0.305934	6393	-0.290833	1	0	0	0	not both up, LTR5Hs flanking
HIST1H2BL	-0.385042	10835	-0.822471	1	0	0	0	not both up, LTR5Hs flanking
HIST1H2BM	-0.249706	4704	-0.603937	1	0	0	0	not both up, LTR5Hs flanking
HIST1H2BN	-0.451004	13423	-0.545267	1	0	0	0	not both up, LTR5Hs flanking
HIST1H3H	-0.22283	4099	-1.72608	1	0	0	0	not both up, LTR5Hs flanking
HIST1H3I	-0.259129	4953	2.18669	1	0	1	0	not both up, LTR5Hs flanking
HIST1H4J	-0.360183	9425	-2.26225	1	0	0	0	not both up, LTR5Hs flanking
HKR1	-0.106166	2571	3.76145	1	0	1	0	not both up, LTR5Hs flanking
HLA-DQA1	0.354711	898	-0.965647	1	1	0	0	not both up, LTR5Hs flanking
HLA-DQB1	0.330616	934	-3.3061	1	1	0	0	not both up, LTR5Hs flanking
HMBS	-0.399122	11458	-0.497857	1	0	0	0	not both up, LTR5Hs flanking
HYOU1	-0.204068	3789	2.77166	1	0	1	0	not both up, LTR5Hs flanking
IFT172	0.0766161	1590	1.19556	1	0	1	0	not both up, LTR5Hs flanking
IL17RE	0.533145	605	-0.786803	1	1	0	0	not both up, LTR5Hs flanking
INCENP	-0.146871	2977	0.522011	1	0	0	0	not both up, LTR5Hs flanking
IRAK1BP1	-0.399476	11469	-0.0992023	1	0	0	0	not both up, LTR5Hs flanking
ITGA10	-0.135156	2838	-0.0336131	1	0	0	0	not both up, LTR5Hs flanking
ITLN1	0.34651	912	-0.52534	1	1	0	0	not both up, LTR5Hs flanking
ITM2C	0.417159	782	0.871914	1	1	0	0	not both up, LTR5Hs flanking
JAGN1	-0.389416	11050	1.07716	1	0	1	0	not both up, LTR5Hs flanking
KANK3	0.455584	718	0.352266	1	1	0	0	not both up, LTR5Hs flanking
KCNH2	-0.345098	8413	0.667304	1	0	0	0	not both up, LTR5Hs flanking
KCTD7	-0.274934	5346	-2.05737	1	0	0	0	not both up, LTR5Hs flanking
KDM1B	-0.38053	10583	-0.231138	1	0	0	0	not both up, LTR5Hs flanking
KDM5D	-0.334731	7743	-0.708094	1	0	0	0	not both up, LTR5Hs flanking
KIAA1147	-0.545242	15017	-2.73917	1	0	0	0	not both up, LTR5Hs flanking
KRTCAP3	-0.313287	6728	1.01001	1	0	1	0	not both up, LTR5Hs flanking
LDHB	-0.422692	12452	-1.66914	1	0	0	0	not both up, LTR5Hs flanking
LGALS12	0.137324	1394	-0.315523	1	1	0	0	not both up, LTR5Hs flanking
LIX1L	-0.501009	14570	-0.450611	1	0	0	0	not both up, LTR5Hs flanking
LMNA	0.0728322	1607	2.62084	1	0	1	0	not both up, LTR5Hs flanking
LRRC23	-0.413398	12110	-0.347761	1	0	0	0	not both up, LTR5Hs flanking
LRRC37A3	-0.0984825	2509	0.448047	1	0	0	0	not both up, LTR5Hs flanking
LRRC75B	-0.449516	13382	-0.941189	1	0	0	0	not both up, LTR5Hs flanking
LUZP2	0.460006	703	-1.60963	1	1	0	0	not both up, LTR5Hs flanking
LYPLA1	-0.36741	9855	0.410534	1	0	0	0	not both up, LTR5Hs flanking
MAGEA10	-0.345622	8449	-0.723822	1	0	0	0	not both up, LTR5Hs flanking
MAGOHB	-0.408601	11906	-0.738994	1	0	0	0	not both up, LTR5Hs flanking
MALRD1	-0.423111	12463	-0.261378	1	0	0	0	not both up, LTR5Hs flanking
MANEA	-0.159189	3144	-1.91275	1	0	0	0	not both up, LTR5Hs flanking
MAP4K3	0.364063	877	-0.0418533	1	1	0	0	not both up, LTR5Hs flanking
MAPK1IP1L	-0.203723	3783	-0.440848	1	0	0	0	not both up, LTR5Hs flanking
MEI4	0.193598	1239	0.419719	1	1	0	0	not both up, LTR5Hs flanking
MGAT1	-0.471325	14002	0.709114	1	0	0	0	not both up, LTR5Hs flanking
MIB2	-0.422346	12442	3.06544	1	0	1	0	not both up, LTR5Hs flanking
MIER2	-0.370273	10017	2.3432	1	0	1	0	not both up, LTR5Hs flanking
MIF	-0.291931	5892	0.838768	1	0	0	0	not both up, LTR5Hs flanking
MIS18BP1	-0.45185	13446	-1.04271	1	0	0	0	not both up, LTR5Hs flanking
MLN	-0.0440593	2149	1.91039	1	0	1	0	not both up, LTR5Hs flanking
MMACHC	0.365121	875	-0.192456	1	1	0	0	not both up, LTR5Hs flanking
MMP24	0.012195	1856	3.31026	1	0	1	0	not both up, LTR5Hs flanking
MMS19	-0.342051	8215	-0.182882	1	0	0	0	not both up, LTR5Hs flanking
MOBP	-0.340455	8107	-0.487812	1	0	0	0	not both up, LTR5Hs flanking
MPHOSPH8	-0.445055	13253	0.435384	1	0	0	0	not both up, LTR5Hs flanking
MPZ	-0.103385	2545	-0.23805	1	0	0	0	not both up, LTR5Hs flanking
MRPL18	-0.0250757	2032	1.89525	1	0	1	0	not both up, LTR5Hs flanking
MRPL20	-0.281937	5568	1.51366	1	0	1	0	not both up, LTR5Hs flanking
MRPS15	-0.381068	10612	-0.453823	1	0	0	0	not both up, LTR5Hs flanking
MRS2	-0.200225	3717	2.18625	1	0	1	0	not both up, LTR5Hs flanking
MTIF2	-0.391351	11134	0.910932	1	0	0	0	not both up, LTR5Hs flanking
MX2	-0.338757	7990	-3.39421	1	0	0	0	not both up, LTR5Hs flanking
MYADM	-0.276404	5391	1.79908	1	0	1	0	not both up, LTR5Hs flanking
NBPF11	0.235146	1131	0.787732	1	1	0	0	not both up, LTR5Hs flanking
NBPF12	0.285345	1026	0.910865	1	1	0	0	not both up, LTR5Hs flanking
NBPF15	-0.280552	5526	0.115489	1	0	0	0	not both up, LTR5Hs flanking
NBPF8	-0.313862	6749	1.66186	1	0	1	0	not both up, LTR5Hs flanking
NBPF9	-0.417555	12266	2.37563	1	0	1	0	not both up, LTR5Hs flanking
NCBP2	0.120816	1453	0.673704	1	1	0	0	not both up, LTR5Hs flanking
NCOA7	-0.218549	4025	1.26649	1	0	1	0	not both up, LTR5Hs flanking
NCR1	-0.430335	12729	1.52038	1	0	1	0	not both up, LTR5Hs flanking
NDST1	-0.0915934	2447	0.518568	1	0	0	0	not both up, LTR5Hs flanking
NDUFA9	-0.243852	4561	0.519263	1	0	0	0	not both up, LTR5Hs flanking
NDUFAB1	-0.101578	2523	1.73369	1	0	1	0	not both up, LTR5Hs flanking
NDUFAF7	0.602669	467	0.171126	1	1	0	0	not both up, LTR5Hs flanking
NIT2	-0.121663	2700	0.646154	1	0	0	0	not both up, LTR5Hs flanking
NLRP2	-0.438059	13042	3.9065	1	0	1	0	not both up, LTR5Hs flanking
NLRP7	-0.345349	8428	11.2567	1	0	1	0	not both up, LTR5Hs flanking
NMUR1	-0.0640638	2256	2.204	1	0	1	0	not both up, LTR5Hs flanking
NOL6	-0.256146	4874	2.24207	1	0	1	0	not both up, LTR5Hs flanking
NOS3	-0.163926	3213	0.483824	1	0	0	0	not both up, LTR5Hs flanking
NPFFR2	-0.0600507	2231	-3.72683	1	0	0	0	not both up, LTR5Hs flanking
NRBP1	0.733766	296	0.982238	1	1	0	0	not both up, LTR5Hs flanking
NSUN4	0.085004	1554	1.70574	1	0	1	0	not both up, LTR5Hs flanking
NTF3	0.625475	430	-0.168697	1	1	0	0	not both up, LTR5Hs flanking
NVL	0.0813769	1574	-0.0799402	1	0	0	0	not both up, LTR5Hs flanking
OSCP1	-0.361892	9522	-2.0263	1	0	0	0	not both up, LTR5Hs flanking
OXA1L	-0.149665	3025	1.93	1	0	1	0	not both up, LTR5Hs flanking
PAIP1	0.625235	431	-0.462035	1	1	0	0	not both up, LTR5Hs flanking
PALB2	-0.0974779	2500	-1.65382	1	0	0	0	not both up, LTR5Hs flanking
PARN	-0.384879	10828	0.215171	1	0	0	0	not both up, LTR5Hs flanking
PARP16	-0.353245	8993	1.61781	1	0	1	0	not both up, LTR5Hs flanking
PDE4DIP	-0.341774	8191	0.881119	1	0	0	0	not both up, LTR5Hs flanking
PEBP1	-0.34909	8686	-0.0197893	1	0	0	0	not both up, LTR5Hs flanking
PEMT	0.464715	698	0.973226	1	1	0	0	not both up, LTR5Hs flanking
PEX11B	-0.350883	8827	-1.37285	1	0	0	0	not both up, LTR5Hs flanking
PEX14	-0.386973	10923	0.254077	1	0	0	0	not both up, LTR5Hs flanking
PFKP	-0.355912	9168	-0.653033	1	0	0	0	not both up, LTR5Hs flanking
PGAM1	-0.309635	6555	-0.446534	1	0	0	0	not both up, LTR5Hs flanking
PHKA2	-0.429565	12701	-0.153097	1	0	0	0	not both up, LTR5Hs flanking
PIGZ	-0.35672	9219	0.74019	1	0	0	0	not both up, LTR5Hs flanking
PITPNC1	-0.265697	5130	0.472211	1	0	0	0	not both up, LTR5Hs flanking
PKD1L1	0.00122448	1904	2.0403	1	0	1	0	not both up, LTR5Hs flanking
PLEKHA4	0.305288	981	-1.58254	1	1	0	0	not both up, LTR5Hs flanking
PLSCR1	-0.142666	2919	0.858392	1	0	0	0	not both up, LTR5Hs flanking
PLSCR2	-0.365131	9718	0.330251	1	0	0	0	not both up, LTR5Hs flanking
PMF1	-0.273786	5316	-1.77041	1	0	0	0	not both up, LTR5Hs flanking
PMF1-BGLAP	-0.310398	6594	-1.02601	1	0	0	0	not both up, LTR5Hs flanking
PNISR	-0.504944	14631	-0.347282	1	0	0	0	not both up, LTR5Hs flanking
PNLDC1	-0.325491	7287	2.28316	1	0	1	0	not both up, LTR5Hs flanking
POLR3GL	-0.465926	13856	-2.16325	1	0	0	0	not both up, LTR5Hs flanking
PPTC7	-0.305964	6394	1.12734	1	0	1	0	not both up, LTR5Hs flanking
PQLC1	-0.0806504	2361	5.25918	1	0	1	0	not both up, LTR5Hs flanking
PRDX1	-0.161613	3181	1.92904	1	0	1	0	not both up, LTR5Hs flanking
PRDX4	-0.0746977	2318	-0.302725	1	0	0	0	not both up, LTR5Hs flanking
PRKCG	-0.399571	11477	-2.13219	1	0	0	0	not both up, LTR5Hs flanking
PRKD3	-0.481858	14220	-2.62702	1	0	0	0	not both up, LTR5Hs flanking
PRLR	0.68151	342	-0.841628	1	1	0	0	not both up, LTR5Hs flanking
PROM1	0.96227	140	0.523719	1	1	0	0	not both up, LTR5Hs flanking
PSD	-0.315583	6821	0.0825673	1	0	0	0	not both up, LTR5Hs flanking
PSD3	-0.419893	12362	-1.61626	1	0	0	0	not both up, LTR5Hs flanking
PSMC4	-0.178468	3394	2.05792	1	0	1	0	not both up, LTR5Hs flanking
PSMD12	-0.509982	14703	0.00395242	1	0	0	0	not both up, LTR5Hs flanking
PTAR1	0.514681	628	0.812433	1	1	0	0	not both up, LTR5Hs flanking
PTPRN2	-0.264581	5101	-2.51589	1	0	0	0	not both up, LTR5Hs flanking
PUF60	-0.460867	13720	1.82845	1	0	1	0	not both up, LTR5Hs flanking
RAB11A	-0.203978	3788	-0.550263	1	0	0	0	not both up, LTR5Hs flanking
RAB3B	1.13935	82	-0.0719218	1	1	0	0	not both up, LTR5Hs flanking
RAB40B	-0.0425692	2140	1.05962	1	0	1	0	not both up, LTR5Hs flanking
RAB6C	-0.16077	3166	0.580599	1	0	0	0	not both up, LTR5Hs flanking
RAD54L	-0.161811	3187	0.0300158	1	0	0	0	not both up, LTR5Hs flanking
RAF1	0.226243	1151	0.247657	1	1	0	0	not both up, LTR5Hs flanking
RARRES3	-0.180025	3421	0.463565	1	0	0	0	not both up, LTR5Hs flanking
RBM8A	-0.289699	5808	0.454916	1	0	0	0	not both up, LTR5Hs flanking
RCBTB1	-0.276945	5407	1.67235	1	0	1	0	not both up, LTR5Hs flanking
REEP1	-0.365774	9771	6.60216	1	0	1	0	not both up, LTR5Hs flanking
REPS2	-0.420281	12378	-0.484123	1	0	0	0	not both up, LTR5Hs flanking
RILPL1	-0.315581	6820	-0.307366	1	0	0	0	not both up, LTR5Hs flanking
RIMKLB	-0.38217	10681	-0.642369	1	0	0	0	not both up, LTR5Hs flanking
RIPK1	-0.407664	11862	0.265936	1	0	0	0	not both up, LTR5Hs flanking
RNF111	-0.119139	2676	-0.810259	1	0	0	0	not both up, LTR5Hs flanking
RNF24	-0.0977765	2503	0.600393	1	0	0	0	not both up, LTR5Hs flanking
RPL24	-0.387919	10982	0.725998	1	0	0	0	not both up, LTR5Hs flanking
RPL8	-0.32181	7097	1.83962	1	0	1	0	not both up, LTR5Hs flanking
RPS14	-0.25254	4779	0.999959	1	0	0	0	not both up, LTR5Hs flanking
RPS16	-0.381474	10642	1.38393	1	0	1	0	not both up, LTR5Hs flanking
RPS25	-0.348182	8621	0.109197	1	0	0	0	not both up, LTR5Hs flanking
RPS27A	-0.424101	12505	-0.0903164	1	0	0	0	not both up, LTR5Hs flanking
RPS28	-0.135519	2842	1.53844	1	0	1	0	not both up, LTR5Hs flanking
RPSA	-0.282103	5572	1.72987	1	0	1	0	not both up, LTR5Hs flanking
RPSAP58	-0.157159	3120	1.30429	1	0	1	0	not both up, LTR5Hs flanking
RPUSD3	0.571132	535	0.598717	1	1	0	0	not both up, LTR5Hs flanking
RRP12	-0.392738	11188	2.36129	1	0	1	0	not both up, LTR5Hs flanking
RUFY1	1.07202	105	0.77104	1	1	0	0	not both up, LTR5Hs flanking
SDHC	-0.17237	3305	-0.142436	1	0	0	0	not both up, LTR5Hs flanking
SELV	-0.20883	3869	-1.04132	1	0	0	0	not both up, LTR5Hs flanking
SEMA4A	0.951103	147	-1.57008	1	1	0	0	not both up, LTR5Hs flanking
SENP2	-0.0989441	2511	2.22007	1	0	1	0	not both up, LTR5Hs flanking
SENP5	-0.327007	7356	-0.164621	1	0	0	0	not both up, LTR5Hs flanking
SERPINB9	-0.290582	5836	7.05226	1	0	1	0	not both up, LTR5Hs flanking
SERPINE1	-0.273774	5315	2.46906	1	0	0	0	not both up, LTR5Hs flanking
SHC2	-0.00252228	1922	2.31383	1	0	1	0	not both up, LTR5Hs flanking
SIPA1L3	-0.239823	4471	0.919222	1	0	0	0	not both up, LTR5Hs flanking
SLC25A29	0.0788065	1581	3.07398	1	0	1	0	not both up, LTR5Hs flanking
SLC25A38	-0.250968	4735	1.37915	1	0	1	0	not both up, LTR5Hs flanking
SLC2A11	0.5301	612	0.466396	1	1	0	0	not both up, LTR5Hs flanking
SLC35A5	-0.0643517	2258	0.293936	1	0	0	0	not both up, LTR5Hs flanking
SLC37A4	-0.194827	3629	1.68112	1	0	1	0	not both up, LTR5Hs flanking
SLC3A2	-0.149395	3021	2.24983	1	0	1	0	not both up, LTR5Hs flanking
SLC47A1	0.0222517	1817	3.30906	1	0	1	0	not both up, LTR5Hs flanking
SLC52A1	-0.293823	5965	3.1546	1	0	1	0	not both up, LTR5Hs flanking
SLIRP	-0.185076	3496	0.740274	1	0	0	0	not both up, LTR5Hs flanking
SMYD3	-0.403155	11646.5	-2.24224	1	0	0	0	not both up, LTR5Hs flanking
SNRK	-0.278294	5457	-0.408029	1	0	0	0	not both up, LTR5Hs flanking
SNRNP35	-0.420363	12380	1.03207	1	0	1	0	not both up, LTR5Hs flanking
SNRPC	-0.363101	9601	1.11999	1	0	1	0	not both up, LTR5Hs flanking
SNW1	-0.388125	10987	0.172247	1	0	0	0	not both up, LTR5Hs flanking
SNX9	-0.344079	8339	-0.557836	1	0	0	0	not both up, LTR5Hs flanking
SOD2	-0.46491	13825	-0.13277	1	0	0	0	not both up, LTR5Hs flanking
SPTLC2	-0.240887	4494	1.46126	1	0	1	0	not both up, LTR5Hs flanking
SSBP1	-0.526246	14868	-0.506157	1	0	0	0	not both up, LTR5Hs flanking
SSU72	-0.391549	11139	0.794791	1	0	0	0	not both up, LTR5Hs flanking
STAT2	0.355296	896	0.41509	1	1	0	0	not both up, LTR5Hs flanking
STK31	-0.355617	9149	0.697578	1	0	0	0	not both up, LTR5Hs flanking
STX5	-0.455883	13570	0.811291	1	0	0	0	not both up, LTR5Hs flanking
SUFU	-0.207435	3850	0.776285	1	0	0	0	not both up, LTR5Hs flanking
SUN3	-0.303151	6293	7.34526	1	0	1	0	not both up, LTR5Hs flanking
SUPT5H	-0.270749	5243	1.32793	1	0	1	0	not both up, LTR5Hs flanking
SYCE1	-0.35508	9116	4.10471	1	0	1	0	not both up, LTR5Hs flanking
TAF4B	-0.332742	7640	1.44791	1	0	1	0	not both up, LTR5Hs flanking
TAOK3	-0.457829	13631	1.64928	1	0	1	0	not both up, LTR5Hs flanking
TAS2R4	-0.278069	5449	-0.0201989	1	0	0	0	not both up, LTR5Hs flanking
TAX1BP1	-0.381	10609	0.144091	1	0	0	0	not both up, LTR5Hs flanking
TBC1D3B	-0.427502	12616	-0.686254	1	0	0	0	not both up, LTR5Hs flanking
TCP1	-0.277891	5442	0.402792	1	0	0	0	not both up, LTR5Hs flanking
TCP11L1	0.174356	1296	-1.63236	1	1	0	0	not both up, LTR5Hs flanking
TCTN1	-0.440583	13121	-2.75563	1	0	0	0	not both up, LTR5Hs flanking
TEC	-0.0637214	2252	2.00143	1	0	1	0	not both up, LTR5Hs flanking
TESK2	-0.274976	5350	0.891901	1	0	0	0	not both up, LTR5Hs flanking
TET1	0.552284	568	0.157953	1	1	0	0	not both up, LTR5Hs flanking
TFG	-0.373359	10213	-0.314949	1	0	0	0	not both up, LTR5Hs flanking
THAP1	-0.350207	8780	-0.623837	1	0	0	0	not both up, LTR5Hs flanking
THOC2	-0.0942866	2468	0.0400698	1	0	0	0	not both up, LTR5Hs flanking
TIMELESS	-0.324779	7249	-0.113411	1	0	0	0	not both up, LTR5Hs flanking
TIMM50	-0.343402	8294	1.57229	1	0	1	0	not both up, LTR5Hs flanking
TMCC1	-0.322254	7122	-1.16624	1	0	0	0	not both up, LTR5Hs flanking
TMEM180	-0.0669755	2274	2.40678	1	0	1	0	not both up, LTR5Hs flanking
TMEM240	-0.104329	2553	-0.851779	1	0	0	0	not both up, LTR5Hs flanking
TMEM41B	-0.0363829	2098	1.12335	1	0	1	0	not both up, LTR5Hs flanking
TMEM43	-0.0493064	2173	0.0816466	1	0	0	0	not both up, LTR5Hs flanking
TMEM64	0.234714	1133	0.0673603	1	1	0	0	not both up, LTR5Hs flanking
TNFAIP3	-0.295409	6021	4.42913	1	0	1	0	not both up, LTR5Hs flanking
TOP1MT	-0.373104	10198	3.29213	1	0	1	0	not both up, LTR5Hs flanking
TPI1	-0.272532	5287	-0.0279653	1	0	0	0	not both up, LTR5Hs flanking
TPRG1	0.00682378	1878	-0.300357	1	0	0	0	not both up, LTR5Hs flanking
TPRXL	-0.204225	3792	4.04513	1	0	1	0	not both up, LTR5Hs flanking
TRAPPC4	-0.311924	6671	0.347379	1	0	0	0	not both up, LTR5Hs flanking
TRAPPC8	-0.328243	7410	-0.315174	1	0	0	0	not both up, LTR5Hs flanking
TRIM41	-0.386201	10880	1.5101	1	0	1	0	not both up, LTR5Hs flanking
TRIM52	-0.323853	7197	-0.676838	1	0	0	0	not both up, LTR5Hs flanking
TRIM60	-0.360829	9464	8.97661	1	0	1	0	not both up, LTR5Hs flanking
TRIM61	-0.339003	8003	5.06284	1	0	1	0	not both up, LTR5Hs flanking
TSTD1	-0.202836	3766	-1.11024	1	0	0	0	not both up, LTR5Hs flanking
TTC5	-0.439809	13097	-0.650741	1	0	0	0	not both up, LTR5Hs flanking
TTLL3	-0.293151	5937	-0.218386	1	0	0	0	not both up, LTR5Hs flanking
TULP2	-0.101949	2528	3.29203	1	0	1	0	not both up, LTR5Hs flanking
TXNL4A	-0.337314	7886	0.00323121	1	0	0	0	not both up, LTR5Hs flanking
UBE2E2	-0.374449	10275	-2.09594	1	0	0	0	not both up, LTR5Hs flanking
UBFD1	-0.143426	2929	0.201024	1	0	0	0	not both up, LTR5Hs flanking
UGCG	-0.187708	3527	1.73252	1	0	1	0	not both up, LTR5Hs flanking
UQCC1	-0.375974	10344	-0.21051	1	0	0	0	not both up, LTR5Hs flanking
UQCRH	-0.277688	5433	1.52354	1	0	1	0	not both up, LTR5Hs flanking
USF1	-0.0670486	2275	1.50555	1	0	1	0	not both up, LTR5Hs flanking
USP45	-0.409514	11945	-0.702418	1	0	0	0	not both up, LTR5Hs flanking
USP5	-0.00211879	1919	-0.315114	1	0	0	0	not both up, LTR5Hs flanking
USP6	-0.193213	3606	2.70279	1	0	1	0	not both up, LTR5Hs flanking
VGF	-0.415572	12183	-1.21358	1	0	0	0	not both up, LTR5Hs flanking
VPS11	-0.218852	4030	1.40152	1	0	1	0	not both up, LTR5Hs flanking
VWA3B	-0.343057	8275	-0.0727066	1	0	0	0	not both up, LTR5Hs flanking
WARS	-0.0458996	2159	2.38157	1	0	1	0	not both up, LTR5Hs flanking
WDHD1	0.97817	136	0.189187	1	1	0	0	not both up, LTR5Hs flanking
WDR1	0.441612	737	0.414264	1	1	0	0	not both up, LTR5Hs flanking
WDR5	-0.0177699	1993	2.11617	1	0	1	0	not both up, LTR5Hs flanking
WDR74	-0.418582	12307	1.8219	1	0	1	0	not both up, LTR5Hs flanking
WDR87	-0.315851	6837	-0.32108	1	0	0	0	not both up, LTR5Hs flanking
WSB2	0.0106185	1864	-2.12898	1	0	0	0	not both up, LTR5Hs flanking
YIPF4	-0.282703	5591	0.971868	1	0	0	0	not both up, LTR5Hs flanking
YPEL2	-0.0231581	2019	4.93527	1	0	1	0	not both up, LTR5Hs flanking
YTHDC1	-0.000119606	1911	0.0740107	1	0	0	0	not both up, LTR5Hs flanking
YY1	-0.294571	5987	-0.684441	1	0	0	0	not both up, LTR5Hs flanking
YY1AP1	-0.15376	3073	1.02192	1	0	1	0	not both up, LTR5Hs flanking
ZBTB11	-0.277035	5410	-0.322579	1	0	0	0	not both up, LTR5Hs flanking
ZC3H15	-0.557396	15085	-0.603536	1	0	0	0	not both up, LTR5Hs flanking
ZDHHC16	-0.353105	8984	0.581209	1	0	0	0	not both up, LTR5Hs flanking
ZFP28	-0.451628	13442	0.00834966	1	0	0	0	not both up, LTR5Hs flanking
ZFP3	-0.331305	7559	3.33976	1	0	1	0	not both up, LTR5Hs flanking
ZFP30	-0.329446	7461	0.555031	1	0	0	0	not both up, LTR5Hs flanking
ZFP62	-0.346204	8486	-1.80691	1	0	0	0	not both up, LTR5Hs flanking
ZNF146	-0.0304423	2060	-0.377814	1	0	0	0	not both up, LTR5Hs flanking
ZNF232	-0.443303	13202	0.622959	1	0	0	0	not both up, LTR5Hs flanking
ZNF233	-0.338021	7931	-0.66217	1	0	0	0	not both up, LTR5Hs flanking
ZNF235	-0.394377	11252	1.56343	1	0	1	0	not both up, LTR5Hs flanking
ZNF251	-0.319647	7000	-2.3381	1	0	0	0	not both up, LTR5Hs flanking
ZNF34	-0.407272	11841	-0.342231	1	0	0	0	not both up, LTR5Hs flanking
ZNF420	-0.46771	13907	-0.861241	1	0	0	0	not both up, LTR5Hs flanking
ZNF429	-0.409276	11930	0.466887	1	0	0	0	not both up, LTR5Hs flanking
ZNF432	-0.168351	3249	2.55242	1	0	1	0	not both up, LTR5Hs flanking
ZNF44	-0.203395	3775	0.876532	1	0	0	0	not both up, LTR5Hs flanking
ZNF449	-0.0186507	2000	-0.256434	1	0	0	0	not both up, LTR5Hs flanking
ZNF470	-0.393966	11237	-0.329204	1	0	0	0	not both up, LTR5Hs flanking
ZNF471	-0.441499	13146	3.28408	1	0	1	0	not both up, LTR5Hs flanking
ZNF527	-0.367851	9888	1.08074	1	0	1	0	not both up, LTR5Hs flanking
ZNF528	-0.368311	9910	6.36341	1	0	1	0	not both up, LTR5Hs flanking
ZNF534	-0.433396	12852	7.13501	1	0	1	0	not both up, LTR5Hs flanking
ZNF540	-0.400021	11498	4.06547	1	0	1	0	not both up, LTR5Hs flanking
ZNF546	-0.461646	13737	-3.72385	1	0	0	0	not both up, LTR5Hs flanking
ZNF565	-0.261167	4999	-0.420683	1	0	0	0	not both up, LTR5Hs flanking
ZNF568	-0.422772	12455	6.26105	1	0	1	0	not both up, LTR5Hs flanking
ZNF571	-0.37971	10554	2.14328	1	0	1	0	not both up, LTR5Hs flanking
ZNF573	-0.347404	8559	1.06089	1	0	1	0	not both up, LTR5Hs flanking
ZNF577	-0.249154	4693	0.704358	1	0	0	0	not both up, LTR5Hs flanking
ZNF578	-0.172551	3309	4.68115	1	0	1	0	not both up, LTR5Hs flanking
ZNF586	-0.174529	3339	1.21502	1	0	1	0	not both up, LTR5Hs flanking
ZNF587	0.484267	670	-0.54442	1	1	0	0	not both up, LTR5Hs flanking
ZNF587B	-0.380426	10574	0.266249	1	0	0	0	not both up, LTR5Hs flanking
ZNF611	-0.0182973	1999	0.294513	1	0	0	0	not both up, LTR5Hs flanking
ZNF613	-0.261005	4995	1.64157	1	0	1	0	not both up, LTR5Hs flanking
ZNF614	1.40718	38	0.538984	1	1	0	0	not both up, LTR5Hs flanking
ZNF615	0.236368	1129	-0.207271	1	1	0	0	not both up, LTR5Hs flanking
ZNF649	0.0222747	1816	1.10852	1	0	1	0	not both up, LTR5Hs flanking
ZNF675	-0.287017	5717	1.51289	1	0	1	0	not both up, LTR5Hs flanking
ZNF681	-0.393048	11199	0.532058	1	0	0	0	not both up, LTR5Hs flanking
ZNF684	-0.0940477	2465	0.58611	1	0	0	0	not both up, LTR5Hs flanking
ZNF695	-0.277505	5428	2.05077	1	0	1	0	not both up, LTR5Hs flanking
ZNF696	-0.435625	12946	2.78663	1	0	1	0	not both up, LTR5Hs flanking
ZNF7	-0.351571	8870	0.0892522	1	0	0	0	not both up, LTR5Hs flanking
ZNF701	-0.0403017	2123	0.723119	1	0	0	0	not both up, LTR5Hs flanking
ZNF71	-0.43035	12731	-0.405784	1	0	0	0	not both up, LTR5Hs flanking
ZNF718	0.077053	1587	0.705219	1	0	0	0	not both up, LTR5Hs flanking
ZNF729	-0.339675	8054	9.57498	1	0	1	0	not both up, LTR5Hs flanking
ZNF730	0.777758	265	-1.23951	1	1	0	0	not both up, LTR5Hs flanking
ZNF75D	-0.0207314	2005	1.70722	1	0	1	0	not both up, LTR5Hs flanking
ZNF793	-0.252051	4764	2.00728	1	0	1	0	not both up, LTR5Hs flanking
ZNF808	-0.239966	4475	0.642489	1	0	0	0	not both up, LTR5Hs flanking
ZNF814	-0.248132	4671	0.30416	1	0	0	0	not both up, LTR5Hs flanking
ZNF83	-0.0243709	2030	-0.869592	1	0	0	0	not both up, LTR5Hs flanking
ZNF841	-0.239269	4453	1.36322	1	0	1	0	not both up, LTR5Hs flanking
ZNF98	-0.478344	14144	6.84411	1	0	1	0	not both up, LTR5Hs flanking
AC007326.1	-0.66097	17129.5	0.794819	1	0	0	0	not both up, LTR5Hs flanking
AC016577.1	-0.66097	17129.5	0.469824	1	0	0	0	not both up, LTR5Hs flanking
AC018867.1	-0.66097	17129.5	-0.701905	1	0	0	0	not both up, LTR5Hs flanking
AC024361.1	-0.66097	17129.5	-0.702559	1	0	0	0	not both up, LTR5Hs flanking
AC100821.2	-0.66097	17129.5	-0.65871	1	0	0	0	not both up, LTR5Hs flanking
AC131263.1	-0.66097	17129.5	-0.972665	1	0	0	0	not both up, LTR5Hs flanking
AL356585.2	-0.66097	17129.5	-0.223917	1	0	0	0	not both up, LTR5Hs flanking
AL591806.1	-0.66097	17129.5	-0.707937	1	0	0	0	not both up, LTR5Hs flanking
AL645728.1	-0.66097	17129.5	-0.640213	1	0	0	0	not both up, LTR5Hs flanking
ALPI	-0.66097	17129.5	-0.196493	1	0	0	0	not both up, LTR5Hs flanking
ALPP	-0.66097	17129.5	6.56299	1	0	1	0	not both up, LTR5Hs flanking
AP000350.10	-0.66097	17129.5	-0.655724	1	0	0	0	not both up, LTR5Hs flanking
APOF	-0.66097	17129.5	-0.786072	1	0	0	0	not both up, LTR5Hs flanking
C14orf178	-0.66097	17129.5	-0.136819	1	0	0	0	not both up, LTR5Hs flanking
C1orf195	-0.66097	17129.5	-0.714402	1	0	0	0	not both up, LTR5Hs flanking
C2orf57	-0.66097	17129.5	-0.698501	1	0	0	0	not both up, LTR5Hs flanking
CCL3	-0.66097	17129.5	-0.0485957	1	0	0	0	not both up, LTR5Hs flanking
CCL4	-0.66097	17129.5	-0.0860304	1	0	0	0	not both up, LTR5Hs flanking
CD200R1	-0.66097	17129.5	-2.70512	1	0	0	0	not both up, LTR5Hs flanking
CH17-270A2.2	-0.66097	17129.5	-0.706575	1	0	0	0	not both up, LTR5Hs flanking
CHIA	-0.66097	17129.5	-0.0960779	1	0	0	0	not both up, LTR5Hs flanking
CHRNA6	-0.66097	17129.5	-0.791834	1	0	0	0	not both up, LTR5Hs flanking
CIDEC	-0.66097	17129.5	2.34821	1	0	1	0	not both up, LTR5Hs flanking
CILP	-0.66097	17129.5	-0.108649	1	0	0	0	not both up, LTR5Hs flanking
CR1L	-0.66097	17129.5	5.83735	1	0	1	0	not both up, LTR5Hs flanking
CRNN	-0.66097	17129.5	-0.698501	1	0	0	0	not both up, LTR5Hs flanking
CRYAA	-0.66097	17129.5	-0.699429	1	0	0	0	not both up, LTR5Hs flanking
CRYAA	-0.66097	17129.5	-0.698501	1	0	0	0	not both up, LTR5Hs flanking
CST5	-0.66097	17129.5	-0.718964	1	0	0	0	not both up, LTR5Hs flanking
CTD-2583A14.10	-0.66097	17129.5	-0.373857	1	0	0	0	not both up, LTR5Hs flanking
DEFB107B	-0.66097	17129.5	-0.710848	1	0	0	0	not both up, LTR5Hs flanking
DMRTC1B	-0.66097	17129.5	-0.687447	1	0	0	0	not both up, LTR5Hs flanking
DRD5	-0.66097	17129.5	-0.820043	1	0	0	0	not both up, LTR5Hs flanking
FABP2	-0.66097	17129.5	-0.644753	1	0	0	0	not both up, LTR5Hs flanking
FAM83C	-0.66097	17129.5	-0.756293	1	0	0	0	not both up, LTR5Hs flanking
FCRL6	-0.66097	17129.5	-0.710848	1	0	0	0	not both up, LTR5Hs flanking
FOLR3	-0.66097	17129.5	3.38674	1	0	1	0	not both up, LTR5Hs flanking
GBP3	-0.66097	17129.5	-0.568896	1	0	0	0	not both up, LTR5Hs flanking
GGT5	-0.66097	17129.5	3.47188	1	0	1	0	not both up, LTR5Hs flanking
GGTLC1	-0.66097	17129.5	-0.671263	1	0	0	0	not both up, LTR5Hs flanking
GJA10	-0.66097	17129.5	3.41783	1	0	1	0	not both up, LTR5Hs flanking
GPR128	-0.66097	17129.5	0.13305	1	0	0	0	not both up, LTR5Hs flanking
HAO1	-0.66097	17129.5	-0.694283	1	0	0	0	not both up, LTR5Hs flanking
HIST1H4K	-0.66097	17129.5	-1.24036	1	0	0	0	not both up, LTR5Hs flanking
HIST1H4L	-0.66097	17129.5	-0.654683	1	0	0	0	not both up, LTR5Hs flanking
HLA-DOB	-0.66097	17129.5	-0.669181	1	0	0	0	not both up, LTR5Hs flanking
HLA-DQA2	-0.66097	17129.5	-0.673555	1	0	0	0	not both up, LTR5Hs flanking
HLA-DQB2	-0.66097	17129.5	-0.83241	1	0	0	0	not both up, LTR5Hs flanking
HRASLS2	-0.66097	17129.5	-0.185788	1	0	0	0	not both up, LTR5Hs flanking
HYAL4	-0.66097	17129.5	7.62581	1	0	1	0	not both up, LTR5Hs flanking
ICOSLG	-0.66097	17129.5	0.124488	1	0	0	0	not both up, LTR5Hs flanking
IGLL1	-0.66097	17129.5	-0.69184	1	0	0	0	not both up, LTR5Hs flanking
IGSF23	-0.66097	17129.5	-0.601534	1	0	0	0	not both up, LTR5Hs flanking
IL36G	-0.66097	17129.5	-0.585098	1	0	0	0	not both up, LTR5Hs flanking
IL37	-0.66097	17129.5	-0.766156	1	0	0	0	not both up, LTR5Hs flanking
KAAG1	-0.66097	17129.5	-0.0972339	1	0	0	0	not both up, LTR5Hs flanking
LGALS9C	-0.66097	17129.5	-0.650131	1	0	0	0	not both up, LTR5Hs flanking
LRRC37A	-0.66097	17129.5	-1.09158	1	0	0	0	not both up, LTR5Hs flanking
MS4A15	-0.66097	17129.5	4.24724	1	0	1	0	not both up, LTR5Hs flanking
MS4A18	-0.66097	17129.5	-0.654624	1	0	0	0	not both up, LTR5Hs flanking
MS4A8	-0.66097	17129.5	-0.528052	1	0	0	0	not both up, LTR5Hs flanking
NAT16	-0.66097	17129.5	0.133801	1	0	0	0	not both up, LTR5Hs flanking
NDUFA7	-0.66097	17129.5	0.13735	1	0	0	0	not both up, LTR5Hs flanking
NDUFA7	-0.66097	17129.5	-0.672568	1	0	0	0	not both up, LTR5Hs flanking
NLRC4	-0.66097	17129.5	3.32126	1	0	1	0	not both up, LTR5Hs flanking
OR11H4	-0.66097	17129.5	-0.69683	1	0	0	0	not both up, LTR5Hs flanking
OR4F15	-0.66097	17129.5	-0.692675	1	0	0	0	not both up, LTR5Hs flanking
OR4K17	-0.66097	17129.5	-0.690201	1	0	0	0	not both up, LTR5Hs flanking
OR4L1	-0.66097	17129.5	-0.710848	1	0	0	0	not both up, LTR5Hs flanking
OR5AS1	-0.66097	17129.5	-0.708749	1	0	0	0	not both up, LTR5Hs flanking
OR6C1	-0.66097	17129.5	-0.70811	1	0	0	0	not both up, LTR5Hs flanking
OR6C75	-0.66097	17129.5	-0.704872	1	0	0	0	not both up, LTR5Hs flanking
OR8H2	-0.66097	17129.5	-0.690201	1	0	0	0	not both up, LTR5Hs flanking
OR8I2	-0.66097	17129.5	-0.631815	1	0	0	0	not both up, LTR5Hs flanking
PPEF1	-0.66097	17129.5	0.554038	1	0	0	0	not both up, LTR5Hs flanking
PPIAL4C	-0.66097	17129.5	-0.702188	1	0	0	0	not both up, LTR5Hs flanking
PPIAL4F	-0.66097	17129.5	-0.727853	1	0	0	0	not both up, LTR5Hs flanking
PRR23D1	-0.66097	17129.5	-0.707913	1	0	0	0	not both up, LTR5Hs flanking
RP11-434D12.1	-0.66097	17129.5	-0.699061	1	0	0	0	not both up, LTR5Hs flanking
RP11-544M22.13	-0.66097	17129.5	-0.690208	1	0	0	0	not both up, LTR5Hs flanking
SCGB1A1	-0.66097	17129.5	-0.698501	1	0	0	0	not both up, LTR5Hs flanking
SCGB1D1	-0.66097	17129.5	-0.449572	1	0	0	0	not both up, LTR5Hs flanking
SCGB1D4	-0.66097	17129.5	-0.594124	1	0	0	0	not both up, LTR5Hs flanking
SCGB2A1	-0.66097	17129.5	0.963968	1	0	0	0	not both up, LTR5Hs flanking
SLAMF1	-0.66097	17129.5	-0.673333	1	0	0	0	not both up, LTR5Hs flanking
SLC25A47	-0.66097	17129.5	-0.192799	1	0	0	0	not both up, LTR5Hs flanking
SLC25A52	-0.66097	17129.5	-0.353906	1	0	0	0	not both up, LTR5Hs flanking
SPAG11B	-0.66097	17129.5	-0.714906	1	0	0	0	not both up, LTR5Hs flanking
SPATS1	-0.66097	17129.5	-0.601599	1	0	0	0	not both up, LTR5Hs flanking
SULT6B1	-0.66097	17129.5	-0.759654	1	0	0	0	not both up, LTR5Hs flanking
TAS2R3	-0.66097	17129.5	-0.395579	1	0	0	0	not both up, LTR5Hs flanking
TAS2R5	-0.66097	17129.5	-0.429522	1	0	0	0	not both up, LTR5Hs flanking
TBC1D29	-0.66097	17129.5	-0.638535	1	0	0	0	not both up, LTR5Hs flanking
TCTE1	-0.66097	17129.5	-0.172621	1	0	0	0	not both up, LTR5Hs flanking
THEG	-0.66097	17129.5	1.73406	1	0	1	0	not both up, LTR5Hs flanking
TMEM88B	-0.66097	17129.5	-0.698501	1	0	0	0	not both up, LTR5Hs flanking
TMPRSS11B	-0.66097	17129.5	-0.68001	1	0	0	0	not both up, LTR5Hs flanking
TREH	-0.66097	17129.5	-0.721045	1	0	0	0	not both up, LTR5Hs flanking
U2AF1	-0.66097	17129.5	1.02403	1	0	1	0	not both up, LTR5Hs flanking
U2AF1	-0.66097	17129.5	1.27217	1	0	1	0	not both up, LTR5Hs flanking
WEE2	-0.66097	17129.5	-0.72628	1	0	0	0	not both up, LTR5Hs flanking
ZFP41	-0.66097	17129.5	-0.0479023	1	0	0	0	not both up, LTR5Hs flanking
A2M	-0.359211	9367	-2.06351	0	0	0	0	not both up, not LTR5Hs flanking
A2ML1	-0.216195	3982	-0.865562	0	0	0	0	not both up, not LTR5Hs flanking
AAAS	-0.454888	13536	0.583992	0	0	0	0	not both up, not LTR5Hs flanking
AACS	0.280553	1037	0.0499041	0	1	0	0	not both up, not LTR5Hs flanking
AADAT	-0.337285	7883	-2.81515	0	0	0	0	not both up, not LTR5Hs flanking
AAED1	-0.284992	5649	-1.14907	0	0	0	0	not both up, not LTR5Hs flanking
AAGAB	-0.302354	6261	-0.854745	0	0	0	0	not both up, not LTR5Hs flanking
AAK1	-0.1848	3493	0.433183	0	0	0	0	not both up, not LTR5Hs flanking
AAMDC	-0.588005	15219	-0.119275	0	0	0	0	not both up, not LTR5Hs flanking
AAMP	-0.331444	7572	1.2024	0	0	1	0	not both up, not LTR5Hs flanking
AANAT	-0.330001	7484	-0.970375	0	0	0	0	not both up, not LTR5Hs flanking
AAR2	-0.507421	14671	0.697943	0	0	0	0	not both up, not LTR5Hs flanking
AARD	-0.0545599	2191	-1.74128	0	0	0	0	not both up, not LTR5Hs flanking
AARS	-0.381312	10629	-0.0412112	0	0	0	0	not both up, not LTR5Hs flanking
AARSD1	-0.149361	3020	0.0950325	0	0	0	0	not both up, not LTR5Hs flanking
AASDH	-0.232227	4299	-0.817609	0	0	0	0	not both up, not LTR5Hs flanking
AASDHPPT	-0.464529	13818	-0.803453	0	0	0	0	not both up, not LTR5Hs flanking
AASS	-0.319329	6986	-0.413399	0	0	0	0	not both up, not LTR5Hs flanking
AATF	-0.0743772	2316	0.875451	0	0	0	0	not both up, not LTR5Hs flanking
AATK	-0.28996	5815	-1.26075	0	0	0	0	not both up, not LTR5Hs flanking
ABAT	-0.190789	3580	-1.2714	0	0	0	0	not both up, not LTR5Hs flanking
ABCA1	-0.00971963	1950	1.23409	0	0	1	0	not both up, not LTR5Hs flanking
ABCA10	-0.41497	12159	-0.0209594	0	0	0	0	not both up, not LTR5Hs flanking
ABCA12	-0.456467	13591	-0.157765	0	0	0	0	not both up, not LTR5Hs flanking
ABCA13	-0.408196	11890	2.61497	0	0	1	0	not both up, not LTR5Hs flanking
ABCA2	-0.364834	9703	-1.08909	0	0	0	0	not both up, not LTR5Hs flanking
ABCA3	-0.430057	12717	-1.61208	0	0	0	0	not both up, not LTR5Hs flanking
ABCA4	1.17472	76	-0.772694	0	1	0	0	not both up, not LTR5Hs flanking
ABCA5	-0.400771	11531	-0.962189	0	0	0	0	not both up, not LTR5Hs flanking
ABCA7	-0.360974	9473	0.147008	0	0	0	0	not both up, not LTR5Hs flanking
ABCB1	-0.392901	11193	-0.99728	0	0	0	0	not both up, not LTR5Hs flanking
ABCB10	-0.411844	12045	5.22047	0	0	0	0	not both up, not LTR5Hs flanking
ABCB4	-0.397924	11400	-2.96193	0	0	0	0	not both up, not LTR5Hs flanking
ABCB5	-0.191056	3583	-0.184978	0	0	0	0	not both up, not LTR5Hs flanking
ABCB7	-0.536157	14950	-1.31311	0	0	0	0	not both up, not LTR5Hs flanking
ABCB9	-0.323405	7178	0.963917	0	0	0	0	not both up, not LTR5Hs flanking
ABCC1	-0.125212	2736	-1.18781	0	0	0	0	not both up, not LTR5Hs flanking
ABCC12	-0.104054	2550	-0.124032	0	0	0	0	not both up, not LTR5Hs flanking
ABCC3	-0.254959	4848	-1.09021	0	0	0	0	not both up, not LTR5Hs flanking
ABCC4	0.0359272	1756	-1.14485	0	0	0	0	not both up, not LTR5Hs flanking
ABCC5	-0.330827	7529	-0.109002	0	0	0	0	not both up, not LTR5Hs flanking
ABCC8	-0.362984	9597	-1.4123	0	0	0	0	not both up, not LTR5Hs flanking
ABCC9	-0.37139	10091	0.811084	0	0	0	0	not both up, not LTR5Hs flanking
ABCD1	-0.410306	11985	2.48615	0	0	1	0	not both up, not LTR5Hs flanking
ABCD3	-0.431682	12784	-0.240338	0	0	0	0	not both up, not LTR5Hs flanking
ABCD4	0.701045	326	-0.0647993	0	1	0	0	not both up, not LTR5Hs flanking
ABCE1	-0.516133	14768	-1.22648	0	0	0	0	not both up, not LTR5Hs flanking
ABCF1	-0.476354	14102	0.71411	0	0	0	0	not both up, not LTR5Hs flanking
ABCF2	-0.236638	4391	0.968209	0	0	0	0	not both up, not LTR5Hs flanking
ABCF3	-0.266779	5157	1.44725	0	0	1	0	not both up, not LTR5Hs flanking
ABCG1	-0.180609	3431	-2.66174	0	0	0	0	not both up, not LTR5Hs flanking
ABCG2	-0.408083	11881	3.02544	0	0	1	0	not both up, not LTR5Hs flanking
ABCG4	-0.33438	7719	-0.878284	0	0	0	0	not both up, not LTR5Hs flanking
ABCG5	-0.421005	12403	-0.621365	0	0	0	0	not both up, not LTR5Hs flanking
ABHD10	-0.378847	10503	-1.38341	0	0	0	0	not both up, not LTR5Hs flanking
ABHD11	-0.199545	3712	0.139667	0	0	0	0	not both up, not LTR5Hs flanking
ABHD12	-0.180229	3424	0.221928	0	0	0	0	not both up, not LTR5Hs flanking
ABHD13	-0.323137	7162	-0.717794	0	0	0	0	not both up, not LTR5Hs flanking
ABHD14A	-0.338206	7946	-1.04721	0	0	0	0	not both up, not LTR5Hs flanking
ABHD14B	-0.0516908	2180	0.684158	0	0	0	0	not both up, not LTR5Hs flanking
ABHD15	-0.308954	6528	1.06777	0	0	0	0	not both up, not LTR5Hs flanking
ABHD16A	-0.128119	2763	0.359227	0	0	0	0	not both up, not LTR5Hs flanking
ABHD17A	-0.280737	5534	2.45005	0	0	1	0	not both up, not LTR5Hs flanking
ABHD17B	-0.418865	12319	-1.09215	0	0	0	0	not both up, not LTR5Hs flanking
ABHD17C	-0.556164	15078	-1.21082	0	0	0	0	not both up, not LTR5Hs flanking
ABHD2	0.0303021	1779	-0.615475	0	0	0	0	not both up, not LTR5Hs flanking
ABHD3	-0.251774	4756	0.496701	0	0	0	0	not both up, not LTR5Hs flanking
ABHD4	-0.0889529	2426	-0.527881	0	0	0	0	not both up, not LTR5Hs flanking
ABHD5	-0.37389	10246	0.646471	0	0	0	0	not both up, not LTR5Hs flanking
ABHD6	-0.128901	2773	2.56105	0	0	1	0	not both up, not LTR5Hs flanking
ABHD8	-0.326083	7316	-2.09873	0	0	0	0	not both up, not LTR5Hs flanking
ABI2	-0.307369	6452	-3.10728	0	0	0	0	not both up, not LTR5Hs flanking
ABI3	-0.397682	11388	-1.99464	0	0	0	0	not both up, not LTR5Hs flanking
ABL1	-0.335477	7789	0.320453	0	0	0	0	not both up, not LTR5Hs flanking
ABL2	-0.319728	7003	-0.130342	0	0	0	0	not both up, not LTR5Hs flanking
ABLIM1	-0.502341	14591	-1.74549	0	0	0	0	not both up, not LTR5Hs flanking
ABLIM2	-0.317983	6921	-0.32644	0	0	0	0	not both up, not LTR5Hs flanking
ABLIM3	-0.330422	7501	-0.128016	0	0	0	0	not both up, not LTR5Hs flanking
ABO	-0.250076	4711	-0.845446	0	0	0	0	not both up, not LTR5Hs flanking
ABRACL	-0.359837	9402	-1.05	0	0	0	0	not both up, not LTR5Hs flanking
ABT1	-0.320053	7014	0.522715	0	0	0	0	not both up, not LTR5Hs flanking
ABTB1	-0.274141	5325	-0.760855	0	0	0	0	not both up, not LTR5Hs flanking
ABTB2	-0.399615	11479	1.11069	0	0	1	0	not both up, not LTR5Hs flanking
AC004381.6	-0.354652	9085	-2.27892	0	0	0	0	not both up, not LTR5Hs flanking
AC005477.1	0.338312	926	-1.13872	0	1	0	0	not both up, not LTR5Hs flanking
AC005480.1	-0.282109	5573	-0.215678	0	0	0	0	not both up, not LTR5Hs flanking
AC006449.2	-0.196484	3656	-11.3614	0	0	0	0	not both up, not LTR5Hs flanking
AC007040.11	-0.463749	13791	-0.670599	0	0	0	0	not both up, not LTR5Hs flanking
AC009065.4	-0.351742	8885	-0.710302	0	0	0	0	not both up, not LTR5Hs flanking
AC010287.1	-0.267187	5165	-1.06422	0	0	0	0	not both up, not LTR5Hs flanking
AC010642.1	-0.187972	3534	-0.139096	0	0	0	0	not both up, not LTR5Hs flanking
AC016549.1	-0.251488	4748	-1.28224	0	0	0	0	not both up, not LTR5Hs flanking
AC024592.12	-0.208403	3864	-0.486399	0	0	0	0	not both up, not LTR5Hs flanking
AC092835.2	-0.462053	13747	-0.482151	0	0	0	0	not both up, not LTR5Hs flanking
AC108938.5	-0.358446	9316	-0.551135	0	0	0	0	not both up, not LTR5Hs flanking
AC109829.1	0.746579	287	-0.61904	0	1	0	0	not both up, not LTR5Hs flanking
AC110615.1	-0.146746	2976	-0.677245	0	0	0	0	not both up, not LTR5Hs flanking
AC138969.4	-0.228669	4226	-0.618309	0	0	0	0	not both up, not LTR5Hs flanking
AC245100.1	-0.410168	11978	-1.0454	0	0	0	0	not both up, not LTR5Hs flanking
AC253572.1	-0.349706	8738	-0.305131	0	0	0	0	not both up, not LTR5Hs flanking
ACAA1	-0.176443	3367	1.67659	0	0	1	0	not both up, not LTR5Hs flanking
ACAA2	-0.4373	13015	-0.422596	0	0	0	0	not both up, not LTR5Hs flanking
ACACA	-0.278522	5470	-0.751999	0	0	0	0	not both up, not LTR5Hs flanking
ACACB	-0.436098	12970	2.62016	0	0	0	0	not both up, not LTR5Hs flanking
ACAD10	-0.25561	4861	0.435718	0	0	0	0	not both up, not LTR5Hs flanking
ACAD11	-0.35574	9159	-0.738227	0	0	0	0	not both up, not LTR5Hs flanking
ACAD8	-0.466995	13885	-1.00904	0	0	0	0	not both up, not LTR5Hs flanking
ACAD9	-0.226793	4183	0.178749	0	0	0	0	not both up, not LTR5Hs flanking
ACADL	0.624621	434	-0.83753	0	1	0	0	not both up, not LTR5Hs flanking
ACADM	-0.484148	14266	-1.44083	0	0	0	0	not both up, not LTR5Hs flanking
ACADS	-0.146548	2972	2.16804	0	0	1	0	not both up, not LTR5Hs flanking
ACADSB	-0.624939	15313	-3.32698	0	0	0	0	not both up, not LTR5Hs flanking
ACADVL	-0.258481	4937	-0.93867	0	0	0	0	not both up, not LTR5Hs flanking
ACAN	-0.416768	12235	0.937603	0	0	0	0	not both up, not LTR5Hs flanking
ACAP1	-0.489714	14373	-3.1963	0	0	0	0	not both up, not LTR5Hs flanking
ACAP2	-0.307767	6472	-0.13128	0	0	0	0	not both up, not LTR5Hs flanking
ACAP3	-0.379073	10517	1.08709	0	0	1	0	not both up, not LTR5Hs flanking
ACAT1	-0.439102	13071	-1.52382	0	0	0	0	not both up, not LTR5Hs flanking
ACBD3	-0.264035	5083	0.40074	0	0	0	0	not both up, not LTR5Hs flanking
ACBD4	-0.0152741	1980	-2.77816	0	0	0	0	not both up, not LTR5Hs flanking
ACBD5	-0.197651	3678	-1.47944	0	0	0	0	not both up, not LTR5Hs flanking
ACBD7	-0.205129	3810	-2.33942	0	0	0	0	not both up, not LTR5Hs flanking
ACCS	-0.477739	14130	-1.56786	0	0	0	0	not both up, not LTR5Hs flanking
ACD	-0.467312	13895	0.381242	0	0	0	0	not both up, not LTR5Hs flanking
ACE	-0.00766441	1937	1.09045	0	0	0	0	not both up, not LTR5Hs flanking
ACE2	-0.354135	9056	1.94783	0	0	0	0	not both up, not LTR5Hs flanking
ACER2	0.000605085	1910	1.97593	0	0	1	0	not both up, not LTR5Hs flanking
ACER3	-0.20593	3820	-2.02264	0	0	0	0	not both up, not LTR5Hs flanking
ACHE	-0.314046	6760	1.34242	0	0	1	0	not both up, not LTR5Hs flanking
ACIN1	-0.253284	4793	0.118662	0	0	0	0	not both up, not LTR5Hs flanking
ACKR2	-0.3457	8456	1.85397	0	0	0	0	not both up, not LTR5Hs flanking
ACKR3	-0.0956297	2480	3.4378	0	0	1	0	not both up, not LTR5Hs flanking
ACLY	0.361312	886	-1.92682	0	1	0	0	not both up, not LTR5Hs flanking
ACN9	-0.411483	12038	-0.757551	0	0	0	0	not both up, not LTR5Hs flanking
ACO1	0.29453	1006	-2.58038	0	1	0	0	not both up, not LTR5Hs flanking
ACO2	-0.476188	14094	1.57198	0	0	1	0	not both up, not LTR5Hs flanking
ACOT11	-0.232044	4295	1.53462	0	0	1	0	not both up, not LTR5Hs flanking
ACOT12	0.196821	1226	-0.95554	0	1	0	0	not both up, not LTR5Hs flanking
ACOT13	-0.314135	6763	-0.998889	0	0	0	0	not both up, not LTR5Hs flanking
ACOT2	-0.309129	6540	0.188268	0	0	0	0	not both up, not LTR5Hs flanking
ACOT4	-0.332301	7613	2.44334	0	0	1	0	not both up, not LTR5Hs flanking
ACOT7	-0.329948	7481	-0.852681	0	0	0	0	not both up, not LTR5Hs flanking
ACOT8	-0.159994	3158	1.42859	0	0	1	0	not both up, not LTR5Hs flanking
ACOT9	-0.420115	12369	-1.44506	0	0	0	0	not both up, not LTR5Hs flanking
ACOX1	-0.316999	6876	0.945923	0	0	0	0	not both up, not LTR5Hs flanking
ACOX2	-0.149307	3018	-2.78377	0	0	0	0	not both up, not LTR5Hs flanking
ACOX3	-0.214041	3945	-0.315924	0	0	0	0	not both up, not LTR5Hs flanking
ACOXL	-0.332529	7623	1.87933	0	0	1	0	not both up, not LTR5Hs flanking
ACP1	-0.423406	12480	-1.2618	0	0	0	0	not both up, not LTR5Hs flanking
ACP2	0.272459	1048	0.0771854	0	1	0	0	not both up, not LTR5Hs flanking
ACP5	-0.140601	2889	4.97764	0	0	1	0	not both up, not LTR5Hs flanking
ACP6	0.699831	327	-1.73153	0	1	0	0	not both up, not LTR5Hs flanking
ACPP	-0.218596	4026	3.22692	0	0	1	0	not both up, not LTR5Hs flanking
ACRBP	-0.361446	9498	-1.28489	0	0	0	0	not both up, not LTR5Hs flanking
ACRC	-0.330456	7502	0.166879	0	0	0	0	not both up, not LTR5Hs flanking
ACSBG1	-0.360508	9445	-0.880671	0	0	0	0	not both up, not LTR5Hs flanking
ACSF2	0.981888	134	0.766064	0	1	0	0	not both up, not LTR5Hs flanking
ACSF3	0.131019	1410	0.972878	0	1	0	0	not both up, not LTR5Hs flanking
ACSL1	-0.339169	8016	-2.83763	0	0	0	0	not both up, not LTR5Hs flanking
ACSL3	-0.44124	13136	0.169838	0	0	0	0	not both up, not LTR5Hs flanking
ACSL4	-0.439534	13086	-2.46341	0	0	0	0	not both up, not LTR5Hs flanking
ACSL5	-0.326897	7350	-1.02812	0	0	0	0	not both up, not LTR5Hs flanking
ACSL6	-0.351606	8872	0.107659	0	0	0	0	not both up, not LTR5Hs flanking
ACSM3	-0.414187	12133	-1.36416	0	0	0	0	not both up, not LTR5Hs flanking
ACSM6	-0.0824889	2377	1.73859	0	0	1	0	not both up, not LTR5Hs flanking
ACSS1	-0.33515	7773	-0.765156	0	0	0	0	not both up, not LTR5Hs flanking
ACSS2	-0.149961	3031	-0.622363	0	0	0	0	not both up, not LTR5Hs flanking
ACSS3	-0.474167	14058	-2.95605	0	0	0	0	not both up, not LTR5Hs flanking
ACTA1	-0.347922	8599	0.535844	0	0	0	0	not both up, not LTR5Hs flanking
ACTA2	-0.25937	4958	-0.868112	0	0	0	0	not both up, not LTR5Hs flanking
ACTB	-0.271511	5263	-0.350171	0	0	0	0	not both up, not LTR5Hs flanking
ACTC1	0.628387	424	-3.72862	0	1	0	0	not both up, not LTR5Hs flanking
ACTG1	-0.231803	4288	0.0711494	0	0	0	0	not both up, not LTR5Hs flanking
ACTG2	0.651366	386	1.50556	0	1	0	0	not both up, not LTR5Hs flanking
ACTL10	0.0969732	1520	-0.476433	0	1	0	0	not both up, not LTR5Hs flanking
ACTL6A	-0.579046	15190	-2.32927	0	0	0	0	not both up, not LTR5Hs flanking
ACTL6B	-0.359841	9403	-0.986602	0	0	0	0	not both up, not LTR5Hs flanking
ACTL8	-0.370606	10037	-0.626731	0	0	0	0	not both up, not LTR5Hs flanking
ACTN1	-0.0636545	2249	-0.936581	0	0	0	0	not both up, not LTR5Hs flanking
ACTN2	-0.367654	9873	-1.27212	0	0	0	0	not both up, not LTR5Hs flanking
ACTN3	-0.341663	8185	-4.67746	0	0	0	0	not both up, not LTR5Hs flanking
ACTR10	-0.343257	8287	-1.31828	0	0	0	0	not both up, not LTR5Hs flanking
ACTR1B	-0.312594	6693	0.762428	0	0	0	0	not both up, not LTR5Hs flanking
ACTR2	-0.394174	11248	-1.63848	0	0	0	0	not both up, not LTR5Hs flanking
ACTR3	0.145965	1370	-1.59573	0	1	0	0	not both up, not LTR5Hs flanking
ACTR3B	-0.346652	8515	-2.20932	0	0	0	0	not both up, not LTR5Hs flanking
ACTR3C	-0.243051	4539	-1.77027	0	0	0	0	not both up, not LTR5Hs flanking
ACTR5	-0.406846	11824	0.690849	0	0	0	0	not both up, not LTR5Hs flanking
ACTR6	-0.492669	14418	-0.0616867	0	0	0	0	not both up, not LTR5Hs flanking
ACTR8	-0.328047	7404	-0.529854	0	0	0	0	not both up, not LTR5Hs flanking
ACTRT3	-0.485042	14285	-0.478287	0	0	0	0	not both up, not LTR5Hs flanking
ACVR1B	0.0928917	1531	0.524098	0	1	0	0	not both up, not LTR5Hs flanking
ACVR1C	-0.362784	9587	-0.423321	0	0	0	0	not both up, not LTR5Hs flanking
ACVR2A	-0.37284	10184	-1.30903	0	0	0	0	not both up, not LTR5Hs flanking
ACVR2B	-0.381133	10619	-1.8407	0	0	0	0	not both up, not LTR5Hs flanking
ACY1	-0.266817	5158	-0.349444	0	0	0	0	not both up, not LTR5Hs flanking
ACY3	-0.242399	4524	-0.656426	0	0	0	0	not both up, not LTR5Hs flanking
ACYP1	-0.396204	11330	-1.77516	0	0	0	0	not both up, not LTR5Hs flanking
ACYP2	-0.331597	7582	-1.47556	0	0	0	0	not both up, not LTR5Hs flanking
ADA	-0.594063	15243	0.858405	0	0	0	0	not both up, not LTR5Hs flanking
ADAD1	-0.359054	9358	0.836728	0	0	0	0	not both up, not LTR5Hs flanking
ADAD2	-0.356333	9194	-0.254072	0	0	0	0	not both up, not LTR5Hs flanking
ADAL	-0.362461	9567	-1.86243	0	0	0	0	not both up, not LTR5Hs flanking
ADAM10	0.255664	1087	-1.8017	0	1	0	0	not both up, not LTR5Hs flanking
ADAM11	-0.185283	3499	-0.874901	0	0	0	0	not both up, not LTR5Hs flanking
ADAM12	-0.240272	4481	-2.03675	0	0	0	0	not both up, not LTR5Hs flanking
ADAM15	-0.489612	14371	0.42473	0	0	0	0	not both up, not LTR5Hs flanking
ADAM17	-0.308614	6508	-0.442736	0	0	0	0	not both up, not LTR5Hs flanking
ADAM19	-0.180742	3433	-1.04766	0	0	0	0	not both up, not LTR5Hs flanking
ADAM20	-0.212521	3923	-2.06471	0	0	0	0	not both up, not LTR5Hs flanking
ADAM22	-0.434101	12870	-4.24009	0	0	0	0	not both up, not LTR5Hs flanking
ADAM23	-0.461966	13744	-1.26659	0	0	0	0	not both up, not LTR5Hs flanking
ADAM28	-0.0862202	2400	-2.80033	0	0	0	0	not both up, not LTR5Hs flanking
ADAM32	-0.463876	13800	-0.077961	0	0	0	0	not both up, not LTR5Hs flanking
ADAM33	-0.400742	11529	-0.181344	0	0	0	0	not both up, not LTR5Hs flanking
ADAM8	-0.056855	2205	1.2997	0	0	0	0	not both up, not LTR5Hs flanking
ADAM9	1.03317	117	-0.942823	0	1	0	0	not both up, not LTR5Hs flanking
ADAMTS1	0.197633	1225	-1.67949	0	1	0	0	not both up, not LTR5Hs flanking
ADAMTS10	-0.424465	12519	-1.50233	0	0	0	0	not both up, not LTR5Hs flanking
ADAMTS12	-0.142531	2915	0.231691	0	0	0	0	not both up, not LTR5Hs flanking
ADAMTS13	-0.431518	12774	-0.853658	0	0	0	0	not both up, not LTR5Hs flanking
ADAMTS14	0.314424	967	-0.641609	0	1	0	0	not both up, not LTR5Hs flanking
ADAMTS15	0.585993	503	-0.751578	0	1	0	0	not both up, not LTR5Hs flanking
ADAMTS16	-0.361954	9528	-0.494273	0	0	0	0	not both up, not LTR5Hs flanking
ADAMTS17	-0.405295	11749	-1.05015	0	0	0	0	not both up, not LTR5Hs flanking
ADAMTS18	0.51257	631	-1.03895	0	1	0	0	not both up, not LTR5Hs flanking
ADAMTS19	0.289589	1017	-6.15405	0	1	0	0	not both up, not LTR5Hs flanking
ADAMTS2	0.497018	653	-0.646149	0	1	0	0	not both up, not LTR5Hs flanking
ADAMTS20	-0.542121	14996	-3.72781	0	0	0	0	not both up, not LTR5Hs flanking
ADAMTS3	-0.36104	9477	-1.07946	0	0	0	0	not both up, not LTR5Hs flanking
ADAMTS4	0.185658	1270	-1.79137	0	1	0	0	not both up, not LTR5Hs flanking
ADAMTS5	-0.343332	8289	-4.59419	0	0	0	0	not both up, not LTR5Hs flanking
ADAMTS6	-0.239409	4458	-1.59137	0	0	0	0	not both up, not LTR5Hs flanking
ADAMTS7	-0.364211	9668	-3.61333	0	0	0	0	not both up, not LTR5Hs flanking
ADAMTS8	1.36621	47	-3.24326	0	1	0	0	not both up, not LTR5Hs flanking
ADAMTS9	0.126284	1424	-1.15811	0	1	0	0	not both up, not LTR5Hs flanking
ADAMTSL1	-0.449842	13392	-2.52775	0	0	0	0	not both up, not LTR5Hs flanking
ADAMTSL2	-0.328989	7442	3.58128	0	0	1	0	not both up, not LTR5Hs flanking
ADAMTSL3	-0.24416	4576	-0.418593	0	0	0	0	not both up, not LTR5Hs flanking
ADAMTSL4	-0.146286	2967	0.575732	0	0	0	0	not both up, not LTR5Hs flanking
ADAMTSL5	-0.158278	3137	3.81945	0	0	1	0	not both up, not LTR5Hs flanking
ADAP1	-0.331169	7547	0.0526316	0	0	0	0	not both up, not LTR5Hs flanking
ADAP2	0.62963	423	1.19501	0	1	0	0	not both up, not LTR5Hs flanking
ADAR	-0.410351	11987	-1.1738	0	0	0	0	not both up, not LTR5Hs flanking
ADARB1	-0.322559	7138	-0.148861	0	0	0	0	not both up, not LTR5Hs flanking
ADAT1	-0.275657	5366	-0.0671048	0	0	0	0	not both up, not LTR5Hs flanking
ADAT2	-0.51173	14725	-1.95846	0	0	0	0	not both up, not LTR5Hs flanking
ADAT3	-0.49574	14481	3.43799	0	0	1	0	not both up, not LTR5Hs flanking
ADCK2	-0.355668	9153	2.59623	0	0	1	0	not both up, not LTR5Hs flanking
ADCK3	-0.419775	12358	-0.252543	0	0	0	0	not both up, not LTR5Hs flanking
ADCK4	-0.352337	8933	-0.0103058	0	0	0	0	not both up, not LTR5Hs flanking
ADCK5	-0.142649	2918	2.32821	0	0	1	0	not both up, not LTR5Hs flanking
ADCY1	0.28793	1022	-2.52644	0	1	0	0	not both up, not LTR5Hs flanking
ADCY10	-0.285928	5682	2.37623	0	0	1	0	not both up, not LTR5Hs flanking
ADCY2	-0.444027	13221	-5.1558	0	0	0	0	not both up, not LTR5Hs flanking
ADCY3	0.0920765	1533	-0.278963	0	1	0	0	not both up, not LTR5Hs flanking
ADCY5	-0.447908	13341	-2.57223	0	0	0	0	not both up, not LTR5Hs flanking
ADCY6	-0.30516	6358	-1.31802	0	0	0	0	not both up, not LTR5Hs flanking
ADCY7	-0.258545	4939	-1.11533	0	0	0	0	not both up, not LTR5Hs flanking
ADCY8	0.441509	738	-4.12711	0	1	0	0	not both up, not LTR5Hs flanking
ADCY9	-0.30384	6312	0.133308	0	0	0	0	not both up, not LTR5Hs flanking
ADCYAP1R1	-0.503801	14612	-3.67447	0	0	0	0	not both up, not LTR5Hs flanking
ADD1	-0.0303667	2058	-1.14895	0	0	0	0	not both up, not LTR5Hs flanking
ADD2	-0.402224	11599	-4.8651	0	0	0	0	not both up, not LTR5Hs flanking
ADD3	-0.38246	10700	-2.57624	0	0	0	0	not both up, not LTR5Hs flanking
ADH1C	-0.311823	6664	-11.3614	0	0	0	0	not both up, not LTR5Hs flanking
ADH5	-0.434159	12874	-1.21305	0	0	0	0	not both up, not LTR5Hs flanking
ADHFE1	-0.27982	5501	-1.48959	0	0	0	0	not both up, not LTR5Hs flanking
ADIPOR1	-0.316438	6853	-0.0228184	0	0	0	0	not both up, not LTR5Hs flanking
ADIPOR2	-0.179572	3412	0.226159	0	0	0	0	not both up, not LTR5Hs flanking
ADIRF	-0.353023	8978	-11.3614	0	0	0	0	not both up, not LTR5Hs flanking
ADK	-0.416963	12246	-1.9284	0	0	0	0	not both up, not LTR5Hs flanking
ADM	0.431678	755	-1.30494	0	1	0	0	not both up, not LTR5Hs flanking
ADM2	-0.145385	2957	0.662945	0	0	0	0	not both up, not LTR5Hs flanking
ADM5	-0.243907	4564	0.171113	0	0	0	0	not both up, not LTR5Hs flanking
ADNP	-0.42002	12365	-2.12264	0	0	0	0	not both up, not LTR5Hs flanking
ADNP2	-0.398408	11429	-0.0872265	0	0	0	0	not both up, not LTR5Hs flanking
ADO	-0.168595	3254	-0.99643	0	0	0	0	not both up, not LTR5Hs flanking
ADORA1	-0.376949	10400	-0.499227	0	0	0	0	not both up, not LTR5Hs flanking
ADORA2B	0.533097	606	0.122791	0	1	0	0	not both up, not LTR5Hs flanking
ADORA3	-0.0939067	2463	-0.298884	0	0	0	0	not both up, not LTR5Hs flanking
ADPGK	-0.202186	3758	0.770441	0	0	0	0	not both up, not LTR5Hs flanking
ADPRH	-0.467974	13916	-2.16706	0	0	0	0	not both up, not LTR5Hs flanking
ADPRHL1	-0.3906	11098	1.96634	0	0	1	0	not both up, not LTR5Hs flanking
ADPRHL2	-0.584799	15211	0.67973	0	0	0	0	not both up, not LTR5Hs flanking
ADPRM	-0.466455	13873	-2.11408	0	0	0	0	not both up, not LTR5Hs flanking
ADRA2A	-0.277488	5427	0.362368	0	0	0	0	not both up, not LTR5Hs flanking
ADRA2B	-0.345826	8464	-1.93761	0	0	0	0	not both up, not LTR5Hs flanking
ADRB1	-0.34792	8598	-0.496522	0	0	0	0	not both up, not LTR5Hs flanking
ADRB2	-0.492813	14423	-1.4935	0	0	0	0	not both up, not LTR5Hs flanking
ADRB3	-0.0875988	2412	-0.0641364	0	0	0	0	not both up, not LTR5Hs flanking
ADRBK1	-0.399253	11462	0.233511	0	0	0	0	not both up, not LTR5Hs flanking
ADRBK2	-0.282573	5587	-0.609785	0	0	0	0	not both up, not LTR5Hs flanking
ADRM1	-0.365649	9753	1.68516	0	0	1	0	not both up, not LTR5Hs flanking
ADSL	-0.520408	14812	-0.124143	0	0	0	0	not both up, not LTR5Hs flanking
ADSS	-0.508261	14684	-1.05822	0	0	0	0	not both up, not LTR5Hs flanking
ADSSL1	-0.361961	9532	-2.83729	0	0	0	0	not both up, not LTR5Hs flanking
AEBP1	0.520752	622	-3.28618	0	1	0	0	not both up, not LTR5Hs flanking
AEBP2	-0.303488	6303	-0.880769	0	0	0	0	not both up, not LTR5Hs flanking
AEN	-0.00805564	1938	1.83721	0	0	1	0	not both up, not LTR5Hs flanking
AES	-0.635844	15324	-2.21388	0	0	0	0	not both up, not LTR5Hs flanking
AF131216.1	-0.450104	13396	-0.145897	0	0	0	0	not both up, not LTR5Hs flanking
AF165138.7	-0.455722	13564	-1.26787	0	0	0	0	not both up, not LTR5Hs flanking
AFAP1L1	-0.250985	4736	1.2156	0	0	1	0	not both up, not LTR5Hs flanking
AFAP1L2	-0.415079	12162	-0.932875	0	0	0	0	not both up, not LTR5Hs flanking
AFF1	-0.0944846	2470	0.0852227	0	0	0	0	not both up, not LTR5Hs flanking
AFF2	0.581624	512.5	0.864371	0	1	0	0	not both up, not LTR5Hs flanking
AFF2	0.581624	512.5	-11.3614	0	1	0	0	not both up, not LTR5Hs flanking
AFF3	-0.385968	10872	-1.09672	0	0	0	0	not both up, not LTR5Hs flanking
AFF4	1.21451	69	-0.510282	0	1	0	0	not both up, not LTR5Hs flanking
AFG3L2	-0.465916	13853	1.0641	0	0	1	0	not both up, not LTR5Hs flanking
AFMID	-0.293448	5949	0.230793	0	0	0	0	not both up, not LTR5Hs flanking
AFP	-0.359937	9408	0.380675	0	0	0	0	not both up, not LTR5Hs flanking
AFTPH	-0.406884	11828	-0.708164	0	0	0	0	not both up, not LTR5Hs flanking
AGA	-0.450028	13394	-1.10347	0	0	0	0	not both up, not LTR5Hs flanking
AGAP1	-0.321844	7099	-0.357883	0	0	0	0	not both up, not LTR5Hs flanking
AGAP10	-0.402153	11592	-0.126516	0	0	0	0	not both up, not LTR5Hs flanking
AGAP2	-0.517091	14781	-1.42292	0	0	0	0	not both up, not LTR5Hs flanking
AGAP3	-0.344934	8400	0.173315	0	0	0	0	not both up, not LTR5Hs flanking
AGAP4	-0.278407	5460	-1.00209	0	0	0	0	not both up, not LTR5Hs flanking
AGAP6	-0.33927	8022	-0.480323	0	0	0	0	not both up, not LTR5Hs flanking
AGBL2	-0.381592	10650	-1.78002	0	0	0	0	not both up, not LTR5Hs flanking
AGBL3	-0.369789	9989	-2.56271	0	0	0	0	not both up, not LTR5Hs flanking
AGBL4	-0.304719	6341	2.57906	0	0	1	0	not both up, not LTR5Hs flanking
AGBL5	-0.423203	12470	-3.36432	0	0	0	0	not both up, not LTR5Hs flanking
AGFG1	-0.379306	10533	-0.251304	0	0	0	0	not both up, not LTR5Hs flanking
AGFG2	-0.318674	6950	0.553331	0	0	0	0	not both up, not LTR5Hs flanking
AGGF1	-0.360129	9420	-0.199805	0	0	0	0	not both up, not LTR5Hs flanking
AGK	-0.390279	11089	-1.10453	0	0	0	0	not both up, not LTR5Hs flanking
AGMAT	-0.565254	15134	-1.7923	0	0	0	0	not both up, not LTR5Hs flanking
AGMO	-0.334584	7733	-3.20246	0	0	0	0	not both up, not LTR5Hs flanking
AGO1	-0.510211	14707	0.250183	0	0	0	0	not both up, not LTR5Hs flanking
AGO2	-0.21185	3912	-1.35184	0	0	0	0	not both up, not LTR5Hs flanking
AGO3	-0.4513	13433	-1.99828	0	0	0	0	not both up, not LTR5Hs flanking
AGO4	-0.405718	11770	-0.615744	0	0	0	0	not both up, not LTR5Hs flanking
AGPAT1	-0.483595	14263	-0.903718	0	0	0	0	not both up, not LTR5Hs flanking
AGPAT2	-0.289621	5805	2.0844	0	0	1	0	not both up, not LTR5Hs flanking
AGPAT3	-0.486975	14319	1.54147	0	0	1	0	not both up, not LTR5Hs flanking
AGPAT4	0.582713	510	-1.2536	0	1	0	0	not both up, not LTR5Hs flanking
AGPAT5	-0.462548	13764	-3.15123	0	0	0	0	not both up, not LTR5Hs flanking
AGPAT6	0.36804	868	0.7541	0	1	0	0	not both up, not LTR5Hs flanking
AGPAT9	-0.48869	14354	6.15459	0	0	1	0	not both up, not LTR5Hs flanking
AGPS	-0.530941	14904	-1.2754	0	0	0	0	not both up, not LTR5Hs flanking
AGR2	-0.0363089	2096	-0.60225	0	0	0	0	not both up, not LTR5Hs flanking
AGRN	-0.362215	9544	-0.648116	0	0	0	0	not both up, not LTR5Hs flanking
AGTPBP1	-0.415904	12202	-1.69014	0	0	0	0	not both up, not LTR5Hs flanking
AGTR1	-0.323301	7174	0.995853	0	0	0	0	not both up, not LTR5Hs flanking
AGTRAP	-0.272766	5291	0.281995	0	0	0	0	not both up, not LTR5Hs flanking
AHCTF1	-0.495733	14480	-1.19592	0	0	0	0	not both up, not LTR5Hs flanking
AHCY	-0.368263	9906	-0.105602	0	0	0	0	not both up, not LTR5Hs flanking
AHCYL1	-0.198998	3704	-0.269552	0	0	0	0	not both up, not LTR5Hs flanking
AHCYL2	-0.0928163	2453	0.830354	0	0	0	0	not both up, not LTR5Hs flanking
AHDC1	-0.479969	14165	-0.236335	0	0	0	0	not both up, not LTR5Hs flanking
AHI1	-0.370181	10012	-3.16123	0	0	0	0	not both up, not LTR5Hs flanking
AHNAK2	-0.344151	8342	-1.14236	0	0	0	0	not both up, not LTR5Hs flanking
AHR	-0.376249	10363	-2.57048	0	0	0	0	not both up, not LTR5Hs flanking
AHRR	-0.348414	8638	-0.399011	0	0	0	0	not both up, not LTR5Hs flanking
AHSA1	-0.358098	9299	0.935496	0	0	0	0	not both up, not LTR5Hs flanking
AHSA2	-0.44392	13219	-1.80316	0	0	0	0	not both up, not LTR5Hs flanking
AHSP	-0.465605	13845	-3.40124	0	0	0	0	not both up, not LTR5Hs flanking
AIDA	-0.33744	7895	-1.52552	0	0	0	0	not both up, not LTR5Hs flanking
AIF1	-0.37019	10013	-3.98015	0	0	0	0	not both up, not LTR5Hs flanking
AIF1L	-0.335712	7809	-2.0003	0	0	0	0	not both up, not LTR5Hs flanking
AIFM1	-0.42054	12384	-0.459134	0	0	0	0	not both up, not LTR5Hs flanking
AIFM2	-0.298787	6147	2.19809	0	0	1	0	not both up, not LTR5Hs flanking
AIFM3	-0.403025	11638	-0.304455	0	0	0	0	not both up, not LTR5Hs flanking
AIG1	-0.171872	3300	-5.37359	0	0	0	0	not both up, not LTR5Hs flanking
AIM1	-0.120045	2687	1.44007	0	0	1	0	not both up, not LTR5Hs flanking
AIM1L	-0.410161	11977	1.81456	0	0	1	0	not both up, not LTR5Hs flanking
AIM2	-0.267738	5175	-2.27927	0	0	0	0	not both up, not LTR5Hs flanking
AIMP1	-0.449535	13384	-0.255521	0	0	0	0	not both up, not LTR5Hs flanking
AIMP2	-0.396156	11328	-0.304259	0	0	0	0	not both up, not LTR5Hs flanking
AIP	-0.255352	4853	1.08059	0	0	1	0	not both up, not LTR5Hs flanking
AIPL1	-0.252235	4768	-0.788169	0	0	0	0	not both up, not LTR5Hs flanking
AJAP1	0.429077	758	-0.810826	0	1	0	0	not both up, not LTR5Hs flanking
AJUBA	-0.150145	3032	-1.05036	0	0	0	0	not both up, not LTR5Hs flanking
AK1	-0.563176	15121	-0.857867	0	0	0	0	not both up, not LTR5Hs flanking
AK3	-0.171029	3287	-2.69604	0	0	0	0	not both up, not LTR5Hs flanking
AK5	-0.370683	10043	0.603619	0	0	0	0	not both up, not LTR5Hs flanking
AK7	-0.347976	8603	-4.34483	0	0	0	0	not both up, not LTR5Hs flanking
AK8	-0.342607	8244	-0.154449	0	0	0	0	not both up, not LTR5Hs flanking
AK9	-0.407139	11840	-2.35059	0	0	0	0	not both up, not LTR5Hs flanking
AKAP1	-0.0163504	1985	1.66493	0	0	1	0	not both up, not LTR5Hs flanking
AKAP10	-0.219924	4049	-0.381749	0	0	0	0	not both up, not LTR5Hs flanking
AKAP11	-0.373059	10194	1.86676	0	0	1	0	not both up, not LTR5Hs flanking
AKAP13	-0.433374	12850	-2.19776	0	0	0	0	not both up, not LTR5Hs flanking
AKAP14	-0.350927	8832	-1.85563	0	0	0	0	not both up, not LTR5Hs flanking
AKAP2	-0.31333	6734	-1.16656	0	0	0	0	not both up, not LTR5Hs flanking
AKAP3	-0.287557	5736	3.70366	0	0	1	0	not both up, not LTR5Hs flanking
AKAP5	0.00775024	1874	-1.48666	0	0	0	0	not both up, not LTR5Hs flanking
AKAP6	-0.296627	6066	-0.257554	0	0	0	0	not both up, not LTR5Hs flanking
AKAP7	-0.385205	10841	-2.43681	0	0	0	0	not both up, not LTR5Hs flanking
AKAP8	-0.298168	6118	0.411296	0	0	0	0	not both up, not LTR5Hs flanking
AKAP8L	-0.31723	6890	0.48546	0	0	0	0	not both up, not LTR5Hs flanking
AKAP9	-0.27095	5247	-1.56985	0	0	0	0	not both up, not LTR5Hs flanking
AKIP1	-0.49663	14502	-1.02522	0	0	0	0	not both up, not LTR5Hs flanking
AKIRIN1	-0.378833	10502	-0.844658	0	0	0	0	not both up, not LTR5Hs flanking
AKIRIN2	0.0513391	1690	-0.627309	0	0	0	0	not both up, not LTR5Hs flanking
AKR1B1	-0.555087	15074	-1.89892	0	0	0	0	not both up, not LTR5Hs flanking
AKR1C1	-0.280043	5508	-2.09713	0	0	0	0	not both up, not LTR5Hs flanking
AKR1C3	-0.237318	4403	-4.56689	0	0	0	0	not both up, not LTR5Hs flanking
AKR1E2	-0.342745	8253	-1.93478	0	0	0	0	not both up, not LTR5Hs flanking
AKR7A2	-0.305496	6372	-1.04586	0	0	0	0	not both up, not LTR5Hs flanking
AKR7A3	-0.297597	6101	-0.484925	0	0	0	0	not both up, not LTR5Hs flanking
AKT1	-0.369982	10003	0.746043	0	0	0	0	not both up, not LTR5Hs flanking
AKT1S1	-0.222747	4095	1.94078	0	0	1	0	not both up, not LTR5Hs flanking
AKT2	-0.334993	7766	0.967254	0	0	0	0	not both up, not LTR5Hs flanking
AKT3	-0.391703	11145	-2.97443	0	0	0	0	not both up, not LTR5Hs flanking
AKTIP	-0.439957	13101	-0.685081	0	0	0	0	not both up, not LTR5Hs flanking
AL023806.1	-0.138653	2869	-0.842643	0	0	0	0	not both up, not LTR5Hs flanking
AL049794.1	0.0380326	1747	-0.113404	0	0	0	0	not both up, not LTR5Hs flanking
AL358852.1	0.04187	1726	-0.588258	0	0	0	0	not both up, not LTR5Hs flanking
AL365181.2	-0.396922	11358	-1.35032	0	0	0	0	not both up, not LTR5Hs flanking
ALAS1	-0.397025	11363	-0.15426	0	0	0	0	not both up, not LTR5Hs flanking
ALCAM	-0.442177	13172	-7.21292	0	0	0	0	not both up, not LTR5Hs flanking
ALDH16A1	-0.114571	2638	0.63208	0	0	0	0	not both up, not LTR5Hs flanking
ALDH18A1	0.643499	399	-1.36161	0	1	0	0	not both up, not LTR5Hs flanking
ALDH1A2	-0.33458	7731	-0.447722	0	0	0	0	not both up, not LTR5Hs flanking
ALDH1A3	-0.507461	14674	-0.258583	0	0	0	0	not both up, not LTR5Hs flanking
ALDH1B1	-0.424556	12521	-2.22047	0	0	0	0	not both up, not LTR5Hs flanking
ALDH1L1	-0.35309	8981	-0.165014	0	0	0	0	not both up, not LTR5Hs flanking
ALDH1L2	-0.361585	9504	0.553487	0	0	0	0	not both up, not LTR5Hs flanking
ALDH2	-0.295488	6022	1.63348	0	0	1	0	not both up, not LTR5Hs flanking
ALDH3A1	-0.325075	7266	-0.984732	0	0	0	0	not both up, not LTR5Hs flanking
ALDH3A2	-0.353566	9022	-0.600776	0	0	0	0	not both up, not LTR5Hs flanking
ALDH3B2	0.582855	509	0.107751	0	1	0	0	not both up, not LTR5Hs flanking
ALDH4A1	0.64924	392	0.610761	0	1	0	0	not both up, not LTR5Hs flanking
ALDH5A1	-0.314363	6774	-0.662845	0	0	0	0	not both up, not LTR5Hs flanking
ALDH6A1	-0.310383	6592	-2.2448	0	0	0	0	not both up, not LTR5Hs flanking
ALDH7A1	-0.177152	3376	-1.18814	0	0	0	0	not both up, not LTR5Hs flanking
ALDH9A1	-0.425147	12539	-2.86913	0	0	0	0	not both up, not LTR5Hs flanking
ALDOA	-0.332658	7636	-0.163251	0	0	0	0	not both up, not LTR5Hs flanking
ALDOC	-0.172896	3315	-3.36044	0	0	0	0	not both up, not LTR5Hs flanking
ALG1	-0.552924	15061	0.153502	0	0	0	0	not both up, not LTR5Hs flanking
ALG10	-0.313924	6752	-0.643652	0	0	0	0	not both up, not LTR5Hs flanking
ALG10B	-0.360557	9449	-1.4858	0	0	0	0	not both up, not LTR5Hs flanking
ALG11	-0.347756	8586	-0.769473	0	0	0	0	not both up, not LTR5Hs flanking
ALG12	-0.277981	5445	0.583634	0	0	0	0	not both up, not LTR5Hs flanking
ALG13	-0.332763	7642	-0.948507	0	0	0	0	not both up, not LTR5Hs flanking
ALG14	-0.365617	9749	-0.0642394	0	0	0	0	not both up, not LTR5Hs flanking
ALG2	-0.317844	6915	0.79896	0	0	0	0	not both up, not LTR5Hs flanking
ALG3	-0.460443	13707	0.50277	0	0	0	0	not both up, not LTR5Hs flanking
ALG5	-0.252404	4774	-0.679722	0	0	0	0	not both up, not LTR5Hs flanking
ALG6	-0.469141	13947	-1.34301	0	0	0	0	not both up, not LTR5Hs flanking
ALG8	-0.363835	9646	-1.19701	0	0	0	0	not both up, not LTR5Hs flanking
ALG9	-0.3531	8983	-1.27593	0	0	0	0	not both up, not LTR5Hs flanking
ALK	-0.498869	14532	-0.623621	0	0	0	0	not both up, not LTR5Hs flanking
ALKBH2	-0.391522	11137	0.973555	0	0	0	0	not both up, not LTR5Hs flanking
ALKBH3	-0.601123	15260	-1.11695	0	0	0	0	not both up, not LTR5Hs flanking
ALKBH4	-0.229316	4240	0.847157	0	0	0	0	not both up, not LTR5Hs flanking
ALKBH5	-0.346749	8523	0.457074	0	0	0	0	not both up, not LTR5Hs flanking
ALKBH6	-0.038654	2116	-1.11508	0	0	0	0	not both up, not LTR5Hs flanking
ALKBH7	-0.259022	4951	1.50229	0	0	1	0	not both up, not LTR5Hs flanking
ALKBH8	-0.302109	6248	-0.41869	0	0	0	0	not both up, not LTR5Hs flanking
ALMS1	-0.421739	12426	-2.41876	0	0	0	0	not both up, not LTR5Hs flanking
ALOX12	-0.157282	3123	1.49494	0	0	0	0	not both up, not LTR5Hs flanking
ALOX15	-0.301841	6238	-0.954136	0	0	0	0	not both up, not LTR5Hs flanking
ALPK1	-0.41363	12119	2.05514	0	0	0	0	not both up, not LTR5Hs flanking
ALPK3	-0.534473	14930	-4.01615	0	0	0	0	not both up, not LTR5Hs flanking
ALPL	0.848426	197	-0.535427	0	1	0	0	not both up, not LTR5Hs flanking
ALS2	-0.00230561	1920	-1.46886	0	0	0	0	not both up, not LTR5Hs flanking
ALS2CL	-0.357694	9279	0.638155	0	0	0	0	not both up, not LTR5Hs flanking
ALS2CR11	-0.415415	12176	2.8715	0	0	1	0	not both up, not LTR5Hs flanking
ALS2CR12	-0.215492	3971	-0.897804	0	0	0	0	not both up, not LTR5Hs flanking
ALX1	-0.219148	4036	0.0495065	0	0	0	0	not both up, not LTR5Hs flanking
ALX3	-0.284817	5644	-0.736484	0	0	0	0	not both up, not LTR5Hs flanking
ALX4	-0.121597	2698	-0.763598	0	0	0	0	not both up, not LTR5Hs flanking
ALYREF	-0.39077	11109	1.26026	0	0	1	0	not both up, not LTR5Hs flanking
AMACR	-0.354706	9091	-0.550462	0	0	0	0	not both up, not LTR5Hs flanking
AMBP	-0.459555	13676	-0.971646	0	0	0	0	not both up, not LTR5Hs flanking
AMD1	-0.367199	9842	-0.317601	0	0	0	0	not both up, not LTR5Hs flanking
AMDHD1	-0.360371	9436	0.0595829	0	0	0	0	not both up, not LTR5Hs flanking
AMER1	-0.459204	13671	-1.34631	0	0	0	0	not both up, not LTR5Hs flanking
AMER2	0.240624	1116	-0.761243	0	1	0	0	not both up, not LTR5Hs flanking
AMFR	-0.278831	5476	1.28776	0	0	1	0	not both up, not LTR5Hs flanking
AMH	-0.374129	10261	-0.217985	0	0	0	0	not both up, not LTR5Hs flanking
AMHR2	-0.334501	7726	0.802149	0	0	0	0	not both up, not LTR5Hs flanking
AMICA1	-0.353389	9006	-0.270709	0	0	0	0	not both up, not LTR5Hs flanking
AMIGO1	-0.321821	7098	-0.283122	0	0	0	0	not both up, not LTR5Hs flanking
AMIGO2	-0.19162	3587	-3.57124	0	0	0	0	not both up, not LTR5Hs flanking
AMMECR1	0.675776	349	-1.6327	0	1	0	0	not both up, not LTR5Hs flanking
AMMECR1L	-0.208582	3866	-0.217509	0	0	0	0	not both up, not LTR5Hs flanking
AMN	-0.374503	10276	0.297128	0	0	0	0	not both up, not LTR5Hs flanking
AMN1	-0.441985	13165	-2.62962	0	0	0	0	not both up, not LTR5Hs flanking
AMOT	-0.282175	5576	-0.231907	0	0	0	0	not both up, not LTR5Hs flanking
AMOTL1	-0.334982	7765	-3.64081	0	0	0	0	not both up, not LTR5Hs flanking
AMOTL2	0.358198	892	-0.715441	0	1	0	0	not both up, not LTR5Hs flanking
AMPD2	-0.444875	13246	-0.823603	0	0	0	0	not both up, not LTR5Hs flanking
AMPH	-0.370875	10056	-4.41335	0	0	0	0	not both up, not LTR5Hs flanking
AMT	-0.354754	9096	-0.720118	0	0	0	0	not both up, not LTR5Hs flanking
AMY2B	-0.296008	6045	-1.11294	0	0	0	0	not both up, not LTR5Hs flanking
AMZ1	-0.232923	4314	1.08255	0	0	0	0	not both up, not LTR5Hs flanking
AMZ2	-0.502299	14590	-1.43919	0	0	0	0	not both up, not LTR5Hs flanking
ANAPC1	-0.239782	4468	-1.0874	0	0	0	0	not both up, not LTR5Hs flanking
ANAPC10	-0.404041	11677	-1.19872	0	0	0	0	not both up, not LTR5Hs flanking
ANAPC11	-0.256959	4889	0.595275	0	0	0	0	not both up, not LTR5Hs flanking
ANAPC15	-0.540904	14987	0.363355	0	0	0	0	not both up, not LTR5Hs flanking
ANAPC16	-0.433134	12846	-1.25553	0	0	0	0	not both up, not LTR5Hs flanking
ANAPC2	-0.281351	5550	1.61186	0	0	1	0	not both up, not LTR5Hs flanking
ANAPC4	-0.166784	3238	-0.867916	0	0	0	0	not both up, not LTR5Hs flanking
ANAPC5	-0.436342	12984	-0.813975	0	0	0	0	not both up, not LTR5Hs flanking
ANAPC7	-0.410819	12008	-0.981289	0	0	0	0	not both up, not LTR5Hs flanking
ANG	-0.148673	3012	-2.5189	0	0	0	0	not both up, not LTR5Hs flanking
ANGEL1	-0.428733	12663	-1.03769	0	0	0	0	not both up, not LTR5Hs flanking
ANGEL2	-0.170013	3275	-1.28595	0	0	0	0	not both up, not LTR5Hs flanking
ANGPT1	-0.58217	15202	1.451	0	0	1	0	not both up, not LTR5Hs flanking
ANGPT2	-0.260104	4971	2.08966	0	0	0	0	not both up, not LTR5Hs flanking
ANGPTL1	-0.314726	6783	-1.92062	0	0	0	0	not both up, not LTR5Hs flanking
ANGPTL2	-0.345385	8431	-4.61864	0	0	0	0	not both up, not LTR5Hs flanking
ANGPTL6	-0.349179	8691	-0.774791	0	0	0	0	not both up, not LTR5Hs flanking
ANHX	-0.4563	13586	-0.601307	0	0	0	0	not both up, not LTR5Hs flanking
ANK1	-0.37286	10185	1.2463	0	0	1	0	not both up, not LTR5Hs flanking
ANK2	-0.337002	7866	-1.5906	0	0	0	0	not both up, not LTR5Hs flanking
ANK3	-0.425405	12551	-0.875121	0	0	0	0	not both up, not LTR5Hs flanking
ANKAR	-0.382031	10676	-1.9316	0	0	0	0	not both up, not LTR5Hs flanking
ANKDD1A	-0.0239791	2023	-2.18348	0	0	0	0	not both up, not LTR5Hs flanking
ANKEF1	-0.345152	8416	-1.21937	0	0	0	0	not both up, not LTR5Hs flanking
ANKFY1	-0.085052	2390	-0.9033	0	0	0	0	not both up, not LTR5Hs flanking
ANKH	-0.359937	9409	0.567522	0	0	0	0	not both up, not LTR5Hs flanking
ANKHD1	-0.462414	13760	-1.33318	0	0	0	0	not both up, not LTR5Hs flanking
ANKIB1	-0.148562	3010	-0.801076	0	0	0	0	not both up, not LTR5Hs flanking
ANKLE1	-0.392328	11177	-0.313238	0	0	0	0	not both up, not LTR5Hs flanking
ANKLE2	-0.323195	7167	-0.183593	0	0	0	0	not both up, not LTR5Hs flanking
ANKMY1	-0.361067	9480	-0.284974	0	0	0	0	not both up, not LTR5Hs flanking
ANKMY2	-0.201305	3737	-2.18572	0	0	0	0	not both up, not LTR5Hs flanking
ANKRA2	-0.385397	10849	-1.06397	0	0	0	0	not both up, not LTR5Hs flanking
ANKRD1	0.614586	453	2.44041	0	1	0	0	not both up, not LTR5Hs flanking
ANKRD10	-0.165663	3228	-1.71864	0	0	0	0	not both up, not LTR5Hs flanking
ANKRD11	-0.207706	3854	0.309012	0	0	0	0	not both up, not LTR5Hs flanking
ANKRD12	-0.388132	10988	-2.10955	0	0	0	0	not both up, not LTR5Hs flanking
ANKRD13A	-0.265601	5126	0.411584	0	0	0	0	not both up, not LTR5Hs flanking
ANKRD13B	-0.320466	7033	-1.13662	0	0	0	0	not both up, not LTR5Hs flanking
ANKRD13C	0.799294	244	-0.71721	0	1	0	0	not both up, not LTR5Hs flanking
ANKRD13D	-0.19217	3593	0.775531	0	0	0	0	not both up, not LTR5Hs flanking
ANKRD16	-0.427985	12637	-0.990855	0	0	0	0	not both up, not LTR5Hs flanking
ANKRD17	-0.468895	13940	-0.39439	0	0	0	0	not both up, not LTR5Hs flanking
ANKRD18A	-0.534741	14934	-3.14355	0	0	0	0	not both up, not LTR5Hs flanking
ANKRD2	-0.176996	3373	1.91351	0	0	1	0	not both up, not LTR5Hs flanking
ANKRD20A1	-0.328253	7411	-0.711055	0	0	0	0	not both up, not LTR5Hs flanking
ANKRD20A3	-0.341234	8155	-0.698501	0	0	0	0	not both up, not LTR5Hs flanking
ANKRD23	0.0896714	1542	-0.592697	0	0	0	0	not both up, not LTR5Hs flanking
ANKRD24	-0.352011	8908	-0.184493	0	0	0	0	not both up, not LTR5Hs flanking
ANKRD26	-0.445786	13264	-0.930902	0	0	0	0	not both up, not LTR5Hs flanking
ANKRD27	-0.350697	8813	-2.10734	0	0	0	0	not both up, not LTR5Hs flanking
ANKRD28	-0.253502	4804	0.147354	0	0	0	0	not both up, not LTR5Hs flanking
ANKRD29	-0.404986	11731	-2.7893	0	0	0	0	not both up, not LTR5Hs flanking
ANKRD30A	-0.47505	14077	-0.646495	0	0	0	0	not both up, not LTR5Hs flanking
ANKRD30BL	-0.207038	3846	-0.695244	0	0	0	0	not both up, not LTR5Hs flanking
ANKRD31	-0.333318	7664	-2.47793	0	0	0	0	not both up, not LTR5Hs flanking
ANKRD32	-0.40209	11585	-1.03398	0	0	0	0	not both up, not LTR5Hs flanking
ANKRD33B	-0.357852	9288	1.1021	0	0	0	0	not both up, not LTR5Hs flanking
ANKRD34B	-0.0716079	2300	-0.844592	0	0	0	0	not both up, not LTR5Hs flanking
ANKRD36	-0.128348	2765	-1.66814	0	0	0	0	not both up, not LTR5Hs flanking
ANKRD36B	-0.0599021	2228	-0.15106	0	0	0	0	not both up, not LTR5Hs flanking
ANKRD36C	-0.239346	4455	-2.21815	0	0	0	0	not both up, not LTR5Hs flanking
ANKRD37	-0.342087	8216	-0.430031	0	0	0	0	not both up, not LTR5Hs flanking
ANKRD39	-0.294705	5996	0.122715	0	0	0	0	not both up, not LTR5Hs flanking
ANKRD40	-0.126254	2745	-0.879214	0	0	0	0	not both up, not LTR5Hs flanking
ANKRD42	-0.351908	8899	1.14413	0	0	1	0	not both up, not LTR5Hs flanking
ANKRD44	-0.342511	8238	-3.53593	0	0	0	0	not both up, not LTR5Hs flanking
ANKRD45	-0.346115	8479	2.45561	0	0	1	0	not both up, not LTR5Hs flanking
ANKRD46	-0.285153	5658	-1.91048	0	0	0	0	not both up, not LTR5Hs flanking
ANKRD49	-0.375607	10330	-0.514658	0	0	0	0	not both up, not LTR5Hs flanking
ANKRD50	-0.382916	10720	-1.37692	0	0	0	0	not both up, not LTR5Hs flanking
ANKRD52	-0.209521	3876	-0.868665	0	0	0	0	not both up, not LTR5Hs flanking
ANKRD53	-0.314497	6777	0.2605	0	0	0	0	not both up, not LTR5Hs flanking
ANKRD54	-0.302343	6258	1.47686	0	0	1	0	not both up, not LTR5Hs flanking
ANKRD6	-0.375597	10329	-3.07612	0	0	0	0	not both up, not LTR5Hs flanking
ANKRD62	-0.317019	6878	-0.685384	0	0	0	0	not both up, not LTR5Hs flanking
ANKRD7	-0.346534	8512	1.04078	0	0	0	0	not both up, not LTR5Hs flanking
ANKRD9	-0.187722	3528	1.80205	0	0	1	0	not both up, not LTR5Hs flanking
ANKS1A	-0.12087	2693	0.0503872	0	0	0	0	not both up, not LTR5Hs flanking
ANKS1B	-0.436869	12998	-2.08226	0	0	0	0	not both up, not LTR5Hs flanking
ANKS3	-0.410325	11986	1.00638	0	0	1	0	not both up, not LTR5Hs flanking
ANKS6	-0.428174	12643	-1.35049	0	0	0	0	not both up, not LTR5Hs flanking
ANKZF1	-0.263186	5060	-0.958975	0	0	0	0	not both up, not LTR5Hs flanking
ANLN	-0.127933	2761	-1.0768	0	0	0	0	not both up, not LTR5Hs flanking
ANO1	-0.389804	11073	-2.51904	0	0	0	0	not both up, not LTR5Hs flanking
ANO10	-0.246637	4639	-1.23761	0	0	0	0	not both up, not LTR5Hs flanking
ANO3	-0.314048	6761	-2.1085	0	0	0	0	not both up, not LTR5Hs flanking
ANO4	-0.491694	14401	-1.87857	0	0	0	0	not both up, not LTR5Hs flanking
ANO5	-0.467678	13904	-3.29888	0	0	0	0	not both up, not LTR5Hs flanking
ANO6	-0.0306873	2063	-1.58622	0	0	0	0	not both up, not LTR5Hs flanking
ANO7	-0.240987	4497	0.168692	0	0	0	0	not both up, not LTR5Hs flanking
ANO8	0.236309	1130	-0.818104	0	1	0	0	not both up, not LTR5Hs flanking
ANO9	0.507115	640	-0.557847	0	1	0	0	not both up, not LTR5Hs flanking
ANP32A	-0.270631	5237	-1.6602	0	0	0	0	not both up, not LTR5Hs flanking
ANP32B	-0.376255	10364	-0.738678	0	0	0	0	not both up, not LTR5Hs flanking
ANP32E	-0.301282	6217	-1.95806	0	0	0	0	not both up, not LTR5Hs flanking
ANPEP	-0.0490672	2171	2.74438	0	0	0	0	not both up, not LTR5Hs flanking
ANTXR1	-0.405978	11786	-6.9733	0	0	0	0	not both up, not LTR5Hs flanking
ANTXR2	-0.388828	11023	0.098462	0	0	0	0	not both up, not LTR5Hs flanking
ANXA1	-0.209533	3877	5.76906	0	0	1	0	not both up, not LTR5Hs flanking
ANXA11	-0.400477	11519	1.49322	0	0	1	0	not both up, not LTR5Hs flanking
ANXA13	-0.167589	3243	-0.710848	0	0	0	0	not both up, not LTR5Hs flanking
ANXA2	-0.135218	2839	3.82012	0	0	1	0	not both up, not LTR5Hs flanking
ANXA2R	-0.0976214	2502	1.12453	0	0	0	0	not both up, not LTR5Hs flanking
ANXA4	-0.32329	7173	1.38191	0	0	1	0	not both up, not LTR5Hs flanking
ANXA5	-0.277118	5415	-1.95485	0	0	0	0	not both up, not LTR5Hs flanking
ANXA6	0.163386	1325	0.619911	0	1	0	0	not both up, not LTR5Hs flanking
ANXA7	-0.548274	15033	0.0176201	0	0	0	0	not both up, not LTR5Hs flanking
ANXA8L1	-0.350939	8834	-0.0250218	0	0	0	0	not both up, not LTR5Hs flanking
ANXA9	-0.19463	3628	-1.72471	0	0	0	0	not both up, not LTR5Hs flanking
AOC2	-0.401539	11565	-0.0523387	0	0	0	0	not both up, not LTR5Hs flanking
AOC3	-0.310107	6577	-0.467987	0	0	0	0	not both up, not LTR5Hs flanking
AOX1	-0.394643	11267	-3.14674	0	0	0	0	not both up, not LTR5Hs flanking
AP000866.1	-0.263403	5065	-1.01659	0	0	0	0	not both up, not LTR5Hs flanking
AP1AR	-0.362912	9594	-1.05336	0	0	0	0	not both up, not LTR5Hs flanking
AP1B1	-0.114469	2636	1.27064	0	0	1	0	not both up, not LTR5Hs flanking
AP1G1	-0.400148	11504	-1.15035	0	0	0	0	not both up, not LTR5Hs flanking
AP1G2	-0.0809519	2363	1.19335	0	0	1	0	not both up, not LTR5Hs flanking
AP1M1	-0.459999	13686	0.0323004	0	0	0	0	not both up, not LTR5Hs flanking
AP1M2	-0.188557	3540	3.68403	0	0	1	0	not both up, not LTR5Hs flanking
AP1S2	-0.375467	10326	-5.10202	0	0	0	0	not both up, not LTR5Hs flanking
AP1S3	-0.425479	12556	-3.21941	0	0	0	0	not both up, not LTR5Hs flanking
AP2A1	-0.146909	2978	0.798027	0	0	0	0	not both up, not LTR5Hs flanking
AP2A2	-0.21562	3974	0.408261	0	0	0	0	not both up, not LTR5Hs flanking
AP2B1	-0.190005	3570	0.17096	0	0	0	0	not both up, not LTR5Hs flanking
AP2M1	-0.204083	3790	0.540435	0	0	0	0	not both up, not LTR5Hs flanking
AP2S1	-0.305806	6385	0.681781	0	0	0	0	not both up, not LTR5Hs flanking
AP3B1	-0.0565161	2203	-1.19889	0	0	0	0	not both up, not LTR5Hs flanking
AP3B2	-0.154085	3079	-2.01119	0	0	0	0	not both up, not LTR5Hs flanking
AP3D1	-0.43032	12728	0.771985	0	0	0	0	not both up, not LTR5Hs flanking
AP3M1	-0.331016	7539	-1.83086	0	0	0	0	not both up, not LTR5Hs flanking
AP3M2	-0.41345	12112	-1.04985	0	0	0	0	not both up, not LTR5Hs flanking
AP3S1	-0.537516	14958	-0.796015	0	0	0	0	not both up, not LTR5Hs flanking
AP3S2	-0.295749	6038	-1.59643	0	0	0	0	not both up, not LTR5Hs flanking
AP4B1	-0.416838	12237	0.247135	0	0	0	0	not both up, not LTR5Hs flanking
AP4E1	-0.258067	4926	-0.971831	0	0	0	0	not both up, not LTR5Hs flanking
AP4M1	-0.33085	7531	0.257801	0	0	0	0	not both up, not LTR5Hs flanking
AP4S1	-0.256507	4879	-1.27325	0	0	0	0	not both up, not LTR5Hs flanking
AP5B1	-0.277255	5418	2.32359	0	0	1	0	not both up, not LTR5Hs flanking
AP5M1	-0.398814	11441	-0.144205	0	0	0	0	not both up, not LTR5Hs flanking
AP5S1	-0.352312	8932	2.41854	0	0	1	0	not both up, not LTR5Hs flanking
AP5Z1	-0.259257	4957	2.27283	0	0	1	0	not both up, not LTR5Hs flanking
APAF1	-0.371184	10077	-1.64176	0	0	0	0	not both up, not LTR5Hs flanking
APBA1	-0.18351	3472	-0.530409	0	0	0	0	not both up, not LTR5Hs flanking
APBA2	-0.425145	12538	-1.62632	0	0	0	0	not both up, not LTR5Hs flanking
APBA3	-0.382703	10711	2.14034	0	0	1	0	not both up, not LTR5Hs flanking
APBB1	-0.105668	2566	-2.72595	0	0	0	0	not both up, not LTR5Hs flanking
APBB1IP	-0.207004	3843	0.0768101	0	0	0	0	not both up, not LTR5Hs flanking
APBB2	0.103557	1497	-3.36672	0	1	0	0	not both up, not LTR5Hs flanking
APBB3	-0.16822	3248	0.33817	0	0	0	0	not both up, not LTR5Hs flanking
APC	-0.448222	13350	-2.31161	0	0	0	0	not both up, not LTR5Hs flanking
APC2	-0.346448	8505	0.0379791	0	0	0	0	not both up, not LTR5Hs flanking
APCDD1	-0.145837	2962	-1.73395	0	0	0	0	not both up, not LTR5Hs flanking
APCDD1L	-0.508342	14688	-1.8785	0	0	0	0	not both up, not LTR5Hs flanking
APEH	-0.397565	11380	-0.0746505	0	0	0	0	not both up, not LTR5Hs flanking
APEX1	-0.389542	11060	0.0232373	0	0	0	0	not both up, not LTR5Hs flanking
APEX2	-0.331432	7570	1.91071	0	0	1	0	not both up, not LTR5Hs flanking
APH1A	-0.265053	5116	0.333308	0	0	0	0	not both up, not LTR5Hs flanking
APH1B	-0.401366	11559	-4.00513	0	0	0	0	not both up, not LTR5Hs flanking
API5	-0.417771	12279	-1.58454	0	0	0	0	not both up, not LTR5Hs flanking
APIP	-0.409514	11946	-0.810079	0	0	0	0	not both up, not LTR5Hs flanking
APLF	-0.340582	8116	-2.07058	0	0	0	0	not both up, not LTR5Hs flanking
APLN	-0.374989	10297	-4.12589	0	0	0	0	not both up, not LTR5Hs flanking
APLNR	0.513219	630	-0.999056	0	1	0	0	not both up, not LTR5Hs flanking
APLP1	-0.354405	9068	-0.0180263	0	0	0	0	not both up, not LTR5Hs flanking
APLP2	0.211924	1192	0.131323	0	1	0	0	not both up, not LTR5Hs flanking
APMAP	-0.305712	6382	-0.120102	0	0	0	0	not both up, not LTR5Hs flanking
APOA1	-0.298034	6115	1.73314	0	0	0	0	not both up, not LTR5Hs flanking
APOA1BP	-0.492792	14421	-2.23248	0	0	0	0	not both up, not LTR5Hs flanking
APOA2	0.603041	466	0.418483	0	1	0	0	not both up, not LTR5Hs flanking
APOBEC3C	-0.429634	12705	-0.955239	0	0	0	0	not both up, not LTR5Hs flanking
APOBEC3D	-0.463253	13782	0.906487	0	0	0	0	not both up, not LTR5Hs flanking
APOBEC3F	-0.430137	12719	1.87756	0	0	1	0	not both up, not LTR5Hs flanking
APOBEC3G	-0.312956	6712	3.58746	0	0	1	0	not both up, not LTR5Hs flanking
APOBEC3H	-0.431884	12790	1.07125	0	0	0	0	not both up, not LTR5Hs flanking
APOBR	-0.0748189	2319	0.00640743	0	0	0	0	not both up, not LTR5Hs flanking
APOD	-0.330752	7526	0.0789328	0	0	0	0	not both up, not LTR5Hs flanking
APOE	-0.132569	2807	3.10393	0	0	1	0	not both up, not LTR5Hs flanking
APOL2	-0.421116	12408	-3.90459	0	0	0	0	not both up, not LTR5Hs flanking
APOLD1	-0.36798	9893	-3.90712	0	0	0	0	not both up, not LTR5Hs flanking
APOM	-0.541833	14993	-2.9793	0	0	0	0	not both up, not LTR5Hs flanking
APOO	-0.46419	13809	-1.69829	0	0	0	0	not both up, not LTR5Hs flanking
APOOL	-0.214777	3958	0.705302	0	0	0	0	not both up, not LTR5Hs flanking
APOPT1	-0.485416	14289	0.588335	0	0	0	0	not both up, not LTR5Hs flanking
APP	-0.0691947	2288	-2.76105	0	0	0	0	not both up, not LTR5Hs flanking
APPBP2	-0.34823	8625	-2.65318	0	0	0	0	not both up, not LTR5Hs flanking
APPL1	-0.495385	14473	-0.84837	0	0	0	0	not both up, not LTR5Hs flanking
APPL2	-0.301894	6242	-2.15608	0	0	0	0	not both up, not LTR5Hs flanking
APRT	-0.266747	5156	-0.0437211	0	0	0	0	not both up, not LTR5Hs flanking
APTX	-0.507333	14669	-0.523632	0	0	0	0	not both up, not LTR5Hs flanking
AQP1	-0.0982855	2507	-0.683151	0	0	0	0	not both up, not LTR5Hs flanking
AQP11	-0.38657	10901	0.987622	0	0	0	0	not both up, not LTR5Hs flanking
AQP4	-0.388752	11021	-1.8565	0	0	0	0	not both up, not LTR5Hs flanking
AQP5	-0.293688	5956	-0.682596	0	0	0	0	not both up, not LTR5Hs flanking
AQR	-0.311675	6654	-1.24251	0	0	0	0	not both up, not LTR5Hs flanking
AR	0.00475436	1887	-3.57016	0	0	0	0	not both up, not LTR5Hs flanking
ARAF	-0.0810537	2366	1.5227	0	0	1	0	not both up, not LTR5Hs flanking
ARAP1	-0.316249	6850	1.31336	0	0	1	0	not both up, not LTR5Hs flanking
ARAP2	-0.354588	9077	-3.87462	0	0	0	0	not both up, not LTR5Hs flanking
ARAP3	-0.112342	2619	-3.30913	0	0	0	0	not both up, not LTR5Hs flanking
ARC	-0.373758	10237	-2.28404	0	0	0	0	not both up, not LTR5Hs flanking
ARCN1	-0.469057	13944	-1.31828	0	0	0	0	not both up, not LTR5Hs flanking
AREG	-0.35453	9073	-0.462515	0	0	0	0	not both up, not LTR5Hs flanking
AREL1	-0.339095	8009	-0.207283	0	0	0	0	not both up, not LTR5Hs flanking
ARF1	-0.43127	12765	0.802064	0	0	0	0	not both up, not LTR5Hs flanking
ARF3	-0.397753	11392	0.735332	0	0	0	0	not both up, not LTR5Hs flanking
ARF4	-0.38062	10589	-1.10319	0	0	0	0	not both up, not LTR5Hs flanking
ARF5	-0.248054	4670	-0.107462	0	0	0	0	not both up, not LTR5Hs flanking
ARF6	-0.0619498	2242	-0.551569	0	0	0	0	not both up, not LTR5Hs flanking
ARFGAP1	-0.125123	2734	1.8934	0	0	1	0	not both up, not LTR5Hs flanking
ARFGAP2	-0.242907	4533	0.586902	0	0	0	0	not both up, not LTR5Hs flanking
ARFGAP3	-0.349334	8708	-0.382675	0	0	0	0	not both up, not LTR5Hs flanking
ARFGEF1	-0.298064	6117	-0.058934	0	0	0	0	not both up, not LTR5Hs flanking
ARFGEF2	0.384679	836	0.934686	0	1	0	0	not both up, not LTR5Hs flanking
ARFIP1	-0.488866	14355	-0.203513	0	0	0	0	not both up, not LTR5Hs flanking
ARFIP2	-0.342818	8259	0.933575	0	0	0	0	not both up, not LTR5Hs flanking
ARFRP1	-0.425982	12573	1.6935	0	0	1	0	not both up, not LTR5Hs flanking
ARG2	-0.384772	10821	-1.96322	0	0	0	0	not both up, not LTR5Hs flanking
ARGLU1	-0.0156483	1981	-1.82061	0	0	0	0	not both up, not LTR5Hs flanking
ARHGAP10	-0.383519	10746	1.50971	0	0	1	0	not both up, not LTR5Hs flanking
ARHGAP11A	-0.369172	9954	-1.39836	0	0	0	0	not both up, not LTR5Hs flanking
ARHGAP11B	-0.113937	2630	-0.938903	0	0	0	0	not both up, not LTR5Hs flanking
ARHGAP12	-0.318479	6943	-1.37339	0	0	0	0	not both up, not LTR5Hs flanking
ARHGAP17	-0.419173	12334	-0.664969	0	0	0	0	not both up, not LTR5Hs flanking
ARHGAP18	0.0310471	1772	0.72583	0	0	0	0	not both up, not LTR5Hs flanking
ARHGAP19	-0.204383	3794	-1.11345	0	0	0	0	not both up, not LTR5Hs flanking
ARHGAP20	-0.339948	8073	-0.640848	0	0	0	0	not both up, not LTR5Hs flanking
ARHGAP21	-0.423807	12493	-1.07543	0	0	0	0	not both up, not LTR5Hs flanking
ARHGAP22	-0.410462	11993	-1.76062	0	0	0	0	not both up, not LTR5Hs flanking
ARHGAP23	-0.522759	14836	-1.14681	0	0	0	0	not both up, not LTR5Hs flanking
ARHGAP24	0.0853333	1552	0.410124	0	0	0	0	not both up, not LTR5Hs flanking
ARHGAP25	-0.317413	6899	-2.14579	0	0	0	0	not both up, not LTR5Hs flanking
ARHGAP26	-0.496472	14500	-2.18182	0	0	0	0	not both up, not LTR5Hs flanking
ARHGAP27	-0.282358	5580	0.226708	0	0	0	0	not both up, not LTR5Hs flanking
ARHGAP28	0.0671047	1632	-3.4659	0	0	0	0	not both up, not LTR5Hs flanking
ARHGAP29	-0.182376	3458	-0.488673	0	0	0	0	not both up, not LTR5Hs flanking
ARHGAP30	-0.238523	4435	-1.16563	0	0	0	0	not both up, not LTR5Hs flanking
ARHGAP32	-0.347826	8591	-0.997755	0	0	0	0	not both up, not LTR5Hs flanking
ARHGAP33	-0.256693	4884	-0.901115	0	0	0	0	not both up, not LTR5Hs flanking
ARHGAP35	-0.338905	7995	-2.49872	0	0	0	0	not both up, not LTR5Hs flanking
ARHGAP36	-0.431145	12760	-2.33765	0	0	0	0	not both up, not LTR5Hs flanking
ARHGAP39	-0.308411	6500	0.360229	0	0	0	0	not both up, not LTR5Hs flanking
ARHGAP4	0.577209	526	-3.70133	0	1	0	0	not both up, not LTR5Hs flanking
ARHGAP40	-0.303513	6304	-0.864531	0	0	0	0	not both up, not LTR5Hs flanking
ARHGAP42	0.0136838	1851	1.79076	0	0	1	0	not both up, not LTR5Hs flanking
ARHGAP44	-0.378511	10485	-1.36679	0	0	0	0	not both up, not LTR5Hs flanking
ARHGAP5	-0.240851	4493	-0.330101	0	0	0	0	not both up, not LTR5Hs flanking
ARHGAP6	-0.29056	5834	-0.0389793	0	0	0	0	not both up, not LTR5Hs flanking
ARHGAP9	-0.380517	10581	0.396082	0	0	0	0	not both up, not LTR5Hs flanking
ARHGDIA	-0.157984	3133	0.459464	0	0	0	0	not both up, not LTR5Hs flanking
ARHGDIG	-0.17969	3416	-0.057303	0	0	0	0	not both up, not LTR5Hs flanking
ARHGEF1	-0.20584	3818	0.893211	0	0	0	0	not both up, not LTR5Hs flanking
ARHGEF10	0.571081	536	-1.39606	0	1	0	0	not both up, not LTR5Hs flanking
ARHGEF10L	-0.320269	7023	-2.06717	0	0	0	0	not both up, not LTR5Hs flanking
ARHGEF11	-0.256118	4873	1.38722	0	0	1	0	not both up, not LTR5Hs flanking
ARHGEF12	-0.23918	4450	-0.537141	0	0	0	0	not both up, not LTR5Hs flanking
ARHGEF15	1.29505	56	-0.32048	0	1	0	0	not both up, not LTR5Hs flanking
ARHGEF16	-0.0140231	1972	3.30579	0	0	1	0	not both up, not LTR5Hs flanking
ARHGEF17	-0.310371	6591	-1.07849	0	0	0	0	not both up, not LTR5Hs flanking
ARHGEF18	0.0560165	1673	0.793967	0	0	0	0	not both up, not LTR5Hs flanking
ARHGEF19	-0.423394	12479	-0.422438	0	0	0	0	not both up, not LTR5Hs flanking
ARHGEF2	0.649832	390	0.569261	0	1	0	0	not both up, not LTR5Hs flanking
ARHGEF25	-0.406587	11813	-0.808634	0	0	0	0	not both up, not LTR5Hs flanking
ARHGEF26	-0.472834	14035	-2.05332	0	0	0	0	not both up, not LTR5Hs flanking
ARHGEF28	-0.331148	7545	0.563983	0	0	0	0	not both up, not LTR5Hs flanking
ARHGEF3	-0.140385	2886	-1.55842	0	0	0	0	not both up, not LTR5Hs flanking
ARHGEF33	-0.348361	8634	-0.355157	0	0	0	0	not both up, not LTR5Hs flanking
ARHGEF35	-0.323237	7169	1.28452	0	0	1	0	not both up, not LTR5Hs flanking
ARHGEF37	-0.395898	11315	-0.669416	0	0	0	0	not both up, not LTR5Hs flanking
ARHGEF39	-0.384637	10810	-1.36736	0	0	0	0	not both up, not LTR5Hs flanking
ARHGEF4	-0.218621	4027	-0.676516	0	0	0	0	not both up, not LTR5Hs flanking
ARHGEF40	-0.469139	13946	-4.5566	0	0	0	0	not both up, not LTR5Hs flanking
ARHGEF5	-0.17486	3346	0.213795	0	0	0	0	not both up, not LTR5Hs flanking
ARHGEF6	-0.52157	14823	-4.06121	0	0	0	0	not both up, not LTR5Hs flanking
ARHGEF7	-0.404144	11682	-0.595051	0	0	0	0	not both up, not LTR5Hs flanking
ARHGEF9	-0.390464	11097	-2.07326	0	0	0	0	not both up, not LTR5Hs flanking
ARID1A	-0.386767	10910	-0.818891	0	0	0	0	not both up, not LTR5Hs flanking
ARID1B	-0.185673	3503	-1.31887	0	0	0	0	not both up, not LTR5Hs flanking
ARID2	-0.261059	4997	-2.28302	0	0	0	0	not both up, not LTR5Hs flanking
ARID3A	-0.147587	2989	1.95066	0	0	1	0	not both up, not LTR5Hs flanking
ARID3B	-0.496301	14496	-0.931052	0	0	0	0	not both up, not LTR5Hs flanking
ARID4A	-0.336543	7846	-1.94475	0	0	0	0	not both up, not LTR5Hs flanking
ARID4B	-0.354998	9111	-2.14353	0	0	0	0	not both up, not LTR5Hs flanking
ARID5A	-0.423417	12481	0.281508	0	0	0	0	not both up, not LTR5Hs flanking
ARID5B	0.56648	541	-0.0943253	0	1	0	0	not both up, not LTR5Hs flanking
ARIH1	-0.189625	3558	-0.854007	0	0	0	0	not both up, not LTR5Hs flanking
ARIH2	-0.524362	14850	1.07572	0	0	1	0	not both up, not LTR5Hs flanking
ARIH2OS	-0.262052	5029	-0.292519	0	0	0	0	not both up, not LTR5Hs flanking
ARL1	-0.432815	12836	-0.753711	0	0	0	0	not both up, not LTR5Hs flanking
ARL10	-0.236168	4383	-1.99249	0	0	0	0	not both up, not LTR5Hs flanking
ARL13B	-0.217536	4009	-1.84253	0	0	0	0	not both up, not LTR5Hs flanking
ARL14EP	-0.469434	13954	-1.53086	0	0	0	0	not both up, not LTR5Hs flanking
ARL15	0.246201	1105	-1.49494	0	1	0	0	not both up, not LTR5Hs flanking
ARL16	-0.372608	10169	0.0907945	0	0	0	0	not both up, not LTR5Hs flanking
ARL17A	-0.279586	5494	-0.93104	0	0	0	0	not both up, not LTR5Hs flanking
ARL17B	-0.45708	13608	-0.911072	0	0	0	0	not both up, not LTR5Hs flanking
ARL2	-0.30507	6353	-0.476557	0	0	0	0	not both up, not LTR5Hs flanking
ARL2BP	-0.31187	6668	-0.433957	0	0	0	0	not both up, not LTR5Hs flanking
ARL3	-0.494935	14462	-1.81977	0	0	0	0	not both up, not LTR5Hs flanking
ARL4A	-0.548918	15042	-2.87041	0	0	0	0	not both up, not LTR5Hs flanking
ARL4C	-0.304886	6347	-2.20839	0	0	0	0	not both up, not LTR5Hs flanking
ARL5A	-0.350893	8829	-0.979601	0	0	0	0	not both up, not LTR5Hs flanking
ARL5B	-0.385285	10844	-1.83482	0	0	0	0	not both up, not LTR5Hs flanking
ARL5C	-0.30546	6369	-0.609192	0	0	0	0	not both up, not LTR5Hs flanking
ARL6	-0.313286	6727	-1.49574	0	0	0	0	not both up, not LTR5Hs flanking
ARL6IP1	-0.00954931	1949	-1.28417	0	0	0	0	not both up, not LTR5Hs flanking
ARL6IP4	-0.531258	14906	0.739554	0	0	0	0	not both up, not LTR5Hs flanking
ARL6IP5	-0.394129	11246	-3.24799	0	0	0	0	not both up, not LTR5Hs flanking
ARL6IP6	-0.12206	2703	-0.787943	0	0	0	0	not both up, not LTR5Hs flanking
ARL9	-0.324698	7244	-0.508764	0	0	0	0	not both up, not LTR5Hs flanking
ARMC1	-0.36266	9578	-0.125679	0	0	0	0	not both up, not LTR5Hs flanking
ARMC10	-0.604738	15273	-1.05252	0	0	0	0	not both up, not LTR5Hs flanking
ARMC12	-0.376651	10383	-1.07041	0	0	0	0	not both up, not LTR5Hs flanking
ARMC2	-0.382154	10680	-0.702134	0	0	0	0	not both up, not LTR5Hs flanking
ARMC3	-0.431787	12787	1.56763	0	0	1	0	not both up, not LTR5Hs flanking
ARMC4	-0.470363	13977	-5.1212	0	0	0	0	not both up, not LTR5Hs flanking
ARMC5	-0.464829	13820	1.23287	0	0	1	0	not both up, not LTR5Hs flanking
ARMC6	-0.413063	12094	1.70957	0	0	1	0	not both up, not LTR5Hs flanking
ARMC7	-0.249453	4700	1.76152	0	0	1	0	not both up, not LTR5Hs flanking
ARMC8	-0.310577	6603	-1.10749	0	0	0	0	not both up, not LTR5Hs flanking
ARMC9	-0.27996	5505	-1.50251	0	0	0	0	not both up, not LTR5Hs flanking
ARMCX1	-0.305288	6362	-1.32497	0	0	0	0	not both up, not LTR5Hs flanking
ARMCX2	0.152282	1357	-2.43731	0	1	0	0	not both up, not LTR5Hs flanking
ARMCX3	0.578994	523	-0.495653	0	1	0	0	not both up, not LTR5Hs flanking
ARMCX4	-0.339487	8038	-2.32102	0	0	0	0	not both up, not LTR5Hs flanking
ARMCX5	-0.24467	4586	-1.17916	0	0	0	0	not both up, not LTR5Hs flanking
ARMCX6	0.396355	812	-1.11093	0	1	0	0	not both up, not LTR5Hs flanking
ARNT	-0.337155	7875	-1.17076	0	0	0	0	not both up, not LTR5Hs flanking
ARNT2	-0.520516	14815	-4.04875	0	0	0	0	not both up, not LTR5Hs flanking
ARNTL	-0.361732	9511	-0.943339	0	0	0	0	not both up, not LTR5Hs flanking
ARNTL2	-0.409339	11934	-0.560566	0	0	0	0	not both up, not LTR5Hs flanking
ARPC1A	-0.0787114	2352	0.749431	0	0	0	0	not both up, not LTR5Hs flanking
ARPC1B	-0.190186	3574	2.5267	0	0	1	0	not both up, not LTR5Hs flanking
ARPC2	-0.374072	10256	-0.760424	0	0	0	0	not both up, not LTR5Hs flanking
ARPC3	-0.219708	4045	-0.395696	0	0	0	0	not both up, not LTR5Hs flanking
ARPC4	-0.252433	4775	1.12208	0	0	1	0	not both up, not LTR5Hs flanking
ARPC5	-0.14251	2914	-0.655417	0	0	0	0	not both up, not LTR5Hs flanking
ARPC5L	-0.404251	11689	0.715614	0	0	0	0	not both up, not LTR5Hs flanking
ARPIN	-0.423962	12500	-1.4912	0	0	0	0	not both up, not LTR5Hs flanking
ARPP19	-0.306718	6418	-1.17684	0	0	0	0	not both up, not LTR5Hs flanking
ARRB2	-0.302431	6264	-1.48868	0	0	0	0	not both up, not LTR5Hs flanking
ARRDC1	-0.391722	11148	0.307213	0	0	0	0	not both up, not LTR5Hs flanking
ARRDC2	-0.3393	8024	3.2225	0	0	1	0	not both up, not LTR5Hs flanking
ARRDC3	-0.305796	6384	-0.341874	0	0	0	0	not both up, not LTR5Hs flanking
ARRDC4	-0.393853	11227	-3.94482	0	0	0	0	not both up, not LTR5Hs flanking
ARSA	-0.0468984	2164	-0.394769	0	0	0	0	not both up, not LTR5Hs flanking
ARSB	-0.185105	3498	-1.63117	0	0	0	0	not both up, not LTR5Hs flanking
ARSD	-0.263557	5067	-0.903228	0	0	0	0	not both up, not LTR5Hs flanking
ARSE	-0.345242	8422	-0.956544	0	0	0	0	not both up, not LTR5Hs flanking
ARSG	-0.356303	9190	-1.00168	0	0	0	0	not both up, not LTR5Hs flanking
ARSI	-0.0695034	2291	4.27616	0	0	1	0	not both up, not LTR5Hs flanking
ARSJ	1.36563	49	-4.57888	0	1	0	0	not both up, not LTR5Hs flanking
ARSK	-0.402816	11629	-2.86333	0	0	0	0	not both up, not LTR5Hs flanking
ART3	-0.351044	8842	-1.08268	0	0	0	0	not both up, not LTR5Hs flanking
ART5	-0.173999	3327	1.57306	0	0	1	0	not both up, not LTR5Hs flanking
ARTN	-0.232047	4296	-0.644255	0	0	0	0	not both up, not LTR5Hs flanking
ARV1	-0.435404	12938	-0.902007	0	0	0	0	not both up, not LTR5Hs flanking
ARVCF	-0.150828	3045	-1.96163	0	0	0	0	not both up, not LTR5Hs flanking
ARX	-0.451335	13434	3.95868	0	0	1	0	not both up, not LTR5Hs flanking
ASAH1	-0.365035	9714	-0.811332	0	0	0	0	not both up, not LTR5Hs flanking
ASAH2	-0.242467	4526	-1.15125	0	0	0	0	not both up, not LTR5Hs flanking
ASAH2B	-0.231624	4282	-1.19132	0	0	0	0	not both up, not LTR5Hs flanking
ASAP1	-0.34644	8503	-0.721128	0	0	0	0	not both up, not LTR5Hs flanking
ASAP2	-0.197467	3670	0.334966	0	0	0	0	not both up, not LTR5Hs flanking
ASAP3	0.926845	163	-1.70151	0	1	0	0	not both up, not LTR5Hs flanking
ASB1	-0.358935	9344	1.25128	0	0	1	0	not both up, not LTR5Hs flanking
ASB13	-0.258067	4927	-2.87548	0	0	0	0	not both up, not LTR5Hs flanking
ASB2	-0.374173	10264	-1.05142	0	0	0	0	not both up, not LTR5Hs flanking
ASB6	-0.246112	4621	2.20329	0	0	1	0	not both up, not LTR5Hs flanking
ASB7	-0.332097	7601	-1.33518	0	0	0	0	not both up, not LTR5Hs flanking
ASB8	-0.39376	11221	0.507652	0	0	0	0	not both up, not LTR5Hs flanking
ASB9	-0.386443	10892	-2.66899	0	0	0	0	not both up, not LTR5Hs flanking
ASCC1	-0.444203	13230	-1.27753	0	0	0	0	not both up, not LTR5Hs flanking
ASCC2	-0.0344799	2084	1.70907	0	0	1	0	not both up, not LTR5Hs flanking
ASCC3	-0.488675	14353	-0.0799801	0	0	0	0	not both up, not LTR5Hs flanking
ASCL1	0.258814	1082	-0.593188	0	1	0	0	not both up, not LTR5Hs flanking
ASCL2	-0.245883	4616	-0.125305	0	0	0	0	not both up, not LTR5Hs flanking
ASF1A	-0.427412	12614	-1.37018	0	0	0	0	not both up, not LTR5Hs flanking
ASF1B	-0.37002	10006	-0.254059	0	0	0	0	not both up, not LTR5Hs flanking
ASGR1	-0.318472	6942	-3.15869	0	0	0	0	not both up, not LTR5Hs flanking
ASGR2	-0.393948	11235	-0.700912	0	0	0	0	not both up, not LTR5Hs flanking
ASH2L	-0.156767	3113	2.30078	0	0	1	0	not both up, not LTR5Hs flanking
ASIC1	0.344506	915	-1.16161	0	1	0	0	not both up, not LTR5Hs flanking
ASIC2	-0.0674026	2277	0.743529	0	0	0	0	not both up, not LTR5Hs flanking
ASL	-0.334524	7728	0.527741	0	0	0	0	not both up, not LTR5Hs flanking
ASNA1	-0.481242	14209	0.757066	0	0	0	0	not both up, not LTR5Hs flanking
ASNS	-0.507218	14662	-1.62683	0	0	0	0	not both up, not LTR5Hs flanking
ASNSD1	-0.494622	14457	-1.05381	0	0	0	0	not both up, not LTR5Hs flanking
ASPG	-0.380249	10569	-0.916861	0	0	0	0	not both up, not LTR5Hs flanking
ASPH	-0.504225	14619	-2.27655	0	0	0	0	not both up, not LTR5Hs flanking
ASPHD1	-0.45232	13464	-1.90893	0	0	0	0	not both up, not LTR5Hs flanking
ASPHD2	-0.397647	11386	-1.44526	0	0	0	0	not both up, not LTR5Hs flanking
ASPM	-0.415396	12175	-2.11472	0	0	0	0	not both up, not LTR5Hs flanking
ASPRV1	-0.317621	6909	-0.793931	0	0	0	0	not both up, not LTR5Hs flanking
ASPSCR1	-0.0810185	2364	1.20255	0	0	1	0	not both up, not LTR5Hs flanking
ASS1	-0.214894	3962	2.38389	0	0	1	0	not both up, not LTR5Hs flanking
ASTE1	-0.464734	13819	-1.6194	0	0	0	0	not both up, not LTR5Hs flanking
ASTN1	-0.379504	10541	-4.4777	0	0	0	0	not both up, not LTR5Hs flanking
ASTN2	-0.36021	9427	0.88162	0	0	0	0	not both up, not LTR5Hs flanking
ASUN	-0.517807	14788	-1.94168	0	0	0	0	not both up, not LTR5Hs flanking
ASXL1	-0.262257	5038	-1.76204	0	0	0	0	not both up, not LTR5Hs flanking
ASXL2	-0.229086	4235	0.374745	0	0	0	0	not both up, not LTR5Hs flanking
ASXL3	-0.360984	9475	0.431329	0	0	0	0	not both up, not LTR5Hs flanking
ASZ1	-0.351778	8888	-0.687282	0	0	0	0	not both up, not LTR5Hs flanking
ATAD1	-0.41182	12044	-0.658351	0	0	0	0	not both up, not LTR5Hs flanking
ATAD2	-0.197363	3668	-2.79296	0	0	0	0	not both up, not LTR5Hs flanking
ATAD2B	-0.329959	7482	-1.68639	0	0	0	0	not both up, not LTR5Hs flanking
ATAD3A	-0.306768	6423	2.28548	0	0	1	0	not both up, not LTR5Hs flanking
ATAD3B	-0.210573	3892	6.10942	0	0	1	0	not both up, not LTR5Hs flanking
ATAD5	-0.309581	6553	-1.41422	0	0	0	0	not both up, not LTR5Hs flanking
ATAT1	-0.356883	9232	-1.42315	0	0	0	0	not both up, not LTR5Hs flanking
ATCAY	-0.308027	6479	0.268531	0	0	0	0	not both up, not LTR5Hs flanking
ATE1	-0.429202	12688	-0.699773	0	0	0	0	not both up, not LTR5Hs flanking
ATF1	-0.405747	11774	-0.29599	0	0	0	0	not both up, not LTR5Hs flanking
ATF2	-0.353208	8991	-1.50973	0	0	0	0	not both up, not LTR5Hs flanking
ATF3	-0.348592	8655	1.29423	0	0	1	0	not both up, not LTR5Hs flanking
ATF4	-0.255761	4864	0.902636	0	0	0	0	not both up, not LTR5Hs flanking
ATF5	-0.455305	13555	1.74985	0	0	1	0	not both up, not LTR5Hs flanking
ATF6	-0.369436	9972	-0.239522	0	0	0	0	not both up, not LTR5Hs flanking
ATF6B	-0.0378792	2109	0.464039	0	0	0	0	not both up, not LTR5Hs flanking
ATF7	-0.374026	10252	-0.510321	0	0	0	0	not both up, not LTR5Hs flanking
ATF7IP	-0.224209	4131	-0.967808	0	0	0	0	not both up, not LTR5Hs flanking
ATF7IP2	-0.367247	9846	-0.957131	0	0	0	0	not both up, not LTR5Hs flanking
ATG10	-0.131757	2794	-2.08016	0	0	0	0	not both up, not LTR5Hs flanking
ATG101	-0.456088	13577	1.66444	0	0	1	0	not both up, not LTR5Hs flanking
ATG12	-0.393818	11226	-1.01525	0	0	0	0	not both up, not LTR5Hs flanking
ATG13	-0.271101	5251	0.344755	0	0	0	0	not both up, not LTR5Hs flanking
ATG14	-0.307147	6443	-0.16557	0	0	0	0	not both up, not LTR5Hs flanking
ATG16L1	-0.299347	6163	1.81613	0	0	1	0	not both up, not LTR5Hs flanking
ATG16L2	-0.347398	8558	-2.05125	0	0	0	0	not both up, not LTR5Hs flanking
ATG2A	0.00639526	1879	1.55265	0	0	1	0	not both up, not LTR5Hs flanking
ATG2B	-0.41918	12335	-0.199634	0	0	0	0	not both up, not LTR5Hs flanking
ATG4A	-0.321619	7083	1.38754	0	0	1	0	not both up, not LTR5Hs flanking
ATG4B	-0.348862	8672	0.674241	0	0	0	0	not both up, not LTR5Hs flanking
ATG4C	-0.523044	14839	-2.03115	0	0	0	0	not both up, not LTR5Hs flanking
ATG4D	-0.413844	12124	1.03814	0	0	1	0	not both up, not LTR5Hs flanking
ATG5	-0.194033	3619	0.893848	0	0	0	0	not both up, not LTR5Hs flanking
ATG7	-0.306955	6430	-0.288554	0	0	0	0	not both up, not LTR5Hs flanking
ATG9A	-0.322848	7151	0.405856	0	0	0	0	not both up, not LTR5Hs flanking
ATHL1	-0.185672	3502	-1.5936	0	0	0	0	not both up, not LTR5Hs flanking
ATIC	-0.404861	11726	-0.0808026	0	0	0	0	not both up, not LTR5Hs flanking
ATL1	-0.621054	15308	-3.45521	0	0	0	0	not both up, not LTR5Hs flanking
ATL3	0.18421	1273	0.570481	0	1	0	0	not both up, not LTR5Hs flanking
ATM	-0.280113	5512	-1.02805	0	0	0	0	not both up, not LTR5Hs flanking
ATMIN	-0.191624	3588	-0.775841	0	0	0	0	not both up, not LTR5Hs flanking
ATOH7	-0.202249	3759	-3.84439	0	0	0	0	not both up, not LTR5Hs flanking
ATOH8	-0.418671	12308	0.245368	0	0	0	0	not both up, not LTR5Hs flanking
ATOX1	-0.13188	2798	0.0157175	0	0	0	0	not both up, not LTR5Hs flanking
ATP10A	2.15324	6	0.646218	0	1	0	0	not both up, not LTR5Hs flanking
ATP10D	-0.307694	6466	-2.09104	0	0	0	0	not both up, not LTR5Hs flanking
ATP11B	-0.441327	13142	-3.13159	0	0	0	0	not both up, not LTR5Hs flanking
ATP11C	-0.233896	4336	-1.10595	0	0	0	0	not both up, not LTR5Hs flanking
ATP13A3	-0.230627	4269	-0.901633	0	0	0	0	not both up, not LTR5Hs flanking
ATP1A1	-0.155995	3104	0.20571	0	0	0	0	not both up, not LTR5Hs flanking
ATP1A2	-0.386558	10899	-6.68737	0	0	0	0	not both up, not LTR5Hs flanking
ATP1A3	-0.406774	11820	2.24995	0	0	1	0	not both up, not LTR5Hs flanking
ATP1A4	0.617485	446	0.191025	0	1	0	0	not both up, not LTR5Hs flanking
ATP1B1	-0.283433	5611	-0.0604962	0	0	0	0	not both up, not LTR5Hs flanking
ATP1B2	-0.33671	7855	-4.41247	0	0	0	0	not both up, not LTR5Hs flanking
ATP1B3	-0.66097	17129.5	-1.00138	0	0	0	0	not both up, not LTR5Hs flanking
ATP2A1	-0.418701	12312	-0.448399	0	0	0	0	not both up, not LTR5Hs flanking
ATP2A2	0.00602018	1881	-0.829603	0	0	0	0	not both up, not LTR5Hs flanking
ATP2A3	-0.194477	3624	-0.145172	0	0	0	0	not both up, not LTR5Hs flanking
ATP2B1	-0.319349	6988	0.0762977	0	0	0	0	not both up, not LTR5Hs flanking
ATP2B3	-0.102389	2538	-0.699588	0	0	0	0	not both up, not LTR5Hs flanking
ATP2B4	-0.0507355	2176	0.511862	0	0	0	0	not both up, not LTR5Hs flanking
ATP2C1	0.67652	348	-0.576801	0	1	0	0	not both up, not LTR5Hs flanking
ATP2C2	-0.22368	4117	1.23821	0	0	1	0	not both up, not LTR5Hs flanking
ATP4A	-0.436752	12995	-1.01534	0	0	0	0	not both up, not LTR5Hs flanking
ATP5A1	-0.453129	13486	-0.550881	0	0	0	0	not both up, not LTR5Hs flanking
ATP5B	-0.383009	10721	0.435459	0	0	0	0	not both up, not LTR5Hs flanking
ATP5C1	-0.298307	6126	-0.948497	0	0	0	0	not both up, not LTR5Hs flanking
ATP5D	-0.417516	12265	1.54294	0	0	1	0	not both up, not LTR5Hs flanking
ATP5E	-0.335587	7798	-0.890745	0	0	0	0	not both up, not LTR5Hs flanking
ATP5EP2	-0.257565	4908	-0.664113	0	0	0	0	not both up, not LTR5Hs flanking
ATP5F1	-0.37162	10104	-0.322133	0	0	0	0	not both up, not LTR5Hs flanking
ATP5G1	-0.38196	10674	1.16445	0	0	1	0	not both up, not LTR5Hs flanking
ATP5G2	-0.526152	14864	-0.253494	0	0	0	0	not both up, not LTR5Hs flanking
ATP5G3	-0.370456	10025	0.589483	0	0	0	0	not both up, not LTR5Hs flanking
ATP5H	-0.307334	6450	-0.299965	0	0	0	0	not both up, not LTR5Hs flanking
ATP5I	0.162238	1329	-0.38199	0	1	0	0	not both up, not LTR5Hs flanking
ATP5J	-0.353668	9030	0.547734	0	0	0	0	not both up, not LTR5Hs flanking
ATP5J2	-0.321863	7101	-0.132056	0	0	0	0	not both up, not LTR5Hs flanking
ATP5L	-0.242285	4522	-0.454479	0	0	0	0	not both up, not LTR5Hs flanking
ATP5L2	-0.078381	2350	-0.220862	0	0	0	0	not both up, not LTR5Hs flanking
ATP5O	-0.462059	13748	-0.569219	0	0	0	0	not both up, not LTR5Hs flanking
ATP5S	-0.494664	14458	-0.571374	0	0	0	0	not both up, not LTR5Hs flanking
ATP5SL	-0.421313	12410	0.556981	0	0	0	0	not both up, not LTR5Hs flanking
ATP6AP1L	-0.386008	10874	-1.88037	0	0	0	0	not both up, not LTR5Hs flanking
ATP6AP2	0.549563	572	0.136306	0	1	0	0	not both up, not LTR5Hs flanking
ATP6V0A1	-0.155014	3091	-0.547165	0	0	0	0	not both up, not LTR5Hs flanking
ATP6V0A2	-0.0438994	2148	-0.228856	0	0	0	0	not both up, not LTR5Hs flanking
ATP6V0A4	0.354018	899	0.783194	0	1	0	0	not both up, not LTR5Hs flanking
ATP6V0B	-0.383138	10732	1.8346	0	0	1	0	not both up, not LTR5Hs flanking
ATP6V0C	-0.295759	6039	0.111903	0	0	0	0	not both up, not LTR5Hs flanking
ATP6V0D1	-0.325159	7269	1.52611	0	0	1	0	not both up, not LTR5Hs flanking
ATP6V0E1	-0.151397	3051	1.06107	0	0	1	0	not both up, not LTR5Hs flanking
ATP6V0E2	-0.130585	2783	-1.58233	0	0	0	0	not both up, not LTR5Hs flanking
ATP6V1A	-0.490805	14387	-0.266644	0	0	0	0	not both up, not LTR5Hs flanking
ATP6V1B1	-0.262238	5037	6.01687	0	0	1	0	not both up, not LTR5Hs flanking
ATP6V1B2	-0.487798	14334	-0.730584	0	0	0	0	not both up, not LTR5Hs flanking
ATP6V1C1	-0.365692	9760	-0.289138	0	0	0	0	not both up, not LTR5Hs flanking
ATP6V1D	-0.512409	14731	-0.898894	0	0	0	0	not both up, not LTR5Hs flanking
ATP6V1E1	-0.226635	4180	1.03242	0	0	1	0	not both up, not LTR5Hs flanking
ATP6V1E2	-0.374611	10282	-2.62918	0	0	0	0	not both up, not LTR5Hs flanking
ATP6V1F	-0.182794	3463	0.544807	0	0	0	0	not both up, not LTR5Hs flanking
ATP6V1G1	-0.0973629	2494	0.275314	0	0	0	0	not both up, not LTR5Hs flanking
ATP6V1G2	-0.346136	8480	-3.48773	0	0	0	0	not both up, not LTR5Hs flanking
ATP6V1H	-0.163422	3205	-0.227103	0	0	0	0	not both up, not LTR5Hs flanking
ATP7A	-0.354179	9059	-0.132035	0	0	0	0	not both up, not LTR5Hs flanking
ATP7B	0.0695995	1622	1.82575	0	0	1	0	not both up, not LTR5Hs flanking
ATP8A1	0.439975	741	-6.26946	0	1	0	0	not both up, not LTR5Hs flanking
ATP8A2	-0.227976	4206	-0.534641	0	0	0	0	not both up, not LTR5Hs flanking
ATP8B2	-0.139095	2873	3.25933	0	0	1	0	not both up, not LTR5Hs flanking
ATP8B3	-0.341103	8145	0.0221456	0	0	0	0	not both up, not LTR5Hs flanking
ATP9A	-0.480685	14191	0.727079	0	0	0	0	not both up, not LTR5Hs flanking
ATP9B	-0.150767	3043	0.526566	0	0	0	0	not both up, not LTR5Hs flanking
[truncated: 16,924 more rows]
