# Supplementary material for: A hominoid-specific endogenous retrovirus may have rewired the gene regulatory network shared between primordial germ cells and naïve pluripotent cells
Source: PLoS Genet. 2022 May 12;18(5):e1009846. doi: 10.1371/journal.pgen.1009846 (PMC9128956; doi:10.1371/journal.pgen.1009846)
Supplement: S5 Table — (XLSX) [file pgen.1009846.s018.xlsx]

## Sheet: Table S5
S5 Table Results of GO enrichment analysis using the genes that are present nearby LTR5_Hs and upregulated in both PGCLCs and naïve ESCs (related to Fig 5C)
Gene set name	Odds ratio	P value	FDR	Hit genes
REACTOME_GLYCOGEN_BREAKDOWN_GLYCOGENOLYSIS	41.5851	9.42051e-05	0.0497403	AGL, PHKA1, PYGB
PID_NECTIN_PATHWAY	23.4921	0.000419695	0.0886397	F11R, PVR, VAV2
BIOCARTA_PTDINS_PATHWAY	16.9914	0.00746336	0.993965	PFKL, VAV2
KEGG_GLUTATHIONE_METABOLISM	16.5137	0.000157203	0.0553355	GPX2, GSTA3, PGD, TXNDC12
REACTOME_GLUCOSE_METABOLISM	15.8012	2.89412e-05	0.0305619	AGL, ENO2, PFKL, PHKA1, PYGB
KEGG_PENTOSE_PHOSPHATE_PATHWAY	14.8651	0.00948197	1	PFKL, PGD
REACTOME_GLYCOLYSIS	14.8651	0.00948197	1	ENO2, PFKL
PID_TRAIL_PATHWAY	13.7201	0.0109474	1	CASP10, CFLAR
ST_TUMOR_NECROSIS_FACTOR_PATHWAY	13.2113	0.0117152	1	CFLAR, NFKB2
BIOCARTA_FAS_PATHWAY	12.7388	0.0125059	1	CASP10, CFLAR
REACTOME_CHYLOMICRON_MEDIATED_LIPID_TRANSPORT	12.628	0.0818278	1	LDLRAP1
REACTOME_OTHER_SEMAPHORIN_INTERACTIONS	12.628	0.0818278	1	PLXND1
BIOCARTA_CDC42RAC_PATHWAY	11.7855	0.0870408	1	WASL
BIOCARTA_DEATH_PATHWAY	11.5041	0.0150133	1	CASP10, CFLAR
REACTOME_TRANSPORT_TO_THE_GOLGI_AND_SUBSEQUENT_MODIFICATION	11.5041	0.0150133	1	MAN1C1, ST6GAL1
KEGG_CYSTEINE_AND_METHIONINE_METABOLISM	11.144	0.0158932	1	CTH, DNMT3L
REACTOME_ENERGY_DEPENDENT_REGULATION_OF_MTOR_BY_LKB1_AMPK	11.0483	0.0922245	1	RPTOR
REACTOME_POST_CHAPERONIN_TUBULIN_FOLDING_PATHWAY	11.0483	0.0922245	1	TBCD
REACTOME_RIP_MEDIATED_NFKB_ACTIVATION_VIA_DAI	10.3979	0.097379	1	NFKB2
REACTOME_N_GLYCAN_ANTENNAE_ELONGATION_IN_THE_MEDIAL_TRANS_GOLGI	10.3979	0.097379	1	ST6GAL1
SA_CASPASE_CASCADE	10.3979	0.097379	1	CASP10
REACTOME_TERMINATION_OF_O_GLYCAN_BIOSYNTHESIS	10.3979	0.097379	1	ST6GAL1
PID_FAS_PATHWAY	9.9037	0.0196263	1	CASP10, CFLAR
REACTOME_CHONDROITIN_SULFATE_BIOSYNTHESIS	9.81971	0.102505	1	CHST12
PID_EPHA2_FWD_PATHWAY	9.81971	0.102505	1	VAV2
REACTOME_NEPHRIN_INTERACTIONS	9.81971	0.102505	1	WASL
REACTOME_CITRIC_ACID_CYCLE_TCA_CYCLE	9.81971	0.102505	1	NNT
REACTOME_ENOS_ACTIVATION_AND_REGULATION	9.81971	0.102505	1	WASL
BIOCARTA_ATRBRCA_PATHWAY	9.30238	0.107601	1	HUS1
BIOCARTA_ACTINY_PATHWAY	9.30238	0.107601	1	WASL
PID_INTEGRIN3_PATHWAY	8.91143	0.0236881	1	F11R, PVR
REACTOME_TRAF6_MEDIATED_NFKB_ACTIVATION	8.83679	0.112669	1	NFKB2
REACTOME_DOWNREGULATION_OF_TGF_BETA_RECEPTOR_SIGNALING	8.83679	0.112669	1	PPP1R15A
REACTOME_MITOCHONDRIAL_TRNA_AMINOACYLATION	8.83679	0.112669	1	AARS2
BIOCARTA_CASPASE_PATHWAY	8.41554	0.117709	1	CASP10
BIOCARTA_CERAMIDE_PATHWAY	8.41554	0.117709	1	NSMAF
KEGG_NICOTINATE_AND_NICOTINAMIDE_METABOLISM	8.41554	0.117709	1	NNT
KEGG_GLYCOSAMINOGLYCAN_BIOSYNTHESIS_CHONDROITIN_SULFATE	8.41554	0.117709	1	CHST12
KEGG_STARCH_AND_SUCROSE_METABOLISM	8.09957	0.0280624	1	AGL, PYGB
KEGG_N_GLYCAN_BIOSYNTHESIS	8.09957	0.0280624	1	MAN1C1, ST6GAL1
PID_CDC42_PATHWAY	8.04549	0.00737765	0.993965	TNK2, VAV2, WASL
REACTOME_SULFUR_AMINO_ACID_METABOLISM	8.03259	0.12272	1	CTH
REACTOME_GLUTATHIONE_CONJUGATION	8.03259	0.12272	1	GSTA3
REACTOME_KINESINS	8.03259	0.12272	1	KIF9
REACTOME_TAK1_ACTIVATES_NFKB_BY_PHOSPHORYLATION_AND_ACTIVATION_OF_IKKS_COMPLEX	8.03259	0.12272	1	NFKB2
REACTOME_ADHERENS_JUNCTIONS_INTERACTIONS	8.03259	0.12272	1	PVR
KEGG_NITROGEN_METABOLISM	8.03259	0.12272	1	CTH
REACTOME_CELL_CELL_JUNCTION_ORGANIZATION	7.74658	0.0303617	1	F11R, PVR
REACTOME_TGF_BETA_RECEPTOR_SIGNALING_ACTIVATES_SMADS	7.68294	0.127703	1	PPP1R15A
SA_B_CELL_RECEPTOR_COMPLEXES	7.68294	0.127703	1	VAV2
REACTOME_ELONGATION_ARREST_AND_RECOVERY	7.68294	0.127703	1	TCEA1
REACTOME_TIGHT_JUNCTION_INTERACTIONS	7.36242	0.132658	1	F11R
KEGG_SELENOAMINO_ACID_METABOLISM	7.36242	0.132658	1	CTH
KEGG_GALACTOSE_METABOLISM	7.06755	0.137585	1	PFKL
REACTOME_LIPOPROTEIN_METABOLISM	6.79536	0.142484	1	LDLRAP1
ST_GAQ_PATHWAY	6.79536	0.142484	1	NFKB2
SIG_IL4RECEPTOR_IN_B_LYPHOCYTES	6.79536	0.142484	1	MAP4K1
REACTOME_PKB_MEDIATED_EVENTS	6.54333	0.147356	1	RPTOR
REACTOME_FORMATION_OF_TRANSCRIPTION_COUPLED_NER_TC_NER_REPAIR_COMPLEX	6.54333	0.147356	1	TCEA1
PID_INTEGRIN2_PATHWAY	6.3093	0.1522	1	F11R
REACTOME_RIG_I_MDA5_MEDIATED_INDUCTION_OF_IFN_ALPHA_BETA_PATHWAYS	6.1399	0.0456087	1	CASP10, NFKB2
REACTOME_SIGNALING_BY_TGF_BETA_RECEPTOR_COMPLEX	6.1399	0.0456087	1	F11R, PPP1R15A
PID_CDC42_REG_PATHWAY	6.09141	0.157017	1	VAV2
PID_NEPHRIN_NEPH1_PATHWAY	6.09141	0.157017	1	WASL
KEGG_GLYCINE_SERINE_AND_THREONINE_METABOLISM	6.09141	0.157017	1	CTH
KEGG_GLYCOLYSIS_GLUCONEOGENESIS	6.03551	0.0469841	1	ENO2, PFKL
REACTOME_GLUCONEOGENESIS	5.88805	0.161807	1	ENO2
REACTOME_METABOLISM_OF_CARBOHYDRATES	5.87018	0.000322155	0.0850489	AGL, CHST12, ENO2, PFKL, PGD, PHKA1, PYGB
ST_FAS_SIGNALING_PATHWAY	5.837	0.0497802	1	CASP10, NFKB2
PID_NETRIN_PATHWAY	5.69781	0.16657	1	WASL
PID_BCR_5PATHWAY	5.6511	0.0526351	1	MAP4K1, VAV2
KEGG_DRUG_METABOLISM_CYTOCHROME_P450	5.5625	0.054084	1	FMO5, GSTA3
REACTOME_ABC_FAMILY_PROTEINS_MEDIATED_TRANSPORT	5.51946	0.171306	1	ABCC2
KEGG_INSULIN_SIGNALING_PATHWAY	5.47867	0.00753004	0.993965	PHKA1, PYGB, RPTOR, SOCS4
KEGG_FRUCTOSE_AND_MANNOSE_METABOLISM	5.35192	0.176016	1	PFKL
SIG_REGULATION_OF_THE_ACTIN_CYTOSKELETON_BY_RHO_GTPASES	5.35192	0.176016	1	WASL
SIG_CD40PATHWAYMAP	5.35192	0.176016	1	NFKB2
PID_EPO_PATHWAY	5.35192	0.176016	1	VAV2
PID_EPHA_FWDPATHWAY	5.35192	0.176016	1	VAV2
REACTOME_CELL_JUNCTION_ORGANIZATION	5.31258	0.0585145	1	F11R, PVR
PID_ERBB1_RECEPTOR_PROXIMAL_PATHWAY	5.19423	0.180699	1	WASL
PID_HIV_NEF_PATHWAY	5.19423	0.180699	1	CFLAR
REACTOME_ACTIVATION_OF_ATR_IN_RESPONSE_TO_REPLICATION_STRESS	5.19423	0.180699	1	HUS1
REACTOME_FORMATION_OF_RNA_POL_II_ELONGATION_COMPLEX_	5.19423	0.180699	1	TCEA1
KEGG_PRIMARY_IMMUNODEFICIENCY	5.19423	0.180699	1	AIRE
REACTOME_CELL_CELL_COMMUNICATION	5.07475	0.0241543	1	F11R, PVR, WASL
ST_GA13_PATHWAY	5.04555	0.185355	1	NFKB2
BIOCARTA_MET_PATHWAY	4.90514	0.189986	1	MAP4K1
PID_ATR_PATHWAY	4.77231	0.19459	1	HUS1
PID_ECADHERIN_NASCENT_AJ_PATHWAY	4.77231	0.19459	1	VAV2
REACTOME_NETRIN1_SIGNALING	4.77231	0.19459	1	WASL
PID_RAC1_REG_PATHWAY	4.77231	0.19459	1	VAV2
BIOCARTA_IL2RB_PATHWAY	4.77231	0.19459	1	CFLAR
ST_B_CELL_ANTIGEN_RECEPTOR	4.64647	0.199168	1	NFKB2
PID_MET_PATHWAY	4.56068	0.075757	1	RPTOR, WASL
REACTOME_ASPARAGINE_N_LINKED_GLYCOSYLATION	4.56068	0.075757	1	MAN1C1, ST6GAL1
PID_EPHB_FWD_PATHWAY	4.52709	0.203721	1	WASL
REACTOME_PYRUVATE_METABOLISM_AND_CITRIC_ACID_TCA_CYCLE	4.52709	0.203721	1	NNT
REACTOME_G2_M_CHECKPOINTS	4.41368	0.208248	1	HUS1
KEGG_AMINOACYL_TRNA_BIOSYNTHESIS	4.41368	0.208248	1	AARS2
PID_FANCONI_PATHWAY	4.3058	0.212749	1	HUS1
REACTOME_TRNA_AMINOACYLATION	4.3058	0.212749	1	AARS2
PID_BMP_PATHWAY	4.3058	0.212749	1	PPP1R15A
KEGG_APOPTOSIS	4.2848	0.084065	1	CASP10, CFLAR
REACTOME_TRANSCRIPTION_COUPLED_NER_TC_NER	4.20305	0.217226	1	TCEA1
REACTOME_LIPID_DIGESTION_MOBILIZATION_AND_TRANSPORT	4.20305	0.217226	1	LDLRAP1
SIG_CHEMOTAXIS	4.10509	0.221676	1	WASL
ST_T_CELL_SIGNAL_TRANSDUCTION	4.10509	0.221676	1	NFKB2
PID_TNF_PATHWAY	4.10509	0.221676	1	NSMAF
KEGG_VASOPRESSIN_REGULATED_WATER_REABSORPTION	4.10509	0.221676	1	DCTN5
KEGG_ABC_TRANSPORTERS	4.10509	0.221676	1	ABCC2
PID_DELTA_NP63_PATHWAY	4.01158	0.226102	1	GPX2
PID_RHOA_REG_PATHWAY	4.01158	0.226102	1	VAV2
KEGG_FC_GAMMA_R_MEDIATED_PHAGOCYTOSIS	3.95005	0.0961332	1	VAV2, WASL
REACTOME_TRANSPORT_OF_INORGANIC_CATIONS_ANIONS_AND_AMINO_ACIDS_OLIGOPEPTIDES	3.95005	0.0961332	1	SLC4A2, SLC4A8
PID_LKB1_PATHWAY	3.92222	0.230503	1	RPTOR
SIG_BCR_SIGNALING_PATHWAY	3.92222	0.230503	1	MAP4K1
KEGG_TYPE_II_DIABETES_MELLITUS	3.92222	0.230503	1	SOCS4
REACTOME_CHONDROITIN_SULFATE_DERMATAN_SULFATE_METABOLISM	3.83675	0.234879	1	CHST12
REACTOME_O_LINKED_GLYCOSYLATION_OF_MUCINS	3.75492	0.239231	1	ST6GAL1
REACTOME_NUCLEOTIDE_EXCISION_REPAIR	3.75492	0.239231	1	TCEA1
PID_CERAMIDE_PATHWAY	3.75492	0.239231	1	NSMAF
PID_CASPASE_PATHWAY	3.60127	0.24786	1	CASP10
KEGG_ARGININE_AND_PROLINE_METABOLISM	3.60127	0.24786	1	PRODH
REACTOME_PROTEIN_FOLDING	3.60127	0.24786	1	TBCD
REACTOME_METABOLISM_OF_VITAMINS_AND_COFACTORS	3.60127	0.24786	1	SLC25A16
PID_KIT_PATHWAY	3.52906	0.252138	1	MAP4K1
REACTOME_RNA_POL_II_PRE_TRANSCRIPTION_EVENTS	3.52906	0.252138	1	TCEA1
REACTOME_INTERFERON_ALPHA_BETA_SIGNALING	3.52906	0.252138	1	MX1
KEGG_MTOR_SIGNALING_PATHWAY	3.52906	0.252138	1	RPTOR
NABA_ECM_AFFILIATED	3.46135	0.0609776	1	CLEC4D, ITLN2, PLXND1
PID_ERBB1_DOWNSTREAM_PATHWAY	3.4491	0.119721	1	VAV2, WASL
PID_TAP63_PATHWAY	3.39296	0.260623	1	GPX2
KEGG_PATHOGENIC_ESCHERICHIA_COLI_INFECTION	3.32876	0.264829	1	WASL
PID_TGFBR_PATHWAY	3.26695	0.269012	1	PPP1R15A
KEGG_LEUKOCYTE_TRANSENDOTHELIAL_MIGRATION	3.25819	0.131049	1	F11R, VAV2
KEGG_RNA_DEGRADATION	3.20738	0.273171	1	ENO2
REACTOME_IMMUNOREGULATORY_INTERACTIONS_BETWEEN_A_LYMPHOID_AND_A_NON_LYMPHOID_CELL	3.20738	0.273171	1	PVR
KEGG_ARACHIDONIC_ACID_METABOLISM	3.20738	0.273171	1	GPX2
BIOCARTA_HIVNEF_PATHWAY	3.14993	0.277307	1	CFLAR
PID_NOTCH_PATHWAY	3.14993	0.277307	1	MFAP5
KEGG_RIG_I_LIKE_RECEPTOR_SIGNALING_PATHWAY	3.14993	0.277307	1	CASP10
PID_FAK_PATHWAY	3.09451	0.281419	1	WASL
PID_IL12_2PATHWAY	2.93931	0.293617	1	NFKB2
KEGG_CELL_ADHESION_MOLECULES_CAMS	2.93318	0.154384	1	F11R, PVR
PID_MYC_REPRESS_PATHWAY	2.89097	0.297638	1	CFLAR
PID_PDGFRB_PATHWAY	2.81602	0.164333	1	VAV2, WASL
REACTOME_ANTIGEN_PROCESSING_UBIQUITINATION_PROTEASOME_DEGRADATION	2.80351	0.0982376	1	LRRC41, SPSB2, UBE2Q2
PID_HIF1_TFPATHWAY	2.79889	0.305611	1	PFKL
REACTOME_SEMAPHORIN_INTERACTIONS	2.79889	0.305611	1	PLXND1
KEGG_METABOLISM_OF_XENOBIOTICS_BY_CYTOCHROME_P450	2.79889	0.305611	1	GSTA3
REACTOME_ANTIVIRAL_MECHANISM_BY_IFN_STIMULATED_GENES	2.79889	0.305611	1	MX1
KEGG_UBIQUITIN_MEDIATED_PROTEOLYSIS	2.77173	0.168345	1	AIRE, UBE2Q2
PID_TCR_PATHWAY	2.75501	0.309563	1	MAP4K1
KEGG_EPITHELIAL_CELL_SIGNALING_IN_HELICOBACTER_PYLORI_INFECTION	2.71248	0.313494	1	F11R
REACTOME_PI3K_CASCADE	2.71248	0.313494	1	RPTOR
REACTOME_PHASE_II_CONJUGATION	2.67124	0.317402	1	GSTA3
PID_TELOMERASE_PATHWAY	2.67124	0.317402	1	HUS1
KEGG_ADHERENS_JUNCTION	2.63123	0.321288	1	WASL
PID_MTOR_4PATHWAY	2.63123	0.321288	1	RPTOR
REACTOME_APOPTOSIS	2.5695	0.188638	1	CASP10, CFLAR
REACTOME_NFKB_AND_MAP_KINASES_ACTIVATION_MEDIATED_BY_TLR4_SIGNALING_REPERTOIRE	2.55469	0.328995	1	NFKB2
REACTOME_TRIF_MEDIATED_TLR3_SIGNALING	2.48246	0.336615	1	NFKB2
KEGG_CARDIAC_MUSCLE_CONTRACTION	2.44785	0.340393	1	CACNA2D2
REACTOME_TRAF6_MEDIATED_INDUCTION_OF_NFKB_AND_MAP_KINASES_UPON_TLR7_8_OR_9_ACTIVATION	2.41419	0.34415	1	NFKB2
PID_AVB3_INTEGRIN_PATHWAY	2.41419	0.34415	1	F11R
KEGG_ARRHYTHMOGENIC_RIGHT_VENTRICULAR_CARDIOMYOPATHY_ARVC	2.41419	0.34415	1	CACNA2D2
KEGG_B_CELL_RECEPTOR_SIGNALING_PATHWAY	2.41419	0.34415	1	VAV2
REACTOME_CLASS_I_MHC_MEDIATED_ANTIGEN_PROCESSING_PRESENTATION	2.34388	0.143853	1	LRRC41, SPSB2, UBE2Q2
REACTOME_INTEGRIN_CELL_SURFACE_INTERACTIONS	2.31852	0.355293	1	F11R
KEGG_FC_EPSILON_RI_SIGNALING_PATHWAY	2.31852	0.355293	1	VAV2
ST_INTEGRIN_SIGNALING_PATHWAY	2.20212	0.369859	1	TNK2
REACTOME_MYD88_MAL_CASCADE_INITIATED_ON_PLASMA_MEMBRANE	2.20212	0.369859	1	NFKB2
REACTOME_CELL_SURFACE_INTERACTIONS_AT_THE_VASCULAR_WALL	2.17482	0.373449	1	F11R
REACTOME_INSULIN_RECEPTOR_SIGNALLING_CASCADE	2.17482	0.373449	1	RPTOR
KEGG_HYPERTROPHIC_CARDIOMYOPATHY_HCM	2.14818	0.377019	1	CACNA2D2
BIOCARTA_MAPK_PATHWAY	2.09681	0.384098	1	MAP4K1
REACTOME_POST_TRANSLATIONAL_PROTEIN_MODIFICATION	2.05781	0.259453	1	MAN1C1, ST6GAL1
KEGG_CHEMOKINE_SIGNALING_PATHWAY	2.05781	0.259453	1	VAV2, WASL
KEGG_MAPK_SIGNALING_PATHWAY	2.05185	0.187877	1	CACNA2D2, MAP4K1, NFKB2
REACTOME_MHC_CLASS_II_ANTIGEN_PRESENTATION	2.04783	0.391098	1	DCTN5
KEGG_DILATED_CARDIOMYOPATHY	1.97848	0.401451	1	CACNA2D2
REACTOME_ACTIVATED_TLR4_SIGNALLING	1.95639	0.404863	1	NFKB2
REACTOME_LATE_PHASE_OF_HIV_LIFE_CYCLE	1.93479	0.408255	1	TCEA1
NABA_ECM_GLYCOPROTEINS	1.93297	0.282579	1	MFAP5, VWA1
REACTOME_METABOLISM_OF_AMINO_ACIDS_AND_DERIVATIVES	1.92236	0.28468	1	CTH, PRODH
REACTOME_RNA_POL_II_TRANSCRIPTION	1.91366	0.411629	1	TCEA1
KEGG_PYRIMIDINE_METABOLISM	1.87274	0.418319	1	ENTPD6
REACTOME_ADAPTIVE_IMMUNE_SYSTEM	1.8195	0.152337	1	DCTN5, LRRC41, PVR, SPSB2, UBE2Q2
REACTOME_DNA_REPAIR	1.75981	0.43794	1	TCEA1
REACTOME_FACTORS_INVOLVED_IN_MEGAKARYOCYTE_DEVELOPMENT_AND_PLATELET_PRODUCTION	1.75981	0.43794	1	KIF9
REACTOME_SIGNALING_BY_INSULIN_RECEPTOR	1.74229	0.441145	1	RPTOR
REACTOME_SIGNALING_BY_ILS	1.72512	0.444333	1	NFKB2
KEGG_REGULATION_OF_ACTIN_CYTOSKELETON	1.69835	0.334815	1	VAV2, WASL
REACTOME_HIV_LIFE_CYCLE	1.69176	0.450654	1	TCEA1
REACTOME_GLYCOSAMINOGLYCAN_METABOLISM	1.69176	0.450654	1	CHST12
KEGG_T_CELL_RECEPTOR_SIGNALING_PATHWAY	1.69176	0.450654	1	VAV2
REACTOME_TOLL_RECEPTOR_CASCADES	1.61373	0.466148	1	NFKB2
REACTOME_CELL_CYCLE_CHECKPOINTS	1.59897	0.469194	1	HUS1
REACTOME_INNATE_IMMUNE_SYSTEM	1.57568	0.367706	1	CASP10, NFKB2
KEGG_NATURAL_KILLER_CELL_MEDIATED_CYTOTOXICITY	1.57025	0.475235	1	VAV2
REACTOME_TCA_CYCLE_AND_RESPIRATORY_ELECTRON_TRANSPORT	1.52904	0.48417	1	NNT
REACTOME_SLC_MEDIATED_TRANSMEMBRANE_TRANSPORT	1.50753	0.387952	1	SLC4A2, SLC4A8
REACTOME_AXON_GUIDANCE	1.50753	0.387952	1	PLXND1, WASL
REACTOME_CYTOKINE_SIGNALING_IN_IMMUNE_SYSTEM	1.43306	0.411871	1	MX1, NFKB2
KEGG_TIGHT_JUNCTION	1.41738	0.510078	1	F11R
NABA_CORE_MATRISOME	1.35487	0.439193	1	MFAP5, VWA1
KEGG_JAK_STAT_SIGNALING_PATHWAY	1.34113	0.529334	1	SOCS4
REACTOME_BIOLOGICAL_OXIDATIONS	1.3309	0.532023	1	GSTA3
PID_P53_DOWNSTREAM_PATHWAY	1.32083	0.534697	1	CASP10
REACTOME_TRANSMEMBRANE_TRANSPORT_OF_SMALL_MOLECULES	1.32023	0.402859	1	ABCC2, SLC4A2, SLC4A8
REACTOME_METABOLISM_OF_PROTEINS	1.29709	0.413529	1	MAN1C1, ST6GAL1, TBCD
REACTOME_INTERFERON_SIGNALING	1.25431	0.552994	1	MX1
KEGG_PURINE_METABOLISM	1.17006	0.577902	1	ENTPD6
REACTOME_TRANSCRIPTION	1.1033	0.599142	1	TCEA1
REACTOME_GENERIC_TRANSCRIPTION_PATHWAY	1.06343	0.564492	1	ZNF517, ZNF552
KEGG_CALCIUM_SIGNALING_PATHWAY	1.01325	0.630095	1	PHKA1
KEGG_ENDOCYTOSIS	1.00156	0.634319	1	LDLRAP1
REACTOME_HIV_INFECTION	0.962679	0.64873	1	TCEA1
REACTOME_DEVELOPMENTAL_BIOLOGY	0.941219	0.629602	1	PLXND1, WASL
KEGG_FOCAL_ADHESION	0.893242	0.675886	1	VAV2
REACTOME_HEMOSTASIS	0.839652	0.689524	1	F11R, KIF9
NABA_ECM_REGULATORS	0.769969	0.728838	1	FAM20A
KEGG_PATHWAYS_IN_CANCER	0.548688	0.838717	1	NFKB2
REACTOME_CELL_CYCLE	0.472649	0.879287	1	HUS1
REACTOME_METABOLISM_OF_LIPIDS_AND_LIPOPROTEINS	0.378558	0.928067	1	LDLRAP1
PID_ILK_PATHWAY	0	1	1
BIOCARTA_VEGF_PATHWAY	0	1	1
BIOCARTA_AKAPCENTROSOME_PATHWAY	0	1	1
REACTOME_REGULATION_OF_SIGNALING_BY_CBL	0	1	1
BIOCARTA_TEL_PATHWAY	0	1	1
REACTOME_CREB_PHOSPHORYLATION_THROUGH_THE_ACTIVATION_OF_RAS	0	1	1
KEGG_VASCULAR_SMOOTH_MUSCLE_CONTRACTION	0	1	1
REACTOME_EFFECTS_OF_PIP2_HYDROLYSIS	0	1	1
REACTOME_DEPOSITION_OF_NEW_CENPA_CONTAINING_NUCLEOSOMES_AT_THE_CENTROMERE	0	1	1
SIG_PIP3_SIGNALING_IN_CARDIAC_MYOCTES	0	1	1
PID_AR_NONGENOMIC_PATHWAY	0	1	1
KEGG_BIOSYNTHESIS_OF_UNSATURATED_FATTY_ACIDS	0	1	1
KEGG_PARKINSONS_DISEASE	0	1	1
PID_IL8_CXCR2_PATHWAY	0	1	1
PID_AR_PATHWAY	0	1	1
BIOCARTA_NO1_PATHWAY	0	1	1
REACTOME_NEGATIVE_REGULATORS_OF_RIG_I_MDA5_SIGNALING	0	1	1
KEGG_ACUTE_MYELOID_LEUKEMIA	0	1	1
REACTOME_M_G1_TRANSITION	0	1	1
REACTOME_ASSOCIATION_OF_TRIC_CCT_WITH_TARGET_PROTEINS_DURING_BIOSYNTHESIS	0	1	1
REACTOME_GPCR_LIGAND_BINDING	0	1	1
REACTOME_SIGNALING_BY_BMP	0	1	1
REACTOME_PRE_NOTCH_TRANSCRIPTION_AND_TRANSLATION	0	1	1
PID_FOXM1_PATHWAY	0	1	1
REACTOME_REGULATION_OF_APOPTOSIS	0	1	1
BIOCARTA_CTCF_PATHWAY	0	1	1
KEGG_MELANOMA	0	1	1
REACTOME_IRON_UPTAKE_AND_TRANSPORT	0	1	1
KEGG_NEUROTROPHIN_SIGNALING_PATHWAY	0	1	1
BIOCARTA_BCELLSURVIVAL_PATHWAY	0	1	1
KEGG_PROXIMAL_TUBULE_BICARBONATE_RECLAMATION	0	1	1
REACTOME_TRIGLYCERIDE_BIOSYNTHESIS	0	1	1
REACTOME_REGULATION_OF_INSULIN_SECRETION	0	1	1
PID_INTEGRIN_A4B1_PATHWAY	0	1	1
REACTOME_APOPTOTIC_EXECUTION_PHASE	0	1	1
KEGG_COLORECTAL_CANCER	0	1	1
ST_WNT_BETA_CATENIN_PATHWAY	0	1	1
PID_P38_ALPHA_BETA_PATHWAY	0	1	1
KEGG_RENAL_CELL_CARCINOMA	0	1	1
REACTOME_ACTIVATION_OF_THE_MRNA_UPON_BINDING_OF_THE_CAP_BINDING_COMPLEX_AND_EIFS_AND_SUBSEQUENT_BINDING_TO_43S	0	1	1
BIOCARTA_ALK_PATHWAY	0	1	1
BIOCARTA_GCR_PATHWAY	0	1	1
REACTOME_TRANSFERRIN_ENDOCYTOSIS_AND_RECYCLING	0	1	1
REACTOME_ACTIVATION_OF_THE_PRE_REPLICATIVE_COMPLEX	0	1	1
REACTOME_ACTIVATION_OF_NF_KAPPAB_IN_B_CELLS	0	1	1
KEGG_ETHER_LIPID_METABOLISM	0	1	1
KEGG_AMINO_SUGAR_AND_NUCLEOTIDE_SUGAR_METABOLISM	0	1	1
BIOCARTA_PTEN_PATHWAY	0	1	1
REACTOME_RESPIRATORY_ELECTRON_TRANSPORT	0	1	1
REACTOME_DOWNSTREAM_SIGNALING_EVENTS_OF_B_CELL_RECEPTOR_BCR	0	1	1
BIOCARTA_PDGF_PATHWAY	0	1	1
KEGG_OLFACTORY_TRANSDUCTION	0	1	1
KEGG_FATTY_ACID_METABOLISM	0	1	1
REACTOME_NCAM1_INTERACTIONS	0	1	1
REACTOME_SYNTHESIS_SECRETION_AND_INACTIVATION_OF_GLP1	0	1	1
REACTOME_LIGAND_GATED_ION_CHANNEL_TRANSPORT	0	1	1
REACTOME_NITRIC_OXIDE_STIMULATES_GUANYLATE_CYCLASE	0	1	1
KEGG_ADIPOCYTOKINE_SIGNALING_PATHWAY	0	1	1
REACTOME_ACTIVATION_OF_BH3_ONLY_PROTEINS	0	1	1
PID_TXA2PATHWAY	0	1	1
REACTOME_SIGNALING_BY_ROBO_RECEPTOR	0	1	1
BIOCARTA_CHREBP2_PATHWAY	0	1	1
REACTOME_PTM_GAMMA_CARBOXYLATION_HYPUSINE_FORMATION_AND_ARYLSULFATASE_ACTIVATION	0	1	1
REACTOME_CTLA4_INHIBITORY_SIGNALING	0	1	1
REACTOME_PHOSPHOLIPASE_C_MEDIATED_CASCADE	0	1	1
REACTOME_INTERACTION_BETWEEN_L1_AND_ANKYRINS	0	1	1
PID_ARF6_DOWNSTREAM_PATHWAY	0	1	1
REACTOME_VIF_MEDIATED_DEGRADATION_OF_APOBEC3G	0	1	1
KEGG_PRION_DISEASES	0	1	1
REACTOME_SYNTHESIS_SECRETION_AND_DEACYLATION_OF_GHRELIN	0	1	1
PID_PDGFRA_PATHWAY	0	1	1
REACTOME_RNA_POL_II_TRANSCRIPTION_PRE_INITIATION_AND_PROMOTER_OPENING	0	1	1
ST_P38_MAPK_PATHWAY	0	1	1
PID_VEGFR1_2_PATHWAY	0	1	1
REACTOME_PLATELET_SENSITIZATION_BY_LDL	0	1	1
REACTOME_SYNTHESIS_OF_PC	0	1	1
REACTOME_SYNTHESIS_OF_PA	0	1	1
SA_TRKA_RECEPTOR	0	1	1
PID_WNT_SIGNALING_PATHWAY	0	1	1
BIOCARTA_BARRESTIN_SRC_PATHWAY	0	1	1
REACTOME_NEGATIVE_REGULATION_OF_FGFR_SIGNALING	0	1	1
BIOCARTA_EIF_PATHWAY	0	1	1
REACTOME_THROMBIN_SIGNALLING_THROUGH_PROTEINASE_ACTIVATED_RECEPTORS_PARS	0	1	1
KEGG_GLYCOSYLPHOSPHATIDYLINOSITOL_GPI_ANCHOR_BIOSYNTHESIS	0	1	1
PID_SYNDECAN_2_PATHWAY	0	1	1
BIOCARTA_NFKB_PATHWAY	0	1	1
BIOCARTA_CD40_PATHWAY	0	1	1
REACTOME_L1CAM_INTERACTIONS	0	1	1
REACTOME_G1_PHASE	0	1	1
REACTOME_ANTIGEN_ACTIVATES_B_CELL_RECEPTOR_LEADING_TO_GENERATION_OF_SECOND_MESSENGERS	0	1	1
BIOCARTA_MCALPAIN_PATHWAY	0	1	1
REACTOME_PEROXISOMAL_LIPID_METABOLISM	0	1	1
BIOCARTA_EPO_PATHWAY	0	1	1
REACTOME_BRANCHED_CHAIN_AMINO_ACID_CATABOLISM	0	1	1
PID_CD40_PATHWAY	0	1	1
REACTOME_PI_METABOLISM	0	1	1
REACTOME_PKA_MEDIATED_PHOSPHORYLATION_OF_CREB	0	1	1
SIG_PIP3_SIGNALING_IN_B_LYMPHOCYTES	0	1	1
BIOCARTA_SPRY_PATHWAY	0	1	1
BIOCARTA_BAD_PATHWAY	0	1	1
KEGG_TOLL_LIKE_RECEPTOR_SIGNALING_PATHWAY	0	1	1
NABA_SECRETED_FACTORS	0	1	1
PID_AVB3_OPN_PATHWAY	0	1	1
REACTOME_G_ALPHA_S_SIGNALLING_EVENTS	0	1	1
REACTOME_POST_TRANSLATIONAL_MODIFICATION_SYNTHESIS_OF_GPI_ANCHORED_PROTEINS	0	1	1
PID_MYC_PATHWAY	0	1	1
REACTOME_COLLAGEN_FORMATION	0	1	1
REACTOME_SIGNALING_BY_PDGF	0	1	1
PID_SYNDECAN_4_PATHWAY	0	1	1
PID_REG_GR_PATHWAY	0	1	1
KEGG_PROPANOATE_METABOLISM	0	1	1
REACTOME_LAGGING_STRAND_SYNTHESIS	0	1	1
REACTOME_SEMA4D_INDUCED_CELL_MIGRATION_AND_GROWTH_CONE_COLLAPSE	0	1	1
REACTOME_CD28_DEPENDENT_PI3K_AKT_SIGNALING	0	1	1
BIOCARTA_ERK5_PATHWAY	0	1	1
REACTOME_CYCLIN_A_B1_ASSOCIATED_EVENTS_DURING_G2_M_TRANSITION	0	1	1
REACTOME_FGFR_LIGAND_BINDING_AND_ACTIVATION	0	1	1
KEGG_MATURITY_ONSET_DIABETES_OF_THE_YOUNG	0	1	1
KEGG_GLYCOSPHINGOLIPID_BIOSYNTHESIS_LACTO_AND_NEOLACTO_SERIES	0	1	1
KEGG_DRUG_METABOLISM_OTHER_ENZYMES	0	1	1
PID_IL2_1PATHWAY	0	1	1
REACTOME_CLASS_B_2_SECRETIN_FAMILY_RECEPTORS	0	1	1
REACTOME_PACKAGING_OF_TELOMERE_ENDS	0	1	1
BIOCARTA_PAR1_PATHWAY	0	1	1
REACTOME_CIRCADIAN_CLOCK	0	1	1
REACTOME_PLATELET_ACTIVATION_SIGNALING_AND_AGGREGATION	0	1	1
REACTOME_COSTIMULATION_BY_THE_CD28_FAMILY	0	1	1
REACTOME_TRANSPORT_OF_MATURE_TRANSCRIPT_TO_CYTOPLASM	0	1	1
REACTOME_TRANSCRIPTIONAL_ACTIVITY_OF_SMAD2_SMAD3_SMAD4_HETEROTRIMER	0	1	1
ST_MYOCYTE_AD_PATHWAY	0	1	1
KEGG_TGF_BETA_SIGNALING_PATHWAY	0	1	1
REACTOME_DESTABILIZATION_OF_MRNA_BY_BRF1	0	1	1
REACTOME_TRANSMISSION_ACROSS_CHEMICAL_SYNAPSES	0	1	1
REACTOME_G_PROTEIN_BETA_GAMMA_SIGNALLING	0	1	1
REACTOME_PYRIMIDINE_METABOLISM	0	1	1
BIOCARTA_CDMAC_PATHWAY	0	1	1
KEGG_CITRATE_CYCLE_TCA_CYCLE	0	1	1
REACTOME_MITOTIC_G1_G1_S_PHASES	0	1	1
REACTOME_TRANSPORT_OF_MATURE_MRNA_DERIVED_FROM_AN_INTRONLESS_TRANSCRIPT	0	1	1
REACTOME_PI_3K_CASCADE	0	1	1
REACTOME_RNA_POL_III_TRANSCRIPTION_INITIATION_FROM_TYPE_3_PROMOTER	0	1	1
BIOCARTA_IL1R_PATHWAY	0	1	1
REACTOME_BMAL1_CLOCK_NPAS2_ACTIVATES_CIRCADIAN_EXPRESSION	0	1	1
REACTOME_GRB2_SOS_PROVIDES_LINKAGE_TO_MAPK_SIGNALING_FOR_INTERGRINS_	0	1	1
REACTOME_PEPTIDE_CHAIN_ELONGATION	0	1	1
ST_PHOSPHOINOSITIDE_3_KINASE_PATHWAY	0	1	1
REACTOME_ACTIVATED_NOTCH1_TRANSMITS_SIGNAL_TO_THE_NUCLEUS	0	1	1
REACTOME_G0_AND_EARLY_G1	0	1	1
BIOCARTA_P38MAPK_PATHWAY	0	1	1
BIOCARTA_RACCYCD_PATHWAY	0	1	1
REACTOME_METAL_ION_SLC_TRANSPORTERS	0	1	1
BIOCARTA_BIOPEPTIDES_PATHWAY	0	1	1
BIOCARTA_MEF2D_PATHWAY	0	1	1
REACTOME_BASE_EXCISION_REPAIR	0	1	1
REACTOME_ANTIGEN_PRESENTATION_FOLDING_ASSEMBLY_AND_PEPTIDE_LOADING_OF_CLASS_I_MHC	0	1	1
REACTOME_EXTENSION_OF_TELOMERES	0	1	1
BIOCARTA_HSP27_PATHWAY	0	1	1
PID_SHP2_PATHWAY	0	1	1
BIOCARTA_CCR5_PATHWAY	0	1	1
BIOCARTA_SHH_PATHWAY	0	1	1
BIOCARTA_IGF1R_PATHWAY	0	1	1
KEGG_RIBOSOME	0	1	1
REACTOME_FORMATION_OF_FIBRIN_CLOT_CLOTTING_CASCADE	0	1	1
BIOCARTA_INSULIN_PATHWAY	0	1	1
REACTOME_SHC_RELATED_EVENTS	0	1	1
REACTOME_GOLGI_ASSOCIATED_VESICLE_BIOGENESIS	0	1	1
BIOCARTA_INTEGRIN_PATHWAY	0	1	1
REACTOME_UNFOLDED_PROTEIN_RESPONSE	0	1	1
REACTOME_KERATAN_SULFATE_KERATIN_METABOLISM	0	1	1
REACTOME_ION_CHANNEL_TRANSPORT	0	1	1
BIOCARTA_RAC1_PATHWAY	0	1	1
REACTOME_RNA_POL_I_TRANSCRIPTION_INITIATION	0	1	1
BIOCARTA_NKT_PATHWAY	0	1	1
KEGG_TERPENOID_BACKBONE_BIOSYNTHESIS	0	1	1
KEGG_TYPE_I_DIABETES_MELLITUS	0	1	1
BIOCARTA_KERATINOCYTE_PATHWAY	0	1	1
REACTOME_ACTIVATED_TAK1_MEDIATES_P38_MAPK_ACTIVATION	0	1	1
REACTOME_GPVI_MEDIATED_ACTIVATION_CASCADE	0	1	1
PID_IGF1_PATHWAY	0	1	1
PID_FCER1_PATHWAY	0	1	1
KEGG_VIRAL_MYOCARDITIS	0	1	1
REACTOME_P53_INDEPENDENT_G1_S_DNA_DAMAGE_CHECKPOINT	0	1	1
REACTOME_VOLTAGE_GATED_POTASSIUM_CHANNELS	0	1	1
BIOCARTA_ACH_PATHWAY	0	1	1
REACTOME_RNA_POL_I_TRANSCRIPTION_TERMINATION	0	1	1
KEGG_SYSTEMIC_LUPUS_ERYTHEMATOSUS	0	1	1
BIOCARTA_ARF_PATHWAY	0	1	1
PID_PI3KCI_PATHWAY	0	1	1
PID_HEDGEHOG_GLI_PATHWAY	0	1	1
KEGG_ALANINE_ASPARTATE_AND_GLUTAMATE_METABOLISM	0	1	1
REACTOME_TRANSPORT_OF_GLUCOSE_AND_OTHER_SUGARS_BILE_SALTS_AND_ORGANIC_ACIDS_METAL_IONS_AND_AMINE_COMPOUNDS	0	1	1
PID_NFAT_TFPATHWAY	0	1	1
REACTOME_PPARA_ACTIVATES_GENE_EXPRESSION	0	1	1
PID_NFKAPPAB_ATYPICAL_PATHWAY	0	1	1
REACTOME_DIABETES_PATHWAYS	0	1	1
REACTOME_AMYLOIDS	0	1	1
KEGG_LINOLEIC_ACID_METABOLISM	0	1	1
PID_WNT_NONCANONICAL_PATHWAY	0	1	1
REACTOME_RAP1_SIGNALLING	0	1	1
REACTOME_SIGNALING_BY_ERBB2	0	1	1
REACTOME_DEFENSINS	0	1	1
NABA_BASEMENT_MEMBRANES	0	1	1
REACTOME_MITOTIC_M_M_G1_PHASES	0	1	1
PID_ER_NONGENOMIC_PATHWAY	0	1	1
REACTOME_RNA_POL_III_TRANSCRIPTION	0	1	1
REACTOME_DOWNREGULATION_OF_SMAD2_3_SMAD4_TRANSCRIPTIONAL_ACTIVITY	0	1	1
REACTOME_TRAFFICKING_OF_AMPA_RECEPTORS	0	1	1
REACTOME_DEADENYLATION_OF_MRNA	0	1	1
BIOCARTA_TH1TH2_PATHWAY	0	1	1
REACTOME_MAPK_TARGETS_NUCLEAR_EVENTS_MEDIATED_BY_MAP_KINASES	0	1	1
REACTOME_OLFACTORY_SIGNALING_PATHWAY	0	1	1
PID_ENDOTHELIN_PATHWAY	0	1	1
BIOCARTA_41BB_PATHWAY	0	1	1
KEGG_LYSINE_DEGRADATION	0	1	1
REACTOME_FORMATION_OF_INCISION_COMPLEX_IN_GG_NER	0	1	1
REACTOME_INHIBITION_OF_VOLTAGE_GATED_CA2_CHANNELS_VIA_GBETA_GAMMA_SUBUNITS	0	1	1
PID_AURORA_A_PATHWAY	0	1	1
REACTOME_MRNA_SPLICING_MINOR_PATHWAY	0	1	1
BIOCARTA_IL6_PATHWAY	0	1	1
KEGG_CYTOKINE_CYTOKINE_RECEPTOR_INTERACTION	0	1	1
REACTOME_SCFSKP2_MEDIATED_DEGRADATION_OF_P27_P21	0	1	1
REACTOME_SIGNAL_AMPLIFICATION	0	1	1
PID_IL3_PATHWAY	0	1	1
REACTOME_MRNA_3_END_PROCESSING	0	1	1
PID_INTEGRIN5_PATHWAY	0	1	1
REACTOME_MRNA_PROCESSING	0	1	1
REACTOME_NCAM_SIGNALING_FOR_NEURITE_OUT_GROWTH	0	1	1
BIOCARTA_RARRXR_PATHWAY	0	1	1
PID_ERA_GENOMIC_PATHWAY	0	1	1
PID_INTEGRIN_A9B1_PATHWAY	0	1	1
KEGG_RETINOL_METABOLISM	0	1	1
REACTOME_BIOSYNTHESIS_OF_THE_N_GLYCAN_PRECURSOR_DOLICHOL_LIPID_LINKED_OLIGOSACCHARIDE_LLO_AND_TRANSFER_TO_A_NASCENT_PROTEIN	0	1	1
KEGG_CYTOSOLIC_DNA_SENSING_PATHWAY	0	1	1
BIOCARTA_EIF4_PATHWAY	0	1	1
BIOCARTA_RHO_PATHWAY	0	1	1
REACTOME_CYTOCHROME_P450_ARRANGED_BY_SUBSTRATE_TYPE	0	1	1
REACTOME_LOSS_OF_NLP_FROM_MITOTIC_CENTROSOMES	0	1	1
BIOCARTA_RAS_PATHWAY	0	1	1
REACTOME_DESTABILIZATION_OF_MRNA_BY_TRISTETRAPROLIN_TTP	0	1	1
BIOCARTA_COMP_PATHWAY	0	1	1
KEGG_ALPHA_LINOLENIC_ACID_METABOLISM	0	1	1
REACTOME_GLUCURONIDATION	0	1	1
BIOCARTA_ARAP_PATHWAY	0	1	1
PID_CXCR4_PATHWAY	0	1	1
REACTOME_THROMBOXANE_SIGNALLING_THROUGH_TP_RECEPTOR	0	1	1
REACTOME_MRNA_SPLICING	0	1	1
REACTOME_NUCLEOTIDE_BINDING_DOMAIN_LEUCINE_RICH_REPEAT_CONTAINING_RECEPTOR_NLR_SIGNALING_PATHWAYS	0	1	1
REACTOME_PHOSPHOLIPID_METABOLISM	0	1	1
PID_HES_HEY_PATHWAY	0	1	1
REACTOME_DARPP_32_EVENTS	0	1	1
KEGG_ERBB_SIGNALING_PATHWAY	0	1	1
KEGG_BASAL_CELL_CARCINOMA	0	1	1
ST_ERK1_ERK2_MAPK_PATHWAY	0	1	1
KEGG_PANCREATIC_CANCER	0	1	1
REACTOME_MEIOTIC_SYNAPSIS	0	1	1
REACTOME_ACYL_CHAIN_REMODELLING_OF_PI	0	1	1
REACTOME_GLYCOSPHINGOLIPID_METABOLISM	0	1	1
REACTOME_ACYL_CHAIN_REMODELLING_OF_PC	0	1	1
REACTOME_ACYL_CHAIN_REMODELLING_OF_PE	0	1	1
REACTOME_ACYL_CHAIN_REMODELLING_OF_PG	0	1	1
BIOCARTA_GPCR_PATHWAY	0	1	1
REACTOME_SPHINGOLIPID_DE_NOVO_BIOSYNTHESIS	0	1	1
PID_TCPTP_PATHWAY	0	1	1
REACTOME_3_UTR_MEDIATED_TRANSLATIONAL_REGULATION	0	1	1
REACTOME_CROSS_PRESENTATION_OF_SOLUBLE_EXOGENOUS_ANTIGENS_ENDOSOMES	0	1	1
REACTOME_ACYL_CHAIN_REMODELLING_OF_PS	0	1	1
REACTOME_CDK_MEDIATED_PHOSPHORYLATION_AND_REMOVAL_OF_CDC6	0	1	1
BIOCARTA_CSK_PATHWAY	0	1	1
REACTOME_AMINE_LIGAND_BINDING_RECEPTORS	0	1	1
PID_GLYPICAN_1PATHWAY	0	1	1
REACTOME_DOWNSTREAM_SIGNAL_TRANSDUCTION	0	1	1
REACTOME_MUSCLE_CONTRACTION	0	1	1
KEGG_COMPLEMENT_AND_COAGULATION_CASCADES	0	1	1
REACTOME_ER_PHAGOSOME_PATHWAY	0	1	1
REACTOME_CLEAVAGE_OF_GROWING_TRANSCRIPT_IN_THE_TERMINATION_REGION_	0	1	1
REACTOME_SIGNALLING_TO_RAS	0	1	1
REACTOME_FORMATION_OF_THE_TERNARY_COMPLEX_AND_SUBSEQUENTLY_THE_43S_COMPLEX	0	1	1
REACTOME_AQUAPORIN_MEDIATED_TRANSPORT	0	1	1
PID_HEDGEHOG_2PATHWAY	0	1	1
REACTOME_IL_3_5_AND_GM_CSF_SIGNALING	0	1	1
PID_HIF1A_PATHWAY	0	1	1
REACTOME_ORC1_REMOVAL_FROM_CHROMATIN	0	1	1
REACTOME_ACTIVATED_AMPK_STIMULATES_FATTY_ACID_OXIDATION_IN_MUSCLE	0	1	1
BIOCARTA_PGC1A_PATHWAY	0	1	1
BIOCARTA_NGF_PATHWAY	0	1	1
REACTOME_G1_S_SPECIFIC_TRANSCRIPTION	0	1	1
REACTOME_SIGNALING_BY_NOTCH	0	1	1
REACTOME_SIGNALING_BY_EGFR_IN_CANCER	0	1	1
REACTOME_ADP_SIGNALLING_THROUGH_P2RY1	0	1	1
REACTOME_CLASS_A1_RHODOPSIN_LIKE_RECEPTORS	0	1	1
REACTOME_SYNTHESIS_OF_PIPS_AT_THE_GOLGI_MEMBRANE	0	1	1
KEGG_P53_SIGNALING_PATHWAY	0	1	1
BIOCARTA_IL22BP_PATHWAY	0	1	1
REACTOME_P75_NTR_RECEPTOR_MEDIATED_SIGNALLING	0	1	1
BIOCARTA_GH_PATHWAY	0	1	1
REACTOME_G1_S_TRANSITION	0	1	1
KEGG_ASCORBATE_AND_ALDARATE_METABOLISM	0	1	1
REACTOME_NA_CL_DEPENDENT_NEUROTRANSMITTER_TRANSPORTERS	0	1	1
BIOCARTA_RELA_PATHWAY	0	1	1
REACTOME_BASIGIN_INTERACTIONS	0	1	1
PID_TCR_CALCIUM_PATHWAY	0	1	1
REACTOME_INWARDLY_RECTIFYING_K_CHANNELS	0	1	1
PID_RHODOPSIN_PATHWAY	0	1	1
REACTOME_G_ALPHA1213_SIGNALLING_EVENTS	0	1	1
PID_A6B1_A6B4_INTEGRIN_PATHWAY	0	1	1
REACTOME_REGULATION_OF_GENE_EXPRESSION_IN_BETA_CELLS	0	1	1
REACTOME_SIGNALING_BY_SCF_KIT	0	1	1
REACTOME_NEUROTRANSMITTER_RECEPTOR_BINDING_AND_DOWNSTREAM_TRANSMISSION_IN_THE_POSTSYNAPTIC_CELL	0	1	1
REACTOME_GAP_JUNCTION_ASSEMBLY	0	1	1
BIOCARTA_AGR_PATHWAY	0	1	1
KEGG_SMALL_CELL_LUNG_CANCER	0	1	1
PID_ATM_PATHWAY	0	1	1
PID_RHOA_PATHWAY	0	1	1
WNT_SIGNALING	0	1	1
REACTOME_APC_C_CDC20_MEDIATED_DEGRADATION_OF_CYCLIN_B	0	1	1
REACTOME_STRIATED_MUSCLE_CONTRACTION	0	1	1
REACTOME_NGF_SIGNALLING_VIA_TRKA_FROM_THE_PLASMA_MEMBRANE	0	1	1
REACTOME_E2F_MEDIATED_REGULATION_OF_DNA_REPLICATION	0	1	1
REACTOME_NEP_NS2_INTERACTS_WITH_THE_CELLULAR_EXPORT_MACHINERY	0	1	1
REACTOME_G_BETA_GAMMA_SIGNALLING_THROUGH_PLC_BETA	0	1	1
PID_IL2_PI3K_PATHWAY	0	1	1
BIOCARTA_CARM_ER_PATHWAY	0	1	1
REACTOME_SYNTHESIS_OF_PIPS_AT_THE_PLASMA_MEMBRANE	0	1	1
REACTOME_HOST_INTERACTIONS_OF_HIV_FACTORS	0	1	1
BIOCARTA_MPR_PATHWAY	0	1	1
BIOCARTA_PYK2_PATHWAY	0	1	1
REACTOME_PHOSPHORYLATION_OF_THE_APC_C	0	1	1
KEGG_TRYPTOPHAN_METABOLISM	0	1	1
REACTOME_HDL_MEDIATED_LIPID_TRANSPORT	0	1	1
REACTOME_HS_GAG_DEGRADATION	0	1	1
PID_P38_ALPHA_BETA_DOWNSTREAM_PATHWAY	0	1	1
REACTOME_RNA_POL_I_PROMOTER_OPENING	0	1	1
REACTOME_SIGNALING_BY_NODAL	0	1	1
REACTOME_OPIOID_SIGNALLING	0	1	1
BIOCARTA_CXCR4_PATHWAY	0	1	1
REACTOME_ACETYLCHOLINE_BINDING_AND_DOWNSTREAM_EVENTS	0	1	1
REACTOME_ABCA_TRANSPORTERS_IN_LIPID_HOMEOSTASIS	0	1	1
REACTOME_INHIBITION_OF_INSULIN_SECRETION_BY_ADRENALINE_NORADRENALINE	0	1	1
PID_ECADHERIN_KERATINOCYTE_PATHWAY	0	1	1
REACTOME_GLUTAMATE_NEUROTRANSMITTER_RELEASE_CYCLE	0	1	1
KEGG_PYRUVATE_METABOLISM	0	1	1
REACTOME_FANCONI_ANEMIA_PATHWAY	0	1	1
BIOCARTA_TCR_PATHWAY	0	1	1
PID_ARF_3PATHWAY	0	1	1
PID_RAC1_PATHWAY	0	1	1
BIOCARTA_TOLL_PATHWAY	0	1	1
REACTOME_YAP1_AND_WWTR1_TAZ_STIMULATED_GENE_EXPRESSION	0	1	1
KEGG_SNARE_INTERACTIONS_IN_VESICULAR_TRANSPORT	0	1	1
BIOCARTA_EDG1_PATHWAY	0	1	1
PID_ECADHERIN_STABILIZATION_PATHWAY	0	1	1
REACTOME_RNA_POL_III_TRANSCRIPTION_TERMINATION	0	1	1
PID_VEGFR1_PATHWAY	0	1	1
REACTOME_TRANSLATION	0	1	1
KEGG_VALINE_LEUCINE_AND_ISOLEUCINE_DEGRADATION	0	1	1
REACTOME_NUCLEAR_SIGNALING_BY_ERBB4	0	1	1
KEGG_VIBRIO_CHOLERAE_INFECTION	0	1	1
REACTOME_POST_NMDA_RECEPTOR_ACTIVATION_EVENTS	0	1	1
REACTOME_POTASSIUM_CHANNELS	0	1	1
KEGG_ALZHEIMERS_DISEASE	0	1	1
KEGG_PHENYLALANINE_METABOLISM	0	1	1
PID_LIS1_PATHWAY	0	1	1
REACTOME_NUCLEOTIDE_LIKE_PURINERGIC_RECEPTORS	0	1	1
KEGG_HOMOLOGOUS_RECOMBINATION	0	1	1
KEGG_AXON_GUIDANCE	0	1	1
PID_NCADHERIN_PATHWAY	0	1	1
PID_PI3K_PLC_TRK_PATHWAY	0	1	1
KEGG_AUTOIMMUNE_THYROID_DISEASE	0	1	1
KEGG_PROSTATE_CANCER	0	1	1
BIOCARTA_MCM_PATHWAY	0	1	1
KEGG_NOTCH_SIGNALING_PATHWAY	0	1	1
REACTOME_DESTABILIZATION_OF_MRNA_BY_AUF1_HNRNP_D0	0	1	1
REACTOME_CONVERSION_FROM_APC_C_CDC20_TO_APC_C_CDH1_IN_LATE_ANAPHASE	0	1	1
PID_IL2_STAT5_PATHWAY	0	1	1
REACTOME_SEMA4D_IN_SEMAPHORIN_SIGNALING	0	1	1
PID_NFKAPPAB_CANONICAL_PATHWAY	0	1	1
KEGG_LYSOSOME	0	1	1
REACTOME_REGULATION_OF_BETA_CELL_DEVELOPMENT	0	1	1
PID_BETA_CATENIN_NUC_PATHWAY	0	1	1
REACTOME_RNA_POL_I_TRANSCRIPTION	0	1	1
REACTOME_CELL_DEATH_SIGNALLING_VIA_NRAGE_NRIF_AND_NADE	0	1	1
PID_P75_NTR_PATHWAY	0	1	1
PID_P53_REGULATION_PATHWAY	0	1	1
REACTOME_CGMP_EFFECTS	0	1	1
KEGG_GAP_JUNCTION	0	1	1
PID_INSULIN_GLUCOSE_PATHWAY	0	1	1
REACTOME_MEIOSIS	0	1	1
KEGG_INOSITOL_PHOSPHATE_METABOLISM	0	1	1
PID_CXCR3_PATHWAY	0	1	1
REACTOME_ARMS_MEDIATED_ACTIVATION	0	1	1
REACTOME_GROWTH_HORMONE_RECEPTOR_SIGNALING	0	1	1
REACTOME_UNBLOCKING_OF_NMDA_RECEPTOR_GLUTAMATE_BINDING_AND_ACTIVATION	0	1	1
REACTOME_SPHINGOLIPID_METABOLISM	0	1	1
KEGG_PANTOTHENATE_AND_COA_BIOSYNTHESIS	0	1	1
REACTOME_ASSEMBLY_OF_THE_PRE_REPLICATIVE_COMPLEX	0	1	1
REACTOME_ADP_SIGNALLING_THROUGH_P2RY12	0	1	1
REACTOME_ANTIGEN_PROCESSING_CROSS_PRESENTATION	0	1	1
KEGG_CHRONIC_MYELOID_LEUKEMIA	0	1	1
PID_CD8_TCR_PATHWAY	0	1	1
REACTOME_ERK_MAPK_TARGETS	0	1	1
BIOCARTA_BCR_PATHWAY	0	1	1
PID_CD8_TCR_DOWNSTREAM_PATHWAY	0	1	1
KEGG_GLYCEROPHOSPHOLIPID_METABOLISM	0	1	1
SA_MMP_CYTOKINE_CONNECTION	0	1	1
REACTOME_TRANSPORT_OF_RIBONUCLEOPROTEINS_INTO_THE_HOST_NUCLEUS	0	1	1
BIOCARTA_GATA3_PATHWAY	0	1	1
PID_IL27_PATHWAY	0	1	1
BIOCARTA_CK1_PATHWAY	0	1	1
KEGG_GLYOXYLATE_AND_DICARBOXYLATE_METABOLISM	0	1	1
PID_LYSOPHOSPHOLIPID_PATHWAY	0	1	1
REACTOME_PREFOLDIN_MEDIATED_TRANSFER_OF_SUBSTRATE_TO_CCT_TRIC	0	1	1
PID_AJDISS_2PATHWAY	0	1	1
REACTOME_METABOLISM_OF_STEROID_HORMONES_AND_VITAMINS_A_AND_D	0	1	1
REACTOME_PROCESSING_OF_CAPPED_INTRONLESS_PRE_MRNA	0	1	1
REACTOME_SIGNALING_BY_FGFR_IN_DISEASE	0	1	1
SA_PTEN_PATHWAY	0	1	1
BIOCARTA_IL7_PATHWAY	0	1	1
BIOCARTA_HIF_PATHWAY	0	1	1
REACTOME_DAG_AND_IP3_SIGNALING	0	1	1
BIOCARTA_AMI_PATHWAY	0	1	1
REACTOME_ZINC_TRANSPORTERS	0	1	1
REACTOME_P130CAS_LINKAGE_TO_MAPK_SIGNALING_FOR_INTEGRINS	0	1	1
BIOCARTA_IL12_PATHWAY	0	1	1
PID_ARF6_PATHWAY	0	1	1
REACTOME_RESOLUTION_OF_AP_SITES_VIA_THE_MULTIPLE_NUCLEOTIDE_PATCH_REPLACEMENT_PATHWAY	0	1	1
KEGG_ALDOSTERONE_REGULATED_SODIUM_REABSORPTION	0	1	1
REACTOME_NOD1_2_SIGNALING_PATHWAY	0	1	1
REACTOME_SIGNALING_BY_THE_B_CELL_RECEPTOR_BCR	0	1	1
BIOCARTA_TFF_PATHWAY	0	1	1
REACTOME_FORMATION_OF_TUBULIN_FOLDING_INTERMEDIATES_BY_CCT_TRIC	0	1	1
KEGG_REGULATION_OF_AUTOPHAGY	0	1	1
PID_E2F_PATHWAY	0	1	1
KEGG_PENTOSE_AND_GLUCURONATE_INTERCONVERSIONS	0	1	1
REACTOME_SIGNAL_TRANSDUCTION_BY_L1	0	1	1
KEGG_ONE_CARBON_POOL_BY_FOLATE	0	1	1
PID_LPA4_PATHWAY	0	1	1
REACTOME_P53_DEPENDENT_G1_DNA_DAMAGE_RESPONSE	0	1	1
REACTOME_STEROID_HORMONES	0	1	1
REACTOME_APC_C_CDH1_MEDIATED_DEGRADATION_OF_CDC20_AND_OTHER_APC_C_CDH1_TARGETED_PROTEINS_IN_LATE_MITOSIS_EARLY_G1	0	1	1
REACTOME_TRAF6_MEDIATED_IRF7_ACTIVATION	0	1	1
KEGG_DNA_REPLICATION	0	1	1
REACTOME_MEIOTIC_RECOMBINATION	0	1	1
REACTOME_MAP_KINASE_ACTIVATION_IN_TLR_CASCADE	0	1	1
REACTOME_SYNTHESIS_OF_GLYCOSYLPHOSPHATIDYLINOSITOL_GPI	0	1	1
REACTOME_EGFR_DOWNREGULATION	0	1	1
REACTOME_METABOLISM_OF_MRNA	0	1	1
PID_PTP1B_PATHWAY	0	1	1
REACTOME_PLATELET_AGGREGATION_PLUG_FORMATION	0	1	1
KEGG_OOCYTE_MEIOSIS	0	1	1
KEGG_TYROSINE_METABOLISM	0	1	1
PID_IL4_2PATHWAY	0	1	1
KEGG_GLYCEROLIPID_METABOLISM	0	1	1
KEGG_GRAFT_VERSUS_HOST_DISEASE	0	1	1
REACTOME_G_ALPHA_I_SIGNALLING_EVENTS	0	1	1
REACTOME_G_ALPHA_Q_SIGNALLING_EVENTS	0	1	1
REACTOME_INSULIN_SYNTHESIS_AND_PROCESSING	0	1	1
KEGG_GLIOMA	0	1	1
REACTOME_GAP_JUNCTION_TRAFFICKING	0	1	1
REACTOME_SHC1_EVENTS_IN_EGFR_SIGNALING	0	1	1
PID_THROMBIN_PAR1_PATHWAY	0	1	1
BIOCARTA_CTLA4_PATHWAY	0	1	1
BIOCARTA_WNT_PATHWAY	0	1	1
REACTOME_ION_TRANSPORT_BY_P_TYPE_ATPASES	0	1	1
ST_INTERLEUKIN_4_PATHWAY	0	1	1
BIOCARTA_LAIR_PATHWAY	0	1	1
REACTOME_RAS_ACTIVATION_UOPN_CA2_INFUX_THROUGH_NMDA_RECEPTOR	0	1	1
PID_S1P_META_PATHWAY	0	1	1
REACTOME_INHIBITION_OF_THE_PROTEOLYTIC_ACTIVITY_OF_APC_C_REQUIRED_FOR_THE_ONSET_OF_ANAPHASE_BY_MITOTIC_SPINDLE_CHECKPOINT_COMPONENTS	0	1	1
REACTOME_SIGNALING_BY_FGFR	0	1	1
REACTOME_PIP3_ACTIVATES_AKT_SIGNALING	0	1	1
PID_LYMPH_ANGIOGENESIS_PATHWAY	0	1	1
REACTOME_RORA_ACTIVATES_CIRCADIAN_EXPRESSION	0	1	1
REACTOME_SIGNALING_BY_ERBB4	0	1	1
PID_SYNDECAN_3_PATHWAY	0	1	1
PID_S1P_S1P1_PATHWAY	0	1	1
REACTOME_MEMBRANE_TRAFFICKING	0	1	1
PID_AMB2_NEUTROPHILS_PATHWAY	0	1	1
KEGG_AMYOTROPHIC_LATERAL_SCLEROSIS_ALS	0	1	1
BIOCARTA_SPPA_PATHWAY	0	1	1
REACTOME_REGULATION_OF_MITOTIC_CELL_CYCLE	0	1	1
REACTOME_LATENT_INFECTION_OF_HOMO_SAPIENS_WITH_MYCOBACTERIUM_TUBERCULOSIS	0	1	1
PID_BETA_CATENIN_DEG_PATHWAY	0	1	1
REACTOME_TRANSPORT_OF_VITAMINS_NUCLEOSIDES_AND_RELATED_MOLECULES	0	1	1
KEGG_SPHINGOLIPID_METABOLISM	0	1	1
KEGG_PROTEIN_EXPORT	0	1	1
REACTOME_IL_RECEPTOR_SHC_SIGNALING	0	1	1
REACTOME_NEF_MEDIATES_DOWN_MODULATION_OF_CELL_SURFACE_RECEPTORS_BY_RECRUITING_THEM_TO_CLATHRIN_ADAPTERS	0	1	1
REACTOME_SHC_MEDIATED_CASCADE	0	1	1
BIOCARTA_IGF1_PATHWAY	0	1	1
KEGG_HISTIDINE_METABOLISM	0	1	1
PID_FGF_PATHWAY	0	1	1
REACTOME_G_ALPHA_Z_SIGNALLING_EVENTS	0	1	1
BIOCARTA_TGFB_PATHWAY	0	1	1
REACTOME_A_TETRASACCHARIDE_LINKER_SEQUENCE_IS_REQUIRED_FOR_GAG_SYNTHESIS	0	1	1
BIOCARTA_NFAT_PATHWAY	0	1	1
REACTOME_AMINO_ACID_AND_OLIGOPEPTIDE_SLC_TRANSPORTERS	0	1	1
REACTOME_AMINO_ACID_TRANSPORT_ACROSS_THE_PLASMA_MEMBRANE	0	1	1
REACTOME_GRB2_EVENTS_IN_ERBB2_SIGNALING	0	1	1
REACTOME_CHOLESTEROL_BIOSYNTHESIS	0	1	1
REACTOME_APOPTOTIC_CLEAVAGE_OF_CELLULAR_PROTEINS	0	1	1
REACTOME_TELOMERE_MAINTENANCE	0	1	1
BIOCARTA_MAL_PATHWAY	0	1	1
REACTOME_CHROMOSOME_MAINTENANCE	0	1	1
PID_SMAD2_3PATHWAY	0	1	1
REACTOME_GABA_B_RECEPTOR_ACTIVATION	0	1	1
PID_ERBB2_ERBB3_PATHWAY	0	1	1
ST_ADRENERGIC	0	1	1
BIOCARTA_IGF1MTOR_PATHWAY	0	1	1
REACTOME_KERATAN_SULFATE_BIOSYNTHESIS	0	1	1
REACTOME_MYOGENESIS	0	1	1
PID_INSULIN_PATHWAY	0	1	1
REACTOME_TRANSCRIPTIONAL_REGULATION_OF_WHITE_ADIPOCYTE_DIFFERENTIATION	0	1	1
BIOCARTA_ECM_PATHWAY	0	1	1
REACTOME_GABA_RECEPTOR_ACTIVATION	0	1	1
BIOCARTA_HER2_PATHWAY	0	1	1
BIOCARTA_TPO_PATHWAY	0	1	1
PID_P73PATHWAY	0	1	1
BIOCARTA_TOB1_PATHWAY	0	1	1
REACTOME_MRNA_CAPPING	0	1	1
PID_CONE_PATHWAY	0	1	1
REACTOME_BILE_ACID_AND_BILE_SALT_METABOLISM	0	1	1
REACTOME_HEPARAN_SULFATE_HEPARIN_HS_GAG_METABOLISM	0	1	1
REACTOME_SMOOTH_MUSCLE_CONTRACTION	0	1	1
REACTOME_INTERFERON_GAMMA_SIGNALING	0	1	1
REACTOME_DOUBLE_STRAND_BREAK_REPAIR	0	1	1
REACTOME_INTEGRATION_OF_ENERGY_METABOLISM	0	1	1
REACTOME_SIGNALING_BY_NOTCH1	0	1	1
REACTOME_SHC_MEDIATED_SIGNALLING	0	1	1
REACTOME_CREB_PHOSPHORYLATION_THROUGH_THE_ACTIVATION_OF_CAMKII	0	1	1
PID_AP1_PATHWAY	0	1	1
REACTOME_CDT1_ASSOCIATION_WITH_THE_CDC6_ORC_ORIGIN_COMPLEX	0	1	1
KEGG_MISMATCH_REPAIR	0	1	1
REACTOME_REGULATION_OF_HYPOXIA_INDUCIBLE_FACTOR_HIF_BY_OXYGEN	0	1	1
KEGG_ECM_RECEPTOR_INTERACTION	0	1	1
BIOCARTA_STATHMIN_PATHWAY	0	1	1
REACTOME_ABORTIVE_ELONGATION_OF_HIV1_TRANSCRIPT_IN_THE_ABSENCE_OF_TAT	0	1	1
PID_HIF2PATHWAY	0	1	1
KEGG_RIBOFLAVIN_METABOLISM	0	1	1
REACTOME_DNA_REPLICATION	0	1	1
KEGG_RENIN_ANGIOTENSIN_SYSTEM	0	1	1
PID_THROMBIN_PAR4_PATHWAY	0	1	1
REACTOME_SYNTHESIS_AND_INTERCONVERSION_OF_NUCLEOTIDE_DI_AND_TRIPHOSPHATES	0	1	1
BIOCARTA_CELLCYCLE_PATHWAY	0	1	1
KEGG_NON_SMALL_CELL_LUNG_CANCER	0	1	1
REACTOME_SRP_DEPENDENT_COTRANSLATIONAL_PROTEIN_TARGETING_TO_MEMBRANE	0	1	1
KEGG_BASAL_TRANSCRIPTION_FACTORS	0	1	1
REACTOME_BOTULINUM_NEUROTOXICITY	0	1	1
BIOCARTA_NO2IL12_PATHWAY	0	1	1
REACTOME_FATTY_ACYL_COA_BIOSYNTHESIS	0	1	1
REACTOME_SIGNALING_BY_CONSTITUTIVELY_ACTIVE_EGFR	0	1	1
PID_RXR_VDR_PATHWAY	0	1	1
BIOCARTA_FCER1_PATHWAY	0	1	1
REACTOME_SYNTHESIS_OF_DNA	0	1	1
ST_WNT_CA2_CYCLIC_GMP_PATHWAY	0	1	1
PID_MYC_ACTIV_PATHWAY	0	1	1
PID_CIRCADIAN_PATHWAY	0	1	1
KEGG_BASE_EXCISION_REPAIR	0	1	1
KEGG_CELL_CYCLE	0	1	1
REACTOME_PROTEOLYTIC_CLEAVAGE_OF_SNARE_COMPLEX_PROTEINS	0	1	1
PID_IL1_PATHWAY	0	1	1
BIOCARTA_DC_PATHWAY	0	1	1
BIOCARTA_CALCINEURIN_PATHWAY	0	1	1
REACTOME_METABOLISM_OF_NON_CODING_RNA	0	1	1
REACTOME_FRS2_MEDIATED_CASCADE	0	1	1
KEGG_STEROID_HORMONE_BIOSYNTHESIS	0	1	1
PID_ALK1_PATHWAY	0	1	1
REACTOME_SYNTHESIS_OF_BILE_ACIDS_AND_BILE_SALTS	0	1	1
REACTOME_DOWNSTREAM_SIGNALING_OF_ACTIVATED_FGFR	0	1	1
REACTOME_DEGRADATION_OF_THE_EXTRACELLULAR_MATRIX	0	1	1
KEGG_O_GLYCAN_BIOSYNTHESIS	0	1	1
BIOCARTA_IL10_PATHWAY	0	1	1
REACTOME_SIGNALING_BY_FGFR1_FUSION_MUTANTS	0	1	1
REACTOME_DESTABILIZATION_OF_MRNA_BY_KSRP	0	1	1
REACTOME_REGULATION_OF_WATER_BALANCE_BY_RENAL_AQUAPORINS	0	1	1
REACTOME_PROCESSIVE_SYNTHESIS_ON_THE_LAGGING_STRAND	0	1	1
BIOCARTA_CREB_PATHWAY	0	1	1
REACTOME_ACTIVATED_POINT_MUTANTS_OF_FGFR2	0	1	1
PID_HNF3B_PATHWAY	0	1	1
PID_S1P_S1P2_PATHWAY	0	1	1
KEGG_STEROID_BIOSYNTHESIS	0	1	1
REACTOME_INCRETIN_SYNTHESIS_SECRETION_AND_INACTIVATION	0	1	1
PID_EPHRINB_REV_PATHWAY	0	1	1
KEGG_PROGESTERONE_MEDIATED_OOCYTE_MATURATION	0	1	1
REACTOME_DEADENYLATION_DEPENDENT_MRNA_DECAY	0	1	1
REACTOME_TRANS_GOLGI_NETWORK_VESICLE_BUDDING	0	1	1
PID_HDAC_CLASSI_PATHWAY	0	1	1
REACTOME_NOTCH1_INTRACELLULAR_DOMAIN_REGULATES_TRANSCRIPTION	0	1	1
PID_ERBB1_INTERNALIZATION_PATHWAY	0	1	1
KEGG_OXIDATIVE_PHOSPHORYLATION	0	1	1
BIOCARTA_ATM_PATHWAY	0	1	1
REACTOME_PI3K_EVENTS_IN_ERBB4_SIGNALING	0	1	1
BIOCARTA_ERK_PATHWAY	0	1	1
BIOCARTA_PPARA_PATHWAY	0	1	1
REACTOME_CIRCADIAN_REPRESSION_OF_EXPRESSION_BY_REV_ERBA	0	1	1
PID_S1P_S1P3_PATHWAY	0	1	1
PID_ANGIOPOIETIN_RECEPTOR_PATHWAY	0	1	1
BIOCARTA_TNFR1_PATHWAY	0	1	1
PID_INTEGRIN1_PATHWAY	0	1	1
BIOCARTA_HCMV_PATHWAY	0	1	1
BIOCARTA_ETS_PATHWAY	0	1	1
PID_SMAD2_3NUCLEAR_PATHWAY	0	1	1
REACTOME_PLATELET_CALCIUM_HOMEOSTASIS	0	1	1
REACTOME_INFLUENZA_LIFE_CYCLE	0	1	1
PID_BARD1_PATHWAY	0	1	1
PID_IL23_PATHWAY	0	1	1
REACTOME_CHEMOKINE_RECEPTORS_BIND_CHEMOKINES	0	1	1
PID_ERBB4_PATHWAY	0	1	1
REACTOME_INSULIN_RECEPTOR_RECYCLING	0	1	1
REACTOME_DOWNSTREAM_TCR_SIGNALING	0	1	1
REACTOME_PHASE1_FUNCTIONALIZATION_OF_COMPOUNDS	0	1	1
ST_GRANULE_CELL_SURVIVAL_PATHWAY	0	1	1
PID_HNF3A_PATHWAY	0	1	1
KEGG_PEROXISOME	0	1	1
REACTOME_ACTIVATION_OF_CHAPERONE_GENES_BY_XBP1S	0	1	1
BIOCARTA_AKT_PATHWAY	0	1	1
REACTOME_RECRUITMENT_OF_MITOTIC_CENTROSOME_PROTEINS_AND_COMPLEXES	0	1	1
PID_IL6_7_PATHWAY	0	1	1
REACTOME_APC_CDC20_MEDIATED_DEGRADATION_OF_NEK2A	0	1	1
REACTOME_MITOTIC_G2_G2_M_PHASES	0	1	1
BIOCARTA_P53HYPOXIA_PATHWAY	0	1	1
KEGG_BETA_ALANINE_METABOLISM	0	1	1
REACTOME_PLATELET_HOMEOSTASIS	0	1	1
REACTOME_RNA_POL_III_TRANSCRIPTION_INITIATION_FROM_TYPE_2_PROMOTER	0	1	1
BIOCARTA_FMLP_PATHWAY	0	1	1
KEGG_OTHER_GLYCAN_DEGRADATION	0	1	1
REACTOME_GLOBAL_GENOMIC_NER_GG_NER	0	1	1
REACTOME_FORMATION_OF_THE_HIV1_EARLY_ELONGATION_COMPLEX	0	1	1
BIOCARTA_NOS1_PATHWAY	0	1	1
BIOCARTA_PITX2_PATHWAY	0	1	1
PID_DNA_PK_PATHWAY	0	1	1
REACTOME_GLYCEROPHOSPHOLIPID_BIOSYNTHESIS	0	1	1
PID_HDAC_CLASSIII_PATHWAY	0	1	1
PID_P38_MKK3_6PATHWAY	0	1	1
REACTOME_SIGNALING_BY_HIPPO	0	1	1
REACTOME_BETA_DEFENSINS	0	1	1
REACTOME_PRE_NOTCH_EXPRESSION_AND_PROCESSING	0	1	1
PID_SYNDECAN_1_PATHWAY	0	1	1
PID_WNT_CANONICAL_PATHWAY	0	1	1
KEGG_LONG_TERM_POTENTIATION	0	1	1
REACTOME_PHOSPHORYLATION_OF_CD3_AND_TCR_ZETA_CHAINS	0	1	1
REACTOME_ENDOSOMAL_SORTING_COMPLEX_REQUIRED_FOR_TRANSPORT_ESCRT	0	1	1
REACTOME_SIGNALING_BY_RHO_GTPASES	0	1	1
REACTOME_CTNNB1_PHOSPHORYLATION_CASCADE	0	1	1
BIOCARTA_MITOCHONDRIA_PATHWAY	0	1	1
REACTOME_CELL_CYCLE_MITOTIC	0	1	1
BIOCARTA_STRESS_PATHWAY	0	1	1
KEGG_NUCLEOTIDE_EXCISION_REPAIR	0	1	1
REACTOME_SHC1_EVENTS_IN_ERBB4_SIGNALING	0	1	1
ST_DIFFERENTIATION_PATHWAY_IN_PC12_CELLS	0	1	1
PID_FOXO_PATHWAY	0	1	1
REACTOME_SIGNALING_BY_FGFR1_MUTANTS	0	1	1
PID_INTEGRIN_CS_PATHWAY	0	1	1
REACTOME_CD28_CO_STIMULATION	0	1	1
REACTOME_PEPTIDE_LIGAND_BINDING_RECEPTORS	0	1	1
KEGG_PORPHYRIN_AND_CHLOROPHYLL_METABOLISM	0	1	1
BIOCARTA_CHEMICAL_PATHWAY	0	1	1
KEGG_PROTEASOME	0	1	1
KEGG_BLADDER_CANCER	0	1	1
PID_RETINOIC_ACID_PATHWAY	0	1	1
NABA_PROTEOGLYCANS	0	1	1
REACTOME_SYNTHESIS_OF_BILE_ACIDS_AND_BILE_SALTS_VIA_7ALPHA_HYDROXYCHOLESTEROL	0	1	1
KEGG_SPLICEOSOME	0	1	1
PID_PI3KCI_AKT_PATHWAY	0	1	1
REACTOME_INTEGRIN_ALPHAIIB_BETA3_SIGNALING	0	1	1
KEGG_HEDGEHOG_SIGNALING_PATHWAY	0	1	1
BIOCARTA_NDKDYNAMIN_PATHWAY	0	1	1
KEGG_GLYCOSAMINOGLYCAN_BIOSYNTHESIS_HEPARAN_SULFATE	0	1	1
KEGG_VEGF_SIGNALING_PATHWAY	0	1	1
REACTOME_PROCESSING_OF_CAPPED_INTRON_CONTAINING_PRE_MRNA	0	1	1
REACTOME_SIGNALLING_BY_NGF	0	1	1
REACTOME_SIGNALLING_TO_P38_VIA_RIT_AND_RIN	0	1	1
ST_G_ALPHA_I_PATHWAY	0	1	1
PID_ERBB_NETWORK_PATHWAY	0	1	1
REACTOME_REGULATION_OF_GLUCOKINASE_BY_GLUCOKINASE_REGULATORY_PROTEIN	0	1	1
REACTOME_G_PROTEIN_ACTIVATION	0	1	1
REACTOME_GENERATION_OF_SECOND_MESSENGER_MOLECULES	0	1	1
KEGG_ASTHMA	0	1	1
REACTOME_CYCLIN_E_ASSOCIATED_EVENTS_DURING_G1_S_TRANSITION_	0	1	1
REACTOME_S_PHASE	0	1	1
REACTOME_MITOCHONDRIAL_PROTEIN_IMPORT	0	1	1
BIOCARTA_INTRINSIC_PATHWAY	0	1	1
REACTOME_APC_C_CDC20_MEDIATED_DEGRADATION_OF_MITOTIC_PROTEINS	0	1	1
REACTOME_PERK_REGULATED_GENE_EXPRESSION	0	1	1
REACTOME_NUCLEAR_EVENTS_KINASE_AND_TRANSCRIPTION_FACTOR_ACTIVATION	0	1	1
REACTOME_THE_ROLE_OF_NEF_IN_HIV1_REPLICATION_AND_DISEASE_PATHOGENESIS	0	1	1
BIOCARTA_NTHI_PATHWAY	0	1	1
ST_G_ALPHA_S_PATHWAY	0	1	1
REACTOME_AUTODEGRADATION_OF_THE_E3_UBIQUITIN_LIGASE_COP1	0	1	1
BIOCARTA_PROTEASOME_PATHWAY	0	1	1
REACTOME_REGULATORY_RNA_PATHWAYS	0	1	1
REACTOME_INFLAMMASOMES	0	1	1
BIOCARTA_MYOSIN_PATHWAY	0	1	1
REACTOME_JNK_C_JUN_KINASES_PHOSPHORYLATION_AND_ACTIVATION_MEDIATED_BY_ACTIVATED_HUMAN_TAK1	0	1	1
BIOCARTA_MTOR_PATHWAY	0	1	1
BIOCARTA_P53_PATHWAY	0	1	1
REACTOME_NONSENSE_MEDIATED_DECAY_ENHANCED_BY_THE_EXON_JUNCTION_COMPLEX	0	1	1
PID_FRA_PATHWAY	0	1	1
BIOCARTA_INFLAM_PATHWAY	0	1	1
KEGG_THYROID_CANCER	0	1	1
KEGG_LEISHMANIA_INFECTION	0	1	1
KEGG_ANTIGEN_PROCESSING_AND_PRESENTATION	0	1	1
PID_IL8_CXCR1_PATHWAY	0	1	1
REACTOME_PURINE_METABOLISM	0	1	1
REACTOME_NUCLEAR_RECEPTOR_TRANSCRIPTION_PATHWAY	0	1	1
BIOCARTA_UCALPAIN_PATHWAY	0	1	1
BIOCARTA_EGF_PATHWAY	0	1	1
KEGG_HUNTINGTONS_DISEASE	0	1	1
REACTOME_COMPLEMENT_CASCADE	0	1	1
REACTOME_NEUROTRANSMITTER_RELEASE_CYCLE	0	1	1
REACTOME_LYSOSOME_VESICLE_BIOGENESIS	0	1	1
REACTOME_DNA_STRAND_ELONGATION	0	1	1
KEGG_LONG_TERM_DEPRESSION	0	1	1
REACTOME_GLUCOSE_TRANSPORT	0	1	1
BIOCARTA_LONGEVITY_PATHWAY	0	1	1
KEGG_MELANOGENESIS	0	1	1
REACTOME_GABA_SYNTHESIS_RELEASE_REUPTAKE_AND_DEGRADATION	0	1	1
KEGG_TASTE_TRANSDUCTION	0	1	1
BIOCARTA_TALL1_PATHWAY	0	1	1
REACTOME_RESPONSE_TO_ELEVATED_PLATELET_CYTOSOLIC_CA2_	0	1	1
REACTOME_REGULATION_OF_MRNA_STABILITY_BY_PROTEINS_THAT_BIND_AU_RICH_ELEMENTS	0	1	1
REACTOME_AMINO_ACID_SYNTHESIS_AND_INTERCONVERSION_TRANSAMINATION	0	1	1
BIOCARTA_HDAC_PATHWAY	0	1	1
REACTOME_IL1_SIGNALING	0	1	1
BIOCARTA_IL2_PATHWAY	0	1	1
KEGG_RNA_POLYMERASE	0	1	1
KEGG_INTESTINAL_IMMUNE_NETWORK_FOR_IGA_PRODUCTION	0	1	1
KEGG_PPAR_SIGNALING_PATHWAY	0	1	1
REACTOME_IL_2_SIGNALING	0	1	1
REACTOME_SIGNALING_BY_WNT	0	1	1
REACTOME_SIGNALLING_TO_ERKS	0	1	1
REACTOME_REGULATION_OF_KIT_SIGNALING	0	1	1
REACTOME_INFLUENZA_VIRAL_RNA_TRANSCRIPTION_AND_REPLICATION	0	1	1
REACTOME_INTERACTIONS_OF_VPR_WITH_HOST_CELLULAR_PROTEINS	0	1	1
KEGG_ENDOMETRIAL_CANCER	0	1	1
REACTOME_RNA_POL_III_CHAIN_ELONGATION	0	1	1
REACTOME_INTRINSIC_PATHWAY_FOR_APOPTOSIS	0	1	1
PID_AR_TF_PATHWAY	0	1	1
REACTOME_GLUCAGON_TYPE_LIGAND_RECEPTORS	0	1	1
PID_ANTHRAX_PATHWAY	0	1	1
REACTOME_SIGNALING_BY_FGFR_MUTANTS	0	1	1
REACTOME_MICRORNA_MIRNA_BIOGENESIS	0	1	1
REACTOME_AMINE_COMPOUND_SLC_TRANSPORTERS	0	1	1
REACTOME_METABOLISM_OF_RNA	0	1	1
BIOCARTA_CCR3_PATHWAY	0	1	1
REACTOME_SMAD2_SMAD3_SMAD4_HETEROTRIMER_REGULATES_TRANSCRIPTION	0	1	1
BIOCARTA_TID_PATHWAY	0	1	1
REACTOME_SCF_BETA_TRCP_MEDIATED_DEGRADATION_OF_EMI1	0	1	1
PID_CMYB_PATHWAY	0	1	1
PID_REELIN_PATHWAY	0	1	1
KEGG_BUTANOATE_METABOLISM	0	1	1
REACTOME_ACTIVATION_OF_KAINATE_RECEPTORS_UPON_GLUTAMATE_BINDING	0	1	1
REACTOME_HOMOLOGOUS_RECOMBINATION_REPAIR_OF_REPLICATION_INDEPENDENT_DOUBLE_STRAND_BREAKS	0	1	1
REACTOME_PD1_SIGNALING	0	1	1
REACTOME_PRE_NOTCH_PROCESSING_IN_GOLGI	0	1	1
KEGG_GNRH_SIGNALING_PATHWAY	0	1	1
PID_ATF2_PATHWAY	0	1	1
REACTOME_AUTODEGRADATION_OF_CDH1_BY_CDH1_APC_C	0	1	1
PID_HDAC_CLASSII_PATHWAY	0	1	1
PID_PLK1_PATHWAY	0	1	1
BIOCARTA_AT1R_PATHWAY	0	1	1
BIOCARTA_VIP_PATHWAY	0	1	1
BIOCARTA_G2_PATHWAY	0	1	1
BIOCARTA_GLEEVEC_PATHWAY	0	1	1
REACTOME_PROLONGED_ERK_ACTIVATION_EVENTS	0	1	1
REACTOME_FATTY_ACID_TRIACYLGLYCEROL_AND_KETONE_BODY_METABOLISM	0	1	1
KEGG_GLYCOSPHINGOLIPID_BIOSYNTHESIS_GANGLIO_SERIES	0	1	1
REACTOME_PYRUVATE_METABOLISM	0	1	1
REACTOME_GLUCAGON_SIGNALING_IN_METABOLIC_REGULATION	0	1	1
PID_TOLL_ENDOGENOUS_PATHWAY	0	1	1
REACTOME_TCR_SIGNALING	0	1	1
KEGG_PHOSPHATIDYLINOSITOL_SIGNALING_SYSTEM	0	1	1
KEGG_ALLOGRAFT_REJECTION	0	1	1
REACTOME_NRAGE_SIGNALS_DEATH_THROUGH_JNK	0	1	1
PID_PRL_SIGNALING_EVENTS_PATHWAY	0	1	1
PID_AURORA_B_PATHWAY	0	1	1
REACTOME_CA_DEPENDENT_EVENTS	0	1	1
REACTOME_REGULATION_OF_ORNITHINE_DECARBOXYLASE_ODC	0	1	1
BIOCARTA_G1_PATHWAY	0	1	1
SIG_INSULIN_RECEPTOR_PATHWAY_IN_CARDIAC_MYOCYTES	0	1	1
KEGG_WNT_SIGNALING_PATHWAY	0	1	1
REACTOME_RESPIRATORY_ELECTRON_TRANSPORT_ATP_SYNTHESIS_BY_CHEMIOSMOTIC_COUPLING_AND_HEAT_PRODUCTION_BY_UNCOUPLING_PROTEINS_	0	1	1
REACTOME_MITOTIC_PROMETAPHASE	0	1	1
REACTOME_METABOLISM_OF_NUCLEOTIDES	0	1	1
PID_ARF6_TRAFFICKING_PATHWAY	0	1	1
KEGG_NEUROACTIVE_LIGAND_RECEPTOR_INTERACTION	0	1	1
REACTOME_CYTOSOLIC_TRNA_AMINOACYLATION	0	1	1
PID_RAS_PATHWAY	0	1	1
ST_GA12_PATHWAY	0	1	1
REACTOME_ACTIVATION_OF_GENES_BY_ATF4	0	1	1
REACTOME_TIE2_SIGNALING	0	1	1
REACTOME_RNA_POL_I_RNA_POL_III_AND_MITOCHONDRIAL_TRANSCRIPTION	0	1	1
REACTOME_HS_GAG_BIOSYNTHESIS	0	1	1
PID_TRKR_PATHWAY	0	1	1
NABA_COLLAGENS	0	1	1
REACTOME_PLC_BETA_MEDIATED_EVENTS	0	1	1
PID_IFNG_PATHWAY	0	1	1
BIOCARTA_CARDIACEGF_PATHWAY	0	1	1
PID_ALPHA_SYNUCLEIN_PATHWAY	0	1	1
PID_ERB_GENOMIC_PATHWAY	0	1	1
PID_RB_1PATHWAY	0	1	1
PID_P38_MK2_PATHWAY	0	1	1
PID_IL12_STAT4_PATHWAY	0	1	1
KEGG_HEMATOPOIETIC_CELL_LINEAGE	0	1	1
ST_JNK_MAPK_PATHWAY	0	1	1
REACTOME_GAB1_SIGNALOSOME	0	1	1
PID_MAPK_TRK_PATHWAY	0	1	1
BIOCARTA_TNFR2_PATHWAY	0	1	1
PID_PS1_PATHWAY	0	1	1
KEGG_NOD_LIKE_RECEPTOR_SIGNALING_PATHWAY	0	1	1
REACTOME_REGULATION_OF_INSULIN_SECRETION_BY_GLUCAGON_LIKE_PEPTIDE1	0	1	1
KEGG_PRIMARY_BILE_ACID_BIOSYNTHESIS	0	1	1
REACTOME_GASTRIN_CREB_SIGNALLING_PATHWAY_VIA_PKC_AND_MAPK	0	1	1
BIOCARTA_NKCELLS_PATHWAY	0	1	1
REACTOME_PI3K_AKT_ACTIVATION	0	1	1
REACTOME_RECYCLING_PATHWAY_OF_L1	0	1	1
KEGG_DORSO_VENTRAL_AXIS_FORMATION	0	1	1
KEGG_GLYCOSAMINOGLYCAN_DEGRADATION	0	1	1
REACTOME_NEURONAL_SYSTEM	0	1	1
REACTOME_PROSTACYCLIN_SIGNALLING_THROUGH_PROSTACYCLIN_RECEPTOR	0	1	1
PID_UPA_UPAR_PATHWAY	0	1	1
BIOCARTA_GSK3_PATHWAY	0	1	1
BIOCARTA_PML_PATHWAY	0	1	1
BIOCARTA_MTA3_PATHWAY	0	1	1
PID_NFAT_3PATHWAY	0	1	1
REACTOME_G_BETA_GAMMA_SIGNALLING_THROUGH_PI3KGAMMA	0	1	1
REACTOME_PI3K_EVENTS_IN_ERBB2_SIGNALING	0	1	1
BIOCARTA_CYTOKINE_PATHWAY	0	1	1
REACTOME_EXTRACELLULAR_MATRIX_ORGANIZATION	0	1	1
PID_RET_PATHWAY	0	1	1
PID_GMCSF_PATHWAY	0	1	1
REACTOME_ACTIVATION_OF_NMDA_RECEPTOR_UPON_GLUTAMATE_BINDING_AND_POSTSYNAPTIC_EVENTS	0	1	1
