# Supplementary material for: A hominoid-specific endogenous retrovirus may have rewired the gene regulatory network shared between primordial germ cells and naïve pluripotent cells
Source: PLoS Genet. 2022 May 12;18(5):e1009846. doi: 10.1371/journal.pgen.1009846 (PMC9128956; doi:10.1371/journal.pgen.1009846)
Supplement: S6 Table — (XLSX) [file pgen.1009846.s019.xlsx]

## Sheet: Table S6
S6 Table Comparison of the genes upregulated in both PGCLCs/PGCs and naïve pluripotent cells between humans and macaques (related to Fig 6E)
Gene	ens_Id (human)	ens_Id (macaque ortholog)	is up in both PGCLCs and naïve hESCs in human	is LTR5Hs flanking in human	is up in both PGCs and naïve cells in macaque	Class
GAB2	ENSG00000033327	ENSMFAG00000003506	1	0	1	both humans and macauqes
CAPG	ENSG00000042493	ENSMFAG00000003357	1	0	1	both humans and macauqes
KMT2C	ENSG00000055609	ENSMFAG00000046075	1	0	1	both humans and macauqes
PRDM1	ENSG00000057657	ENSMFAG00000037637	1	0	1	both humans and macauqes
NGEF	ENSG00000066248	ENSMFAG00000031690	1	0	1	both humans and macauqes
FGFR3	ENSG00000068078	ENSMFAG00000032292	1	0	1	both humans and macauqes
SIRT2	ENSG00000068903	ENSMFAG00000043187	1	0	1	both humans and macauqes
MGLL	ENSG00000074416	ENSMFAG00000033079	1	0	1	both humans and macauqes
CBFA2T2	ENSG00000078699	ENSMFAG00000000820	1	0	1	both humans and macauqes
TFAP2C	ENSG00000087510	ENSMFAG00000004040	1	0	1	both humans and macauqes
FXYD3	ENSG00000089356	ENSMFAG00000003734	1	0	1	both humans and macauqes
SUSD6	ENSG00000100647	ENSMFAG00000035409	1	0	1	both humans and macauqes
VWF	ENSG00000110799	ENSMFAG00000039466	1	0	1	both humans and macauqes
WNT5B	ENSG00000111186	ENSMFAG00000033973	1	0	1	both humans and macauqes
ADTRP	ENSG00000111863	ENSMFAG00000038393	1	0	1	both humans and macauqes
SIPA1L2	ENSG00000116991	ENSMFAG00000039676	1	0	1	both humans and macauqes
DCAF4	ENSG00000119599	ENSMFAG00000037267	1	0	1	both humans and macauqes
DNAJC15	ENSG00000120675	ENSMFAG00000011195	1	1	1	both humans and macauqes
SOX15	ENSG00000129194	ENSMFAG00000029854	1	0	1	both humans and macauqes
AKAP12	ENSG00000131016	ENSMFAG00000039897	1	0	1	both humans and macauqes
ZNF428	ENSG00000131116	ENSMFAG00000034659	1	0	1	both humans and macauqes
FMO5	ENSG00000131781	ENSMFAG00000002744	1	1	1	both humans and macauqes
ADCK2	ENSG00000133597	ENSMFAG00000007386	1	0	1	both humans and macauqes
IL6ST	ENSG00000134352	ENSMFAG00000035325	1	0	1	both humans and macauqes
CTSL	ENSG00000135047	ENSMFAG00000045668	1	0	1	both humans and macauqes
FLNB	ENSG00000136068	ENSMFAG00000003065	1	0	1	both humans and macauqes
LCP1	ENSG00000136167	ENSMFAG00000036326	1	0	1	both humans and macauqes
KLF4	ENSG00000136826	ENSMFAG00000035870	1	0	1	both humans and macauqes
ARRB1	ENSG00000137486	ENSMFAG00000042650	1	0	1	both humans and macauqes
UACA	ENSG00000137831	ENSMFAG00000035966	1	0	1	both humans and macauqes
MYOF	ENSG00000138119	ENSMFAG00000036842	1	0	1	both humans and macauqes
HERC5	ENSG00000138646	ENSMFAG00000045729	1	0	1	both humans and macauqes
DNMT3L	ENSG00000142182	ENSMFAG00000046145	1	1	1	both humans and macauqes
CTDSP1	ENSG00000144579	ENSMFAG00000032883	1	0	1	both humans and macauqes
DDIT4L	ENSG00000145358	ENSMFAG00000046154	1	0	1	both humans and macauqes
PLK2	ENSG00000145632	ENSMFAG00000001077	1	0	1	both humans and macauqes
STOM	ENSG00000148175	ENSMFAG00000034207	1	0	1	both humans and macauqes
COMMD3	ENSG00000148444	ENSMFAG00000043982	1	0	1	both humans and macauqes
ESAM	ENSG00000149564	ENSMFAG00000000739	1	0	1	both humans and macauqes
VENTX	ENSG00000151650	ENSMFAG00000000934	1	0	1	both humans and macauqes
AFAP1L1	ENSG00000157510	ENSMFAG00000041048	1	0	1	both humans and macauqes
LMNA	ENSG00000160789	ENSMFAG00000045463	1	1	1	both humans and macauqes
YY1AP1	ENSG00000163374	ENSMFAG00000044446	1	1	1	both humans and macauqes
PRSS12	ENSG00000164099	ENSMFAG00000031132	1	0	1	both humans and macauqes
HPGD	ENSG00000164120	ENSMFAG00000041220	1	0	1	both humans and macauqes
AQP3	ENSG00000165272	ENSMFAG00000043420	1	0	1	both humans and macauqes
MARCH8	ENSG00000165406	ENSMFAG00000002860	1	0	1	both humans and macauqes
SPINT2	ENSG00000167642	ENSMFAG00000044848	1	0	1	both humans and macauqes
BMI1	ENSG00000168283	ENSMFAG00000038107	1	0	1	both humans and macauqes
HIC2	ENSG00000169635	ENSMFAG00000004992	1	0	1	both humans and macauqes
KRT8	ENSG00000170421	ENSMFAG00000040972	1	0	1	both humans and macauqes
ADCK5	ENSG00000173137	ENSMFAG00000031783	1	0	1	both humans and macauqes
SLCO4C1	ENSG00000173930	ENSMFAG00000046265	1	0	1	both humans and macauqes
TRIML2	ENSG00000179046	ENSMFAG00000037189	1	0	1	both humans and macauqes
RABIF	ENSG00000183155	ENSMFAG00000037667	1	0	1	both humans and macauqes
LAMP1	ENSG00000185896	ENSMFAG00000031309	1	0	1	both humans and macauqes
EPHB4	ENSG00000196411	ENSMFAG00000035528	1	0	1	both humans and macauqes
SERTAD1	ENSG00000197019	ENSMFAG00000030367	1	0	1	both humans and macauqes
S100A10	ENSG00000197747	ENSMFAG00000044914	1	0	1	both humans and macauqes
PPT2	ENSG00000221988	ENSMFAG00000018625	1	0	1	both humans and macauqes
CCPG1	ENSG00000260916	ENSMFAG00000031325	1	0	1	both humans and macauqes
TSPAN6	ENSG00000000003	ENSMFAG00000038827	0	0	0	not_changed
TNMD	ENSG00000000005	ENSMFAG00000002133	0	0	0	not_changed
DPM1	ENSG00000000419	ENSMFAG00000036839	0	0	0	not_changed
SCYL3	ENSG00000000457	ENSMFAG00000002890	0	0	0	not_changed
C1orf112	ENSG00000000460	ENSMFAG00000039080	0	0	0	not_changed
FGR	ENSG00000000938	ENSMFAG00000037860	0	0	0	not_changed
FUCA2	ENSG00000001036	ENSMFAG00000044682	0	0	0	not_changed
GCLC	ENSG00000001084	ENSMFAG00000031318	0	0	0	not_changed
NFYA	ENSG00000001167	ENSMFAG00000045942	0	0	0	not_changed
STPG1	ENSG00000001460	ENSMFAG00000038760	0	0	0	not_changed
NIPAL3	ENSG00000001461	ENSMFAG00000002140	0	0	0	not_changed
LAS1L	ENSG00000001497	ENSMFAG00000039204	0	0	0	not_changed
ENPP4	ENSG00000001561	ENSMFAG00000044542	0	0	0	not_changed
SEMA3F	ENSG00000001617	ENSMFAG00000002063	0	0	0	not_changed
CFTR	ENSG00000001626	ENSMFAG00000000170	0	0	0	not_changed
ANKIB1	ENSG00000001629	ENSMFAG00000040224	0	0	0	not_changed
CYP51A1	ENSG00000001630	ENSMFAG00000041456	0	0	0	not_changed
KRIT1	ENSG00000001631	ENSMFAG00000033257	0	0	0	not_changed
RAD52	ENSG00000002016	ENSMFAG00000000966	0	0	0	not_changed
BAD	ENSG00000002330	ENSMFAG00000035492	0	0	0	not_changed
LAP3	ENSG00000002549	ENSMFAG00000000500	0	0	0	not_changed
HS3ST1	ENSG00000002587	ENSMFAG00000034637	0	0	0	not_changed
AOC1	ENSG00000002726	ENSMFAG00000044518	0	0	0	not_changed
WNT16	ENSG00000002745	ENSMFAG00000031359	0	0	0	not_changed
HECW1	ENSG00000002746	ENSMFAG00000003543	0	0	0	not_changed
MAD1L1	ENSG00000002822	ENSMFAG00000045936	0	0	0	not_changed
LASP1	ENSG00000002834	ENSMFAG00000040277	0	0	0	not_changed
SNX11	ENSG00000002919	ENSMFAG00000001845	0	0	0	not_changed
TMEM176A	ENSG00000002933	ENSMFAG00000001658	0	0	0	not_changed
M6PR	ENSG00000003056	ENSMFAG00000003259	0	0	0	not_changed
KLHL13	ENSG00000003096	ENSMFAG00000043732	0	0	0	not_changed
CYP26B1	ENSG00000003137	ENSMFAG00000039784	0	0	0	not_changed
ICA1	ENSG00000003147	ENSMFAG00000046093	0	0	0	not_changed
DBNDD1	ENSG00000003249	ENSMFAG00000038151	0	0	0	not_changed
ALS2	ENSG00000003393	ENSMFAG00000039968	0	0	0	not_changed
TFPI	ENSG00000003436	ENSMFAG00000016490	0	0	0	not_changed
NDUFAF7	ENSG00000003509	ENSMFAG00000031686	0	1	0	not_changed
RBM5	ENSG00000003756	ENSMFAG00000031609	0	0	0	not_changed
MTMR7	ENSG00000003987	ENSMFAG00000006049	0	0	0	not_changed
SLC7A2	ENSG00000003989	ENSMFAG00000030671	0	0	0	not_changed
ARF5	ENSG00000004059	ENSMFAG00000019772	0	0	0	not_changed
SARM1	ENSG00000004139	ENSMFAG00000000906	0	0	0	not_changed
POLDIP2	ENSG00000004142	ENSMFAG00000033246	0	0	0	not_changed
AK2	ENSG00000004455	ENSMFAG00000045877	0	1	0	not_changed
CD38	ENSG00000004468	ENSMFAG00000034115	0	0	0	not_changed
FKBP4	ENSG00000004478	ENSMFAG00000000504	0	0	0	not_changed
KDM1A	ENSG00000004487	ENSMFAG00000037505	0	0	0	not_changed
RBM6	ENSG00000004534	ENSMFAG00000040603	0	0	0	not_changed
CAMKK1	ENSG00000004660	ENSMFAG00000030883	0	0	0	not_changed
RECQL	ENSG00000004700	ENSMFAG00000031470	0	0	0	not_changed
CCDC132	ENSG00000004766	ENSMFAG00000044129	0	0	0	not_changed
ARHGAP33	ENSG00000004777	ENSMFAG00000034047	0	0	0	not_changed
PDK4	ENSG00000004799	ENSMFAG00000035180	0	0	0	not_changed
SLC22A16	ENSG00000004809	ENSMFAG00000031557	0	0	0	not_changed
ZMYND10	ENSG00000004838	ENSMFAG00000000265	0	0	0	not_changed
ABCB5	ENSG00000004846	ENSMFAG00000020450	0	0	0	not_changed
ARX	ENSG00000004848	ENSMFAG00000005540	0	0	0	not_changed
SLC25A13	ENSG00000004864	ENSMFAG00000037896	0	0	0	not_changed
ST7	ENSG00000004866	ENSMFAG00000008568	0	0	0	not_changed
CDC27	ENSG00000004897	ENSMFAG00000044332	0	0	0	not_changed
SLC4A1	ENSG00000004939	ENSMFAG00000036520	0	0	0	not_changed
CALCR	ENSG00000004948	ENSMFAG00000002796	0	0	0	not_changed
HCCS	ENSG00000004961	ENSMFAG00000030584	0	0	0	not_changed
DVL2	ENSG00000004975	ENSMFAG00000040838	0	0	0	not_changed
UPF1	ENSG00000005007	ENSMFAG00000037748	0	0	0	not_changed
SKAP2	ENSG00000005020	ENSMFAG00000041066	0	0	0	not_changed
CCDC109B	ENSG00000005059	ENSMFAG00000031082	0	0	0	not_changed
HOXA11	ENSG00000005073	ENSMFAG00000044467	0	0	0	not_changed
DHX33	ENSG00000005100	ENSMFAG00000042578	0	0	0	not_changed
MEOX1	ENSG00000005102	ENSMFAG00000036302	0	0	0	not_changed
THSD7A	ENSG00000005108	ENSMFAG00000042978	0	0	0	not_changed
LIG3	ENSG00000005156	ENSMFAG00000036202	0	0	0	not_changed
RPAP3	ENSG00000005175	ENSMFAG00000030749	0	0	0	not_changed
ACSM3	ENSG00000005187	ENSMFAG00000029841	0	0	0	not_changed
AC004381.6	ENSG00000005189	ENSMFAG00000036613	0	0	0	not_changed
CIAPIN1	ENSG00000005194	ENSMFAG00000002168	0	0	0	not_changed
COPZ2	ENSG00000005243	ENSMFAG00000045896	0	0	0	not_changed
PRKAR2B	ENSG00000005249	ENSMFAG00000041581	0	0	0	not_changed
MSL3	ENSG00000005302	ENSMFAG00000031868	0	0	0	not_changed
CREBBP	ENSG00000005339	ENSMFAG00000034377	0	0	0	not_changed
BZRAP1	ENSG00000005379	ENSMFAG00000032128	0	0	0	not_changed
MPO	ENSG00000005381	ENSMFAG00000030407	0	0	0	not_changed
PON1	ENSG00000005421	ENSMFAG00000035691	0	0	0	not_changed
GCFC2	ENSG00000005436	ENSMFAG00000043921	0	0	0	not_changed
WDR54	ENSG00000005448	ENSMFAG00000045305	0	0	0	not_changed
CROT	ENSG00000005469	ENSMFAG00000036023	0	0	0	not_changed
KMT2E	ENSG00000005483	ENSMFAG00000045390	0	0	0	not_changed
RHBDD2	ENSG00000005486	ENSMFAG00000003041	0	0	0	not_changed
IBTK	ENSG00000005700	ENSMFAG00000034378	0	0	0	not_changed
MYCBP2	ENSG00000005810	ENSMFAG00000031053	0	0	0	not_changed
FBXL3	ENSG00000005812	ENSMFAG00000044754	0	0	0	not_changed
ITGAL	ENSG00000005844	ENSMFAG00000003265	0	0	0	not_changed
PDK2	ENSG00000005882	ENSMFAG00000042437	0	0	0	not_changed
ITGA3	ENSG00000005884	ENSMFAG00000043382	0	0	0	not_changed
ZFX	ENSG00000005889	ENSMFAG00000031301	0	0	0	not_changed
LAMP2	ENSG00000005893	ENSMFAG00000026553	0	0	0	not_changed
ITGA2B	ENSG00000005961	ENSMFAG00000039636	0	0	0	not_changed
GDE1	ENSG00000006007	ENSMFAG00000031962	0	0	0	not_changed
C19orf60	ENSG00000006015	ENSMFAG00000044115	0	0	0	not_changed
CRLF1	ENSG00000006016	ENSMFAG00000001307	0	0	0	not_changed
OSBPL7	ENSG00000006025	ENSMFAG00000001330	0	0	0	not_changed
TMEM98	ENSG00000006042	ENSMFAG00000000693	0	0	0	not_changed
YBX2	ENSG00000006047	ENSMFAG00000039921	0	0	0	not_changed
MAP3K14	ENSG00000006062	ENSMFAG00000034101	0	0	0	not_changed
ABCC8	ENSG00000006071	ENSMFAG00000035952	0	0	0	not_changed
TMEM132A	ENSG00000006118	ENSMFAG00000044581	0	0	0	not_changed
AP2B1	ENSG00000006125	ENSMFAG00000032866	0	0	0	not_changed
ZNF263	ENSG00000006194	ENSMFAG00000031121	0	0	0	not_changed
SPATA20	ENSG00000006282	ENSMFAG00000044525	0	0	0	not_changed
CACNA1G	ENSG00000006283	ENSMFAG00000043298	0	0	0	not_changed
DLX6	ENSG00000006377	ENSMFAG00000003607	0	0	0	not_changed
MAP3K9	ENSG00000006432	ENSMFAG00000002562	0	0	0	not_changed
RALA	ENSG00000006451	ENSMFAG00000001704	0	0	0	not_changed
BAIAP2L1	ENSG00000006453	ENSMFAG00000037269	0	0	0	not_changed
KDM7A	ENSG00000006459	ENSMFAG00000002056	0	0	0	not_changed
ETV1	ENSG00000006468	ENSMFAG00000032001	0	0	0	not_changed
AGK	ENSG00000006530	ENSMFAG00000039906	0	0	0	not_changed
ALDH3B1	ENSG00000006534	ENSMFAG00000001507	0	0	0	not_changed
TTC22	ENSG00000006555	ENSMFAG00000031985	0	0	0	not_changed
PHTF2	ENSG00000006576	ENSMFAG00000033086	0	0	0	not_changed
CCL26	ENSG00000006606	ENSMFAG00000031524	0	0	0	not_changed
FARP2	ENSG00000006607	ENSMFAG00000044112	0	0	0	not_changed
USH1C	ENSG00000006611	ENSMFAG00000000184	0	0	0	not_changed
GGCT	ENSG00000006625	ENSMFAG00000033057	0	0	0	not_changed
DBF4	ENSG00000006634	ENSMFAG00000034436	0	0	0	not_changed
TBXA2R	ENSG00000006638	ENSMFAG00000002307	0	0	0	not_changed
IFRD1	ENSG00000006652	ENSMFAG00000045385	0	0	0	not_changed
LGALS14	ENSG00000006659	ENSMFAG00000045881	0	0	0	not_changed
COX10	ENSG00000006695	ENSMFAG00000042405	0	0	0	not_changed
GTF2IRD1	ENSG00000006704	ENSMFAG00000030668	0	0	0	not_changed
PAF1	ENSG00000006712	ENSMFAG00000046024	0	0	0	not_changed
VPS41	ENSG00000006715	ENSMFAG00000041501	0	0	0	not_changed
ARHGAP44	ENSG00000006740	ENSMFAG00000033484	0	0	0	not_changed
ELAC2	ENSG00000006744	ENSMFAG00000041840	0	0	0	not_changed
SCIN	ENSG00000006747	ENSMFAG00000028723	0	0	0	not_changed
ARSD	ENSG00000006756	ENSMFAG00000035982	0	0	0	not_changed
PNPLA4	ENSG00000006757	ENSMFAG00000034240	0	0	0	not_changed
MYH13	ENSG00000006788	ENSMFAG00000001638	0	0	0	not_changed
ADIPOR2	ENSG00000006831	ENSMFAG00000035361	0	0	0	not_changed
CDKL3	ENSG00000006837	ENSMFAG00000030991	0	0	0	not_changed
PRSS21	ENSG00000007038	ENSMFAG00000044877	0	0	0	not_changed
MARK4	ENSG00000007047	ENSMFAG00000044808	0	0	0	not_changed
PROM1	ENSG00000007062	ENSMFAG00000043852	0	1	0	not_changed
CCDC124	ENSG00000007080	ENSMFAG00000042756	0	0	0	not_changed
PAFAH1B1	ENSG00000007168	ENSMFAG00000025892	0	0	0	not_changed
NOS2	ENSG00000007171	ENSMFAG00000032615	0	0	0	not_changed
DNAH9	ENSG00000007174	ENSMFAG00000002607	0	0	0	not_changed
KIAA0100	ENSG00000007202	ENSMFAG00000001375	0	0	0	not_changed
SLC13A2	ENSG00000007216	ENSMFAG00000031128	0	0	0	not_changed
GAS7	ENSG00000007237	ENSMFAG00000003917	0	0	0	not_changed
TRAPPC6A	ENSG00000007255	ENSMFAG00000003790	0	0	0	not_changed
MATK	ENSG00000007264	ENSMFAG00000030470	0	0	0	not_changed
CD79B	ENSG00000007312	ENSMFAG00000046403	0	0	0	not_changed
SCN4A	ENSG00000007314	ENSMFAG00000035414	0	0	0	not_changed
ST7L	ENSG00000007341	ENSMFAG00000037326	0	0	0	not_changed
TKTL1	ENSG00000007350	ENSMFAG00000031072	0	0	0	not_changed
PAX6	ENSG00000007372	ENSMFAG00000019311	0	0	0	not_changed
RPUSD1	ENSG00000007376	ENSMFAG00000003961	0	0	0	not_changed
LUC7L	ENSG00000007392	ENSMFAG00000003743	0	0	0	not_changed
BAIAP3	ENSG00000007516	ENSMFAG00000001912	0	0	0	not_changed
TSR3	ENSG00000007520	ENSMFAG00000031171	0	0	0	not_changed
PIGQ	ENSG00000007541	ENSMFAG00000034605	0	0	0	not_changed
CRAMP1L	ENSG00000007545	ENSMFAG00000002985	0	0	0	not_changed
TEAD3	ENSG00000007866	ENSMFAG00000032267	0	0	0	not_changed
SELE	ENSG00000007908	ENSMFAG00000001279	0	0	0	not_changed
DNAJC11	ENSG00000007923	ENSMFAG00000034630	0	0	0	not_changed
MYLIP	ENSG00000007944	ENSMFAG00000033425	0	0	0	not_changed
NOX1	ENSG00000007952	ENSMFAG00000043343	0	0	0	not_changed
E2F2	ENSG00000007968	ENSMFAG00000032163	0	0	0	not_changed
PSMB1	ENSG00000008018	ENSMFAG00000039343	0	0	0	not_changed
SYN1	ENSG00000008056	ENSMFAG00000036805	0	0	0	not_changed
JARID2	ENSG00000008083	ENSMFAG00000036879	0	0	0	not_changed
CDKL5	ENSG00000008086	ENSMFAG00000030921	0	0	0	not_changed
CAMK1G	ENSG00000008118	ENSMFAG00000002653	0	0	0	not_changed
CDK11A	ENSG00000008128	ENSMFAG00000044220	0	0	0	not_changed
NADK	ENSG00000008130	ENSMFAG00000001320	0	0	0	not_changed
TFAP2B	ENSG00000008196	ENSMFAG00000046210	0	0	0	not_changed
DLEC1	ENSG00000008226	ENSMFAG00000043783	0	0	0	not_changed
CYTH3	ENSG00000008256	ENSMFAG00000033908	0	0	0	not_changed
ADAM22	ENSG00000008277	ENSMFAG00000001062	0	0	0	not_changed
SYPL1	ENSG00000008282	ENSMFAG00000042096	0	0	0	not_changed
CYB561	ENSG00000008283	ENSMFAG00000030469	0	0	0	not_changed
SPAG9	ENSG00000008294	ENSMFAG00000035882	0	0	0	not_changed
CELSR3	ENSG00000008300	ENSMFAG00000045461	0	0	0	not_changed
AASS	ENSG00000008311	ENSMFAG00000038411	0	0	0	not_changed
PLEKHG6	ENSG00000008323	ENSMFAG00000032181	0	0	0	not_changed
SS18L2	ENSG00000008324	ENSMFAG00000040373	0	0	0	not_changed
MPND	ENSG00000008382	ENSMFAG00000033303	0	0	0	not_changed
MGST1	ENSG00000008394	ENSMFAG00000033109	0	0	0	not_changed
CRY1	ENSG00000008405	ENSMFAG00000041111	0	0	0	not_changed
NFIX	ENSG00000008441	ENSMFAG00000038849	0	0	0	not_changed
MMP25	ENSG00000008516	ENSMFAG00000008798	0	0	0	not_changed
PKD1	ENSG00000008710	ENSMFAG00000037065	0	0	0	not_changed
MAPK8IP2	ENSG00000008735	ENSMFAG00000001692	0	0	0	not_changed
MED24	ENSG00000008838	ENSMFAG00000036815	0	0	0	not_changed
RHOBTB2	ENSG00000008853	ENSMFAG00000036619	0	0	0	not_changed
SEC62	ENSG00000008952	ENSMFAG00000017749	0	0	0	not_changed
RPS20	ENSG00000008988	ENSMFAG00000032746	0	0	0	not_changed
CSDE1	ENSG00000009307	ENSMFAG00000003674	0	0	0	not_changed
UBE3C	ENSG00000009335	ENSMFAG00000001035	0	0	0	not_changed
REV3L	ENSG00000009413	ENSMFAG00000040266	0	0	0	not_changed
TENM1	ENSG00000009694	ENSMFAG00000002688	0	0	0	not_changed
PAX7	ENSG00000009709	ENSMFAG00000040998	0	0	0	not_changed
MASP2	ENSG00000009724	ENSMFAG00000025849	0	0	0	not_changed
FAM76A	ENSG00000009780	ENSMFAG00000006722	0	0	0	not_changed
POMT2	ENSG00000009830	ENSMFAG00000043819	0	0	0	not_changed
VTA1	ENSG00000009844	ENSMFAG00000032780	0	0	0	not_changed
BAZ1B	ENSG00000009954	ENSMFAG00000030535	0	0	0	not_changed
RANBP9	ENSG00000010017	ENSMFAG00000032796	0	0	0	not_changed
ETV7	ENSG00000010030	ENSMFAG00000036120	0	0	0	not_changed
SPRTN	ENSG00000010072	ENSMFAG00000002589	0	0	0	not_changed
METTL13	ENSG00000010165	ENSMFAG00000045158	0	0	0	not_changed
DYRK4	ENSG00000010219	ENSMFAG00000003032	0	0	0	not_changed
ZNF207	ENSG00000010244	ENSMFAG00000001904	0	0	0	not_changed
UQCRC1	ENSG00000010256	ENSMFAG00000041533	0	0	0	not_changed
STARD3NL	ENSG00000010270	ENSMFAG00000033288	0	0	0	not_changed
CD9	ENSG00000010278	ENSMFAG00000034485	0	0	0	not_changed
NCAPD2	ENSG00000010292	ENSMFAG00000036998	0	0	0	not_changed
IFFO1	ENSG00000010295	ENSMFAG00000045145	0	0	0	not_changed
GIPR	ENSG00000010310	ENSMFAG00000043015	0	0	0	not_changed
PHF7	ENSG00000010318	ENSMFAG00000044611	0	0	0	not_changed
SEMA3G	ENSG00000010319	ENSMFAG00000031594	0	0	0	not_changed
NISCH	ENSG00000010322	ENSMFAG00000029268	0	0	0	not_changed
STAB1	ENSG00000010327	ENSMFAG00000045138	0	0	0	not_changed
FUZ	ENSG00000010361	ENSMFAG00000003351	0	0	0	not_changed
SLC6A13	ENSG00000010379	ENSMFAG00000038990	0	0	0	not_changed
IDS	ENSG00000010404	ENSMFAG00000037097	0	0	0	not_changed
ZNF200	ENSG00000010539	ENSMFAG00000043461	0	0	0	not_changed
CD4	ENSG00000010610	ENSMFAG00000041228	0	0	0	not_changed
BTK	ENSG00000010671	ENSMFAG00000043126	0	0	0	not_changed
HFE	ENSG00000010704	ENSMFAG00000000799	0	0	0	not_changed
SCMH1	ENSG00000010803	ENSMFAG00000036779	0	0	0	not_changed
FYN	ENSG00000010810	ENSMFAG00000000074	0	0	0	not_changed
HIVEP2	ENSG00000010818	ENSMFAG00000001298	0	0	0	not_changed
FMO1	ENSG00000010932	ENSMFAG00000045636	0	0	0	not_changed
TCEB3	ENSG00000011007	ENSMFAG00000032306	0	0	0	not_changed
LYPLA2	ENSG00000011009	ENSMFAG00000033593	0	0	0	not_changed
CLCN6	ENSG00000011021	ENSMFAG00000001048	0	0	0	not_changed
BTBD7	ENSG00000011114	ENSMFAG00000040615	0	0	0	not_changed
APBA3	ENSG00000011132	ENSMFAG00000044015	0	0	0	not_changed
MKS1	ENSG00000011143	ENSMFAG00000002254	0	0	0	not_changed
ABHD5	ENSG00000011198	ENSMFAG00000038665	0	0	0	not_changed
KAL1	ENSG00000011201	ENSMFAG00000032686	0	0	0	not_changed
AKAP8L	ENSG00000011243	ENSMFAG00000045237	0	0	0	not_changed
MBTD1	ENSG00000011258	ENSMFAG00000042808	0	0	0	not_changed
UTP18	ENSG00000011260	ENSMFAG00000034325	0	0	0	not_changed
RNF216	ENSG00000011275	ENSMFAG00000033988	0	0	0	not_changed
TTC19	ENSG00000011295	ENSMFAG00000036185	0	0	0	not_changed
PTBP1	ENSG00000011304	ENSMFAG00000038325	0	0	0	not_changed
DPF1	ENSG00000011332	ENSMFAG00000042304	0	0	0	not_changed
SYT7	ENSG00000011347	ENSMFAG00000043470	0	0	0	not_changed
LARS2	ENSG00000011376	ENSMFAG00000003225	0	0	0	not_changed
PIK3C2A	ENSG00000011405	ENSMFAG00000033659	0	0	0	not_changed
PLAUR	ENSG00000011422	ENSMFAG00000044138	0	0	0	not_changed
ANLN	ENSG00000011426	ENSMFAG00000045618	0	0	0	not_changed
WIZ	ENSG00000011451	ENSMFAG00000039361	0	0	0	not_changed
RABGAP1	ENSG00000011454	ENSMFAG00000043446	0	0	0	not_changed
DCN	ENSG00000011465	ENSMFAG00000037651	0	0	0	not_changed
QPCTL	ENSG00000011478	ENSMFAG00000009032	0	0	0	not_changed
PPP5C	ENSG00000011485	ENSMFAG00000034179	0	0	0	not_changed
CEP68	ENSG00000011523	ENSMFAG00000041409	0	0	0	not_changed
MAP4K3	ENSG00000011566	ENSMFAG00000042454	0	1	0	not_changed
ZBTB32	ENSG00000011590	ENSMFAG00000034114	0	0	0	not_changed
TYROBP	ENSG00000011600	ENSMFAG00000039856	0	0	0	not_changed
TMEM159	ENSG00000011638	ENSMFAG00000031143	0	0	0	not_changed
GABRA3	ENSG00000011677	ENSMFAG00000003816	0	0	0	not_changed
BRCA1	ENSG00000012048	ENSMFAG00000043956	0	0	0	not_changed
ERCC1	ENSG00000012061	ENSMFAG00000001814	0	0	0	not_changed
CD22	ENSG00000012124	ENSMFAG00000003950	0	0	0	not_changed
SEMA3B	ENSG00000012171	ENSMFAG00000043386	0	0	0	not_changed
MBTPS2	ENSG00000012174	ENSMFAG00000042182	0	0	0	not_changed
PRICKLE3	ENSG00000012211	ENSMFAG00000037781	0	0	0	not_changed
LTF	ENSG00000012223	ENSMFAG00000035473	0	0	0	not_changed
EXTL3	ENSG00000012232	ENSMFAG00000045572	0	0	0	not_changed
NR1H4	ENSG00000012504	ENSMFAG00000002236	0	0	0	not_changed
ELOVL5	ENSG00000012660	ENSMFAG00000040521	0	0	0	not_changed
CALCOCO1	ENSG00000012822	ENSMFAG00000002103	0	0	0	not_changed
UBR7	ENSG00000012963	ENSMFAG00000018470	0	0	0	not_changed
MAP4K5	ENSG00000012983	ENSMFAG00000001082	0	0	0	not_changed
EHD3	ENSG00000013016	ENSMFAG00000033132	0	0	0	not_changed
PSMC4	ENSG00000013275	ENSMFAG00000034580	0	1	0	not_changed
SLC7A14	ENSG00000013293	ENSMFAG00000032560	0	0	0	not_changed
CLDN11	ENSG00000013297	ENSMFAG00000040128	0	0	0	not_changed
SLC25A39	ENSG00000013306	ENSMFAG00000036322	0	0	0	not_changed
NUB1	ENSG00000013374	ENSMFAG00000033644	0	0	0	not_changed
PGM3	ENSG00000013375	ENSMFAG00000035703	0	0	0	not_changed
CLK1	ENSG00000013441	ENSMFAG00000030719	0	0	0	not_changed
POLR3B	ENSG00000013503	ENSMFAG00000038425	0	0	0	not_changed
ANGEL1	ENSG00000013523	ENSMFAG00000045195	0	0	0	not_changed
RNF14	ENSG00000013561	ENSMFAG00000039262	0	0	0	not_changed
DNASE1L1	ENSG00000013563	ENSMFAG00000038787	0	0	0	not_changed
DDX11	ENSG00000013573	ENSMFAG00000033398	0	0	0	not_changed
HEBP1	ENSG00000013583	ENSMFAG00000031854	0	0	0	not_changed
MAMLD1	ENSG00000013619	ENSMFAG00000000232	0	0	0	not_changed
CD6	ENSG00000013725	ENSMFAG00000033693	0	0	0	not_changed
TACC3	ENSG00000013810	ENSMFAG00000043154	0	0	0	not_changed
UFL1	ENSG00000014123	ENSMFAG00000038476	0	0	0	not_changed
POLA2	ENSG00000014138	ENSMFAG00000031551	0	0	0	not_changed
ZC3H3	ENSG00000014164	ENSMFAG00000036060	0	0	0	not_changed
CAPN1	ENSG00000014216	ENSMFAG00000001413	0	0	0	not_changed
ACPP	ENSG00000014257	ENSMFAG00000037154	0	0	0	not_changed
MDH1	ENSG00000014641	ENSMFAG00000042090	0	0	0	not_changed
SLC30A9	ENSG00000014824	ENSMFAG00000003491	0	0	0	not_changed
MTMR11	ENSG00000014914	ENSMFAG00000031699	0	0	0	not_changed
COX15	ENSG00000014919	ENSMFAG00000044256	0	0	0	not_changed
CCDC88C	ENSG00000015133	ENSMFAG00000046363	0	0	0	not_changed
YAF2	ENSG00000015153	ENSMFAG00000035590	0	0	0	not_changed
ZMYND11	ENSG00000015171	ENSMFAG00000000418	0	0	0	not_changed
WAS	ENSG00000015285	ENSMFAG00000034169	0	0	0	not_changed
DPEP1	ENSG00000015413	ENSMFAG00000031442	0	0	0	not_changed
BID	ENSG00000015475	ENSMFAG00000045106	0	0	0	not_changed
NPC1L1	ENSG00000015520	ENSMFAG00000043097	0	0	0	not_changed
XYLT2	ENSG00000015532	ENSMFAG00000043415	0	0	0	not_changed
NUDCD3	ENSG00000015676	ENSMFAG00000037323	0	0	0	not_changed
CHDH	ENSG00000016391	ENSMFAG00000002691	0	0	0	not_changed
IL20RA	ENSG00000016402	ENSMFAG00000030911	0	0	0	not_changed
GLT8D1	ENSG00000016864	ENSMFAG00000043905	0	0	0	not_changed
ATP2C1	ENSG00000017260	ENSMFAG00000039173	0	0	0	not_changed
IGF1	ENSG00000017427	ENSMFAG00000030766	0	0	0	not_changed
SLC38A5	ENSG00000017483	ENSMFAG00000000065	0	0	0	not_changed
RALBP1	ENSG00000017797	ENSMFAG00000030310	0	0	0	not_changed
RUFY3	ENSG00000018189	ENSMFAG00000039421	0	0	0	not_changed
CNTN1	ENSG00000018236	ENSMFAG00000035494	0	0	0	not_changed
SLC11A1	ENSG00000018280	ENSMFAG00000044291	0	0	0	not_changed
WWTR1	ENSG00000018408	ENSMFAG00000031777	0	0	0	not_changed
AGPS	ENSG00000018510	ENSMFAG00000038904	0	0	0	not_changed
CXorf56	ENSG00000018610	ENSMFAG00000045522	0	0	0	not_changed
TTC27	ENSG00000018699	ENSMFAG00000042155	0	0	0	not_changed
ZNF582	ENSG00000018869	ENSMFAG00000002728	0	0	0	not_changed
VSIG2	ENSG00000019102	ENSMFAG00000046060	0	0	0	not_changed
PHLDB1	ENSG00000019144	ENSMFAG00000007641	0	0	0	not_changed
CYP24A1	ENSG00000019186	ENSMFAG00000046397	0	0	0	not_changed
PRDM11	ENSG00000019485	ENSMFAG00000045073	0	0	0	not_changed
SYT13	ENSG00000019505	ENSMFAG00000002113	0	0	0	not_changed
SNAI2	ENSG00000019549	ENSMFAG00000046061	0	0	0	not_changed
CD74	ENSG00000019582	ENSMFAG00000042836	0	1	0	not_changed
HGF	ENSG00000019991	ENSMFAG00000034472	0	0	0	not_changed
ZRANB1	ENSG00000019995	ENSMFAG00000031080	0	0	0	not_changed
NCDN	ENSG00000020129	ENSMFAG00000038902	0	0	0	not_changed
GPR124	ENSG00000020181	ENSMFAG00000042939	0	0	0	not_changed
ZFP64	ENSG00000020256	ENSMFAG00000034598	0	0	0	not_changed
MNAT1	ENSG00000020426	ENSMFAG00000000901	0	0	0	not_changed
SAMD4A	ENSG00000020577	ENSMFAG00000041636	0	0	0	not_changed
RUNX3	ENSG00000020633	ENSMFAG00000031725	0	0	0	not_changed
MRE11A	ENSG00000020922	ENSMFAG00000039328	0	0	0	not_changed
PLEKHB1	ENSG00000021300	ENSMFAG00000041061	0	0	0	not_changed
SERPINB1	ENSG00000021355	ENSMFAG00000001421	0	0	0	not_changed
SLC7A9	ENSG00000021488	ENSMFAG00000002286	0	0	0	not_changed
SPAST	ENSG00000021574	ENSMFAG00000041582	0	0	0	not_changed
NRXN3	ENSG00000021645	ENSMFAG00000031358	0	0	0	not_changed
OSBPL5	ENSG00000021762	ENSMFAG00000033431	0	0	0	not_changed
AQR	ENSG00000021776	ENSMFAG00000030453	0	0	0	not_changed
CPS1	ENSG00000021826	ENSMFAG00000044079	0	0	0	not_changed
FHL1	ENSG00000022267	ENSMFAG00000036971	0	0	0	not_changed
RTFDC1	ENSG00000022277	ENSMFAG00000002272	0	0	0	not_changed
GABRA1	ENSG00000022355	ENSMFAG00000045791	0	0	0	not_changed
RNF10	ENSG00000022840	ENSMFAG00000041159	0	0	0	not_changed
ZNF839	ENSG00000022976	ENSMFAG00000045906	0	0	0	not_changed
ZDHHC6	ENSG00000023041	ENSMFAG00000041749	0	0	0	not_changed
GRAMD1B	ENSG00000023171	ENSMFAG00000023822	0	0	0	not_changed
RNH1	ENSG00000023191	ENSMFAG00000035761	0	0	0	not_changed
NDUFS1	ENSG00000023228	ENSMFAG00000039201	0	0	0	not_changed
RB1CC1	ENSG00000023287	ENSMFAG00000001661	0	0	0	not_changed
ERP44	ENSG00000023318	ENSMFAG00000036437	0	0	0	not_changed
ALAS1	ENSG00000023330	ENSMFAG00000034496	0	0	0	not_changed
BIRC3	ENSG00000023445	ENSMFAG00000043706	0	0	0	not_changed
AKAP11	ENSG00000023516	ENSMFAG00000003034	0	0	0	not_changed
GLRX2	ENSG00000023572	ENSMFAG00000038709	0	0	0	not_changed
SNAPC1	ENSG00000023608	ENSMFAG00000043540	0	0	0	not_changed
DERA	ENSG00000023697	ENSMFAG00000000908	0	0	0	not_changed
STRAP	ENSG00000023734	ENSMFAG00000000987	0	0	0	not_changed
DEF6	ENSG00000023892	ENSMFAG00000002931	0	0	0	not_changed
PLEKHO1	ENSG00000023902	ENSMFAG00000034638	0	0	0	not_changed
GCLM	ENSG00000023909	ENSMFAG00000036066	0	0	0	not_changed
UBR2	ENSG00000024048	ENSMFAG00000041378	0	0	0	not_changed
EHD2	ENSG00000024422	ENSMFAG00000045476	0	0	0	not_changed
DEPDC1	ENSG00000024526	ENSMFAG00000036197	0	0	0	not_changed
CCDC28A	ENSG00000024862	ENSMFAG00000032668	0	0	0	not_changed
RRAGD	ENSG00000025039	ENSMFAG00000038149	0	0	0	not_changed
HSF2	ENSG00000025156	ENSMFAG00000032811	0	0	0	not_changed
PHF20	ENSG00000025293	ENSMFAG00000044861	0	0	0	not_changed
HSD17B6	ENSG00000025423	ENSMFAG00000040118	0	0	0	not_changed
NR1H3	ENSG00000025434	ENSMFAG00000002014	0	0	0	not_changed
NCAPH2	ENSG00000025770	ENSMFAG00000033329	0	0	0	not_changed
TOMM34	ENSG00000025772	ENSMFAG00000042107	0	0	0	not_changed
SEC63	ENSG00000025796	ENSMFAG00000034177	0	0	0	not_changed
KPNA6	ENSG00000025800	ENSMFAG00000000429	0	0	0	not_changed
VIM	ENSG00000026025	ENSMFAG00000003332	0	0	0	not_changed
FAS	ENSG00000026103	ENSMFAG00000033260	0	0	0	not_changed
CD44	ENSG00000026508	ENSMFAG00000043892	0	0	0	not_changed
KCNG1	ENSG00000026559	ENSMFAG00000045539	0	0	0	not_changed
AGPAT4	ENSG00000026652	ENSMFAG00000041781	0	0	0	not_changed
MIPEP	ENSG00000027001	ENSMFAG00000002942	0	0	0	not_changed
PRKCH	ENSG00000027075	ENSMFAG00000030025	0	0	0	not_changed
INSRR	ENSG00000027644	ENSMFAG00000038864	0	0	0	not_changed
IFNGR1	ENSG00000027697	ENSMFAG00000003984	0	0	0	not_changed
B4GALT7	ENSG00000027847	ENSMFAG00000040618	0	0	0	not_changed
SH2D2A	ENSG00000027869	ENSMFAG00000001858	0	0	0	not_changed
VRK2	ENSG00000028116	ENSMFAG00000031394	0	0	0	not_changed
TNFRSF1B	ENSG00000028137	ENSMFAG00000043313	0	0	0	not_changed
VEZT	ENSG00000028203	ENSMFAG00000039266	0	0	0	not_changed
POU2F2	ENSG00000028277	ENSMFAG00000030322	0	0	0	not_changed
BRD9	ENSG00000028310	ENSMFAG00000040715	0	0	0	not_changed
SNX1	ENSG00000028528	ENSMFAG00000040273	0	0	0	not_changed
TBPL1	ENSG00000028839	ENSMFAG00000040137	0	0	0	not_changed
ARNTL2	ENSG00000029153	ENSMFAG00000002262	0	0	0	not_changed
BCLAF1	ENSG00000029363	ENSMFAG00000039754	0	0	0	not_changed
SLC39A9	ENSG00000029364	ENSMFAG00000030713	0	0	0	not_changed
ANK1	ENSG00000029534	ENSMFAG00000045115	0	0	0	not_changed
TFB1M	ENSG00000029639	ENSMFAG00000031968	0	0	0	not_changed
RABEP1	ENSG00000029725	ENSMFAG00000037357	0	0	0	not_changed
NUP160	ENSG00000030066	ENSMFAG00000032004	0	0	0	not_changed
BAK1	ENSG00000030110	ENSMFAG00000029410	0	0	0	not_changed
MUSK	ENSG00000030304	ENSMFAG00000030822	0	0	0	not_changed
IKZF2	ENSG00000030419	ENSMFAG00000031380	0	0	0	not_changed
GRN	ENSG00000030582	ENSMFAG00000038260	0	0	0	not_changed
FAM13B	ENSG00000031003	ENSMFAG00000000289	0	0	0	not_changed
CENPQ	ENSG00000031691	ENSMFAG00000045783	0	0	0	not_changed
SARS	ENSG00000031698	ENSMFAG00000043301	0	0	0	not_changed
RANBP3	ENSG00000031823	ENSMFAG00000031395	0	0	0	not_changed
ARID4A	ENSG00000032219	ENSMFAG00000037044	0	0	0	not_changed
TSSC1	ENSG00000032389	ENSMFAG00000045352	0	0	0	not_changed
PNPLA6	ENSG00000032444	ENSMFAG00000001000	0	0	0	not_changed
IFT88	ENSG00000032742	ENSMFAG00000042564	0	0	0	not_changed
ALG1	ENSG00000033011	ENSMFAG00000032954	0	0	0	not_changed
ABCF2	ENSG00000033050	ENSMFAG00000034542	0	0	0	not_changed
CHPF2	ENSG00000033100	ENSMFAG00000045967	0	0	0	not_changed
FUT8	ENSG00000033170	ENSMFAG00000042802	0	0	0	not_changed
UBA6	ENSG00000033178	ENSMFAG00000001344	0	0	0	not_changed
ATP6V0A1	ENSG00000033627	ENSMFAG00000009940	0	0	0	not_changed
PIAS1	ENSG00000033800	ENSMFAG00000038832	0	0	0	not_changed
SLC4A7	ENSG00000033867	ENSMFAG00000000748	0	0	0	not_changed
APBA2	ENSG00000034053	ENSMFAG00000040758	0	0	0	not_changed
MAP2K3	ENSG00000034152	ENSMFAG00000037919	0	0	0	not_changed
EFCAB1	ENSG00000034239	ENSMFAG00000044408	0	0	0	not_changed
TMSB10	ENSG00000034510	ENSMFAG00000041894	0	0	0	not_changed
ASTE1	ENSG00000034533	ENSMFAG00000043710	0	0	0	not_changed
RNF19A	ENSG00000034677	ENSMFAG00000044073	0	0	0	not_changed
PEX3	ENSG00000034693	ENSMFAG00000041371	0	0	0	not_changed
GABARAPL2	ENSG00000034713	ENSMFAG00000041724	0	0	0	not_changed
MYOC	ENSG00000034971	ENSMFAG00000041678	0	0	0	not_changed
SH3YL1	ENSG00000035115	ENSMFAG00000037552	0	0	0	not_changed
FAM136A	ENSG00000035141	ENSMFAG00000042972	0	0	0	not_changed
DEPDC1B	ENSG00000035499	ENSMFAG00000032556	0	0	0	not_changed
DAPK2	ENSG00000035664	ENSMFAG00000028166	0	0	0	not_changed
ADSS	ENSG00000035687	ENSMFAG00000032956	0	0	0	not_changed
STAP1	ENSG00000035720	ENSMFAG00000000570	0	0	0	not_changed
TIMP2	ENSG00000035862	ENSMFAG00000031465	0	0	0	not_changed
RFC1	ENSG00000035928	ENSMFAG00000041957	0	0	0	not_changed
CUL3	ENSG00000036257	ENSMFAG00000036803	0	0	0	not_changed
MYOM2	ENSG00000036448	ENSMFAG00000033265	0	0	0	not_changed
CYP46A1	ENSG00000036530	ENSMFAG00000002756	0	0	0	not_changed
ZZZ3	ENSG00000036549	ENSMFAG00000043408	0	0	0	not_changed
SLC18A1	ENSG00000036565	ENSMFAG00000029619	0	0	0	not_changed
USP2	ENSG00000036672	ENSMFAG00000038340	0	0	0	not_changed
CASR	ENSG00000036828	ENSMFAG00000039832	0	0	0	not_changed
TUBG2	ENSG00000037042	ENSMFAG00000001256	0	0	0	not_changed
RPL26L1	ENSG00000037241	ENSMFAG00000042483	0	0	0	not_changed
FLT4	ENSG00000037280	ENSMFAG00000033698	0	0	0	not_changed
NSUN2	ENSG00000037474	ENSMFAG00000045240	0	0	0	not_changed
FBXO42	ENSG00000037637	ENSMFAG00000003747	0	0	0	not_changed
MFAP3	ENSG00000037749	ENSMFAG00000002609	0	0	0	not_changed
MRI1	ENSG00000037757	ENSMFAG00000044250	0	0	0	not_changed
METTL1	ENSG00000037897	ENSMFAG00000035422	0	0	0	not_changed
HOXC8	ENSG00000037965	ENSMFAG00000002443	0	0	0	not_changed
PI4K2B	ENSG00000038210	ENSMFAG00000033102	0	0	0	not_changed
BOD1L1	ENSG00000038219	ENSMFAG00000036973	0	0	0	not_changed
MAT2B	ENSG00000038274	ENSMFAG00000035818	0	0	0	not_changed
TLL1	ENSG00000038295	ENSMFAG00000001125	0	0	0	not_changed
EDC4	ENSG00000038358	ENSMFAG00000030369	0	0	0	not_changed
TRIO	ENSG00000038382	ENSMFAG00000035974	0	0	0	not_changed
VCAN	ENSG00000038427	ENSMFAG00000032675	0	0	0	not_changed
CLEC16A	ENSG00000038532	ENSMFAG00000001961	0	0	0	not_changed
MSR1	ENSG00000038945	ENSMFAG00000031529	0	0	0	not_changed
CDH1	ENSG00000039068	ENSMFAG00000032434	0	0	0	not_changed
SKIV2L2	ENSG00000039123	ENSMFAG00000031610	0	0	0	not_changed
DNAH5	ENSG00000039139	ENSMFAG00000001076	0	0	0	not_changed
ZFYVE16	ENSG00000039319	ENSMFAG00000039223	0	0	0	not_changed
FAM65A	ENSG00000039523	ENSMFAG00000045065	0	0	0	not_changed
RAI14	ENSG00000039560	ENSMFAG00000043837	0	0	0	not_changed
SOX30	ENSG00000039600	ENSMFAG00000029536	0	0	0	not_changed
PNKP	ENSG00000039650	ENSMFAG00000039622	0	0	0	not_changed
BEST2	ENSG00000039987	ENSMFAG00000046127	0	0	0	not_changed
PHLPP2	ENSG00000040199	ENSMFAG00000037146	0	0	0	not_changed
SPDL1	ENSG00000040275	ENSMFAG00000026820	0	0	0	not_changed
STAU2	ENSG00000040341	ENSMFAG00000044834	0	0	0	not_changed
PQLC2	ENSG00000040487	ENSMFAG00000038284	0	0	0	not_changed
RTN4R	ENSG00000040608	ENSMFAG00000002996	0	0	0	not_changed
PHF23	ENSG00000040633	ENSMFAG00000032158	0	0	0	not_changed
CDH10	ENSG00000040731	ENSMFAG00000001810	0	0	0	not_changed
RAB27B	ENSG00000041353	ENSMFAG00000002806	0	0	0	not_changed
PSMA4	ENSG00000041357	ENSMFAG00000002125	0	0	0	not_changed
MYO16	ENSG00000041515	ENSMFAG00000043164	0	0	0	not_changed
LSG1	ENSG00000041802	ENSMFAG00000039903	0	0	0	not_changed
PARP3	ENSG00000041880	ENSMFAG00000032908	0	0	0	not_changed
TNC	ENSG00000041982	ENSMFAG00000001848	0	0	0	not_changed
THAP3	ENSG00000041988	ENSMFAG00000000408	0	0	0	not_changed
FAM65C	ENSG00000042062	ENSMFAG00000034413	0	0	0	not_changed
TDP1	ENSG00000042088	ENSMFAG00000000067	0	0	0	not_changed
AIFM2	ENSG00000042286	ENSMFAG00000004041	0	0	0	not_changed
SPATA7	ENSG00000042317	ENSMFAG00000034414	0	0	0	not_changed
MED17	ENSG00000042429	ENSMFAG00000003118	0	0	0	not_changed
RETSAT	ENSG00000042445	ENSMFAG00000001631	0	0	0	not_changed
AP2S1	ENSG00000042753	ENSMFAG00000022670	0	0	0	not_changed
USH2A	ENSG00000042781	ENSMFAG00000043973	0	0	0	not_changed
TG	ENSG00000042832	ENSMFAG00000033080	0	0	0	not_changed
ADAM28	ENSG00000042980	ENSMFAG00000039137	0	0	0	not_changed
BARX2	ENSG00000043039	ENSMFAG00000037907	0	0	0	not_changed
DCUN1D1	ENSG00000043093	ENSMFAG00000043854	0	0	0	not_changed
ZIC2	ENSG00000043355	ENSMFAG00000037783	0	0	0	not_changed
LCP2	ENSG00000043462	ENSMFAG00000040627	0	0	0	not_changed
TRIT1	ENSG00000043514	ENSMFAG00000001316	0	0	0	not_changed
ADRB1	ENSG00000043591	ENSMFAG00000031007	0	0	0	not_changed
GUCA2B	ENSG00000044012	ENSMFAG00000038173	0	0	0	not_changed
CUL7	ENSG00000044090	ENSMFAG00000046269	0	0	0	not_changed
CTNNA1	ENSG00000044115	ENSMFAG00000041124	0	0	0	not_changed
PHKA2	ENSG00000044446	ENSMFAG00000044106	0	1	0	not_changed
CNTLN	ENSG00000044459	ENSMFAG00000038531	0	1	0	not_changed
DSG2	ENSG00000046604	ENSMFAG00000014923	0	0	0	not_changed
GEMIN8	ENSG00000046647	ENSMFAG00000000059	0	0	0	not_changed
OFD1	ENSG00000046651	ENSMFAG00000042608	0	0	0	not_changed
GPM6B	ENSG00000046653	ENSMFAG00000034628	0	0	0	not_changed
PREX2	ENSG00000046889	ENSMFAG00000031374	0	0	0	not_changed
WDR37	ENSG00000047056	ENSMFAG00000030644	0	0	0	not_changed
YTHDC2	ENSG00000047188	ENSMFAG00000033417	0	0	0	not_changed
CTPS2	ENSG00000047230	ENSMFAG00000009688	0	0	0	not_changed
ATP6V1H	ENSG00000047249	ENSMFAG00000032985	0	0	0	not_changed
POLR2B	ENSG00000047315	ENSMFAG00000042250	0	0	0	not_changed
FAM214A	ENSG00000047346	ENSMFAG00000042817	0	0	0	not_changed
ARAP2	ENSG00000047365	ENSMFAG00000041357	0	0	0	not_changed
TPR	ENSG00000047410	ENSMFAG00000032525	0	0	0	not_changed
CP	ENSG00000047457	ENSMFAG00000044692	0	0	0	not_changed
KIAA0556	ENSG00000047578	ENSMFAG00000040082	0	0	0	not_changed
DTNBP1	ENSG00000047579	ENSMFAG00000042536	0	0	0	not_changed
XK	ENSG00000047597	ENSMFAG00000041613	0	0	0	not_changed
ANO2	ENSG00000047617	ENSMFAG00000045036	0	1	0	not_changed
C12orf4	ENSG00000047621	ENSMFAG00000004013	0	0	0	not_changed
SCML1	ENSG00000047634	ENSMFAG00000038986	0	0	0	not_changed
WWC3	ENSG00000047644	ENSMFAG00000040661	0	0	0	not_changed
ARHGAP6	ENSG00000047648	ENSMFAG00000037315	0	0	0	not_changed
FAM184B	ENSG00000047662	ENSMFAG00000002820	0	0	0	not_changed
GOPC	ENSG00000047932	ENSMFAG00000032714	0	0	0	not_changed
HDAC9	ENSG00000048052	ENSMFAG00000008589	0	0	0	not_changed
TSPAN17	ENSG00000048140	ENSMFAG00000040265	0	0	0	not_changed
NOP16	ENSG00000048162	ENSMFAG00000042965	0	0	0	not_changed
CC2D2A	ENSG00000048342	ENSMFAG00000035103	0	0	0	not_changed
RRM2B	ENSG00000048392	ENSMFAG00000043659	0	0	0	not_changed
ZNF800	ENSG00000048405	ENSMFAG00000000453	0	0	0	not_changed
SNX29	ENSG00000048471	ENSMFAG00000001788	0	0	0	not_changed
LMO3	ENSG00000048540	ENSMFAG00000029171	0	0	0	not_changed
MRPS10	ENSG00000048544	ENSMFAG00000046129	0	0	0	not_changed
GUCA1A	ENSG00000048545	ENSMFAG00000035647	0	0	0	not_changed
RSF1	ENSG00000048649	ENSMFAG00000001930	0	0	0	not_changed
VPS13D	ENSG00000048707	ENSMFAG00000044460	0	0	0	not_changed
CELF2	ENSG00000048740	ENSMFAG00000033084	0	0	0	not_changed
FAM120A	ENSG00000048828	ENSMFAG00000043116	0	0	0	not_changed
R3HDM1	ENSG00000048991	ENSMFAG00000030331	0	0	0	not_changed
COL9A2	ENSG00000049089	ENSMFAG00000028569	0	0	0	not_changed
KITLG	ENSG00000049130	ENSMFAG00000044842	0	0	0	not_changed
ERCC8	ENSG00000049167	ENSMFAG00000037556	0	0	0	not_changed
ADAMTS6	ENSG00000049192	ENSMFAG00000030204	0	0	0	not_changed
H6PD	ENSG00000049239	ENSMFAG00000003162	0	0	0	not_changed
VAMP3	ENSG00000049245	ENSMFAG00000001731	0	0	0	not_changed
PER3	ENSG00000049246	ENSMFAG00000034511	0	0	0	not_changed
UTS2	ENSG00000049247	ENSMFAG00000046025	0	0	0	not_changed
TNFRSF9	ENSG00000049249	ENSMFAG00000036504	0	0	0	not_changed
EPN3	ENSG00000049283	ENSMFAG00000042812	0	0	0	not_changed
LTBP1	ENSG00000049323	ENSMFAG00000044061	0	0	0	not_changed
RCN1	ENSG00000049449	ENSMFAG00000029569	0	0	0	not_changed
RFC2	ENSG00000049541	ENSMFAG00000038578	0	0	0	not_changed
ARID1B	ENSG00000049618	ENSMFAG00000035788	0	0	0	not_changed
CLPTM1L	ENSG00000049656	ENSMFAG00000039815	0	0	0	not_changed
NEDD4L	ENSG00000049759	ENSMFAG00000032021	0	0	0	not_changed
FOXP3	ENSG00000049768	ENSMFAG00000003327	0	0	0	not_changed
PPP1R3F	ENSG00000049769	ENSMFAG00000034652	0	0	0	not_changed
HEXB	ENSG00000049860	ENSMFAG00000003959	0	0	0	not_changed
PTCD2	ENSG00000049883	ENSMFAG00000031516	0	0	0	not_changed
KIAA2022	ENSG00000050030	ENSMFAG00000001576	0	0	0	not_changed
JKAMP	ENSG00000050130	ENSMFAG00000001385	0	0	0	not_changed
DKK3	ENSG00000050165	ENSMFAG00000043096	0	0	0	not_changed
ARHGEF5	ENSG00000050327	ENSMFAG00000043922	0	0	0	not_changed
NFE2L3	ENSG00000050344	ENSMFAG00000031568	0	0	0	not_changed
MCUR1	ENSG00000050393	ENSMFAG00000037605	0	0	0	not_changed
LIMA1	ENSG00000050405	ENSMFAG00000002376	0	0	0	not_changed
LETMD1	ENSG00000050426	ENSMFAG00000035824	0	0	0	not_changed
LAMC3	ENSG00000050555	ENSMFAG00000042402	0	0	0	not_changed
PTGER3	ENSG00000050628	ENSMFAG00000040520	0	0	0	not_changed
TNIP3	ENSG00000050730	ENSMFAG00000044869	0	0	0	not_changed
MAPK9	ENSG00000050748	ENSMFAG00000042461	0	0	0	not_changed
COL23A1	ENSG00000050767	ENSMFAG00000040567	0	0	0	not_changed
BCAR1	ENSG00000050820	ENSMFAG00000035344	0	0	0	not_changed
FAM160A2	ENSG00000051009	ENSMFAG00000038503	0	0	0	not_changed
HERPUD1	ENSG00000051108	ENSMFAG00000034370	0	0	0	not_changed
HOMER3	ENSG00000051128	ENSMFAG00000031509	0	0	0	not_changed
RAD51	ENSG00000051180	ENSMFAG00000044559	0	0	0	not_changed
POLQ	ENSG00000051341	ENSMFAG00000001627	0	0	0	not_changed
PIK3CB	ENSG00000051382	ENSMFAG00000002622	0	0	0	not_changed
CYBA	ENSG00000051523	ENSMFAG00000032332	0	0	0	not_changed
THOC3	ENSG00000051596	ENSMFAG00000034476	0	0	0	not_changed
HEBP2	ENSG00000051620	ENSMFAG00000041106	0	0	0	not_changed
MPHOSPH9	ENSG00000051825	ENSMFAG00000046071	0	0	0	not_changed
PLEKHA5	ENSG00000052126	ENSMFAG00000043356	0	0	0	not_changed
PRSS8	ENSG00000052344	ENSMFAG00000032014	0	0	0	not_changed
SIKE1	ENSG00000052723	ENSMFAG00000033378	0	0	0	not_changed
RRP12	ENSG00000052749	ENSMFAG00000041558	0	1	0	not_changed
FNIP2	ENSG00000052795	ENSMFAG00000039076	0	0	0	not_changed
MSMO1	ENSG00000052802	ENSMFAG00000045090	0	0	0	not_changed
TTC17	ENSG00000052841	ENSMFAG00000033718	0	0	0	not_changed
FSTL4	ENSG00000053108	ENSMFAG00000033336	0	0	0	not_changed
FOXN3	ENSG00000053254	ENSMFAG00000040551	0	0	0	not_changed
METTL24	ENSG00000053328	ENSMFAG00000038462	0	0	0	not_changed
AKR7A2	ENSG00000053371	ENSMFAG00000041603	0	0	0	not_changed
NNAT	ENSG00000053438	ENSMFAG00000033180	0	0	0	not_changed
USE1	ENSG00000053501	ENSMFAG00000039292	0	0	0	not_changed
MCF2L2	ENSG00000053524	ENSMFAG00000036484	0	0	0	not_changed
NRIP2	ENSG00000053702	ENSMFAG00000031538	0	0	0	not_changed
LAMA3	ENSG00000053747	ENSMFAG00000045256	0	0	0	not_changed
AP5M1	ENSG00000053770	ENSMFAG00000036074	0	0	0	not_changed
ANAPC4	ENSG00000053900	ENSMFAG00000037891	0	0	0	not_changed
KCNQ1	ENSG00000053918	ENSMFAG00000044043	0	0	0	not_changed
TRAPPC3	ENSG00000054116	ENSMFAG00000038169	0	0	0	not_changed
THRAP3	ENSG00000054118	ENSMFAG00000040144	0	0	0	not_changed
PHPT1	ENSG00000054148	ENSMFAG00000000240	0	0	0	not_changed
ENTPD2	ENSG00000054179	ENSMFAG00000043619	0	0	0	not_changed
LY75	ENSG00000054219	ENSMFAG00000033999	0	0	0	not_changed
ARID4B	ENSG00000054267	ENSMFAG00000044016	0	0	0	not_changed
OPN3	ENSG00000054277	ENSMFAG00000042077	0	0	0	not_changed
SDCCAG8	ENSG00000054282	ENSMFAG00000045247	0	0	0	not_changed
PTPRN	ENSG00000054356	ENSMFAG00000029064	0	0	0	not_changed
HHAT	ENSG00000054392	ENSMFAG00000003760	0	0	0	not_changed
KIF1B	ENSG00000054523	ENSMFAG00000033591	0	0	0	not_changed
FOXC1	ENSG00000054598	ENSMFAG00000033207	0	0	0	not_changed
SYNE2	ENSG00000054654	ENSMFAG00000038668	0	0	0	not_changed
PLEKHH1	ENSG00000054690	ENSMFAG00000038266	0	0	0	not_changed
ATP9A	ENSG00000054793	ENSMFAG00000001634	0	0	0	not_changed
CHRDL2	ENSG00000054938	ENSMFAG00000042027	0	0	0	not_changed
FAM168A	ENSG00000054965	ENSMFAG00000037330	0	0	0	not_changed
RELT	ENSG00000054967	ENSMFAG00000032863	0	0	0	not_changed
GALC	ENSG00000054983	ENSMFAG00000002667	0	0	0	not_changed
NOP58	ENSG00000055044	ENSMFAG00000036935	0	0	0	not_changed
SZRD1	ENSG00000055070	ENSMFAG00000001628	0	0	0	not_changed
KCNH2	ENSG00000055118	ENSMFAG00000036134	0	1	0	not_changed
CUL1	ENSG00000055130	ENSMFAG00000046081	0	0	0	not_changed
FAM114A2	ENSG00000055147	ENSMFAG00000043590	0	0	0	not_changed
CYFIP2	ENSG00000055163	ENSMFAG00000036175	0	0	0	not_changed
TAB2	ENSG00000055208	ENSMFAG00000036867	0	0	0	not_changed
GINM1	ENSG00000055211	ENSMFAG00000032069	0	0	0	not_changed
EIF2AK2	ENSG00000055332	ENSMFAG00000030576	0	0	0	not_changed
USP36	ENSG00000055483	ENSMFAG00000003093	0	0	0	not_changed
MCOLN3	ENSG00000055732	ENSMFAG00000033413	0	0	0	not_changed
PUM2	ENSG00000055917	ENSMFAG00000000492	0	0	0	not_changed
MRPL43	ENSG00000055950	ENSMFAG00000001890	0	0	0	not_changed
ITIH4	ENSG00000055955	ENSMFAG00000038477	0	0	0	not_changed
C4orf27	ENSG00000056050	ENSMFAG00000038736	0	0	0	not_changed
ZFR	ENSG00000056097	ENSMFAG00000042691	0	0	0	not_changed
ZNF280C	ENSG00000056277	ENSMFAG00000042147	0	0	0	not_changed
NPFFR2	ENSG00000056291	ENSMFAG00000042560	0	1	0	not_changed
PHF21B	ENSG00000056487	ENSMFAG00000041339	0	0	0	not_changed
TRAF1	ENSG00000056558	ENSMFAG00000031255	0	0	0	not_changed
RC3H2	ENSG00000056586	ENSMFAG00000035621	0	0	0	not_changed
IL17RB	ENSG00000056736	ENSMFAG00000001616	0	0	0	not_changed
TRAF3IP2	ENSG00000056972	ENSMFAG00000002710	0	0	0	not_changed
GYG2	ENSG00000056998	ENSMFAG00000042152	0	0	0	not_changed
DCBLD2	ENSG00000057019	ENSMFAG00000045647	0	0	0	not_changed
SERPINB3	ENSG00000057149	ENSMFAG00000044526	0	0	0	not_changed
PKP2	ENSG00000057294	ENSMFAG00000045800	0	0	0	not_changed
MSH4	ENSG00000057468	ENSMFAG00000038806	0	0	0	not_changed
F7	ENSG00000057593	ENSMFAG00000033443	0	0	0	not_changed
GDI2	ENSG00000057608	ENSMFAG00000030976	0	0	0	not_changed
ATG5	ENSG00000057663	ENSMFAG00000041362	0	0	0	not_changed
TMCC3	ENSG00000057704	ENSMFAG00000000142	0	0	0	not_changed
PITHD1	ENSG00000057757	ENSMFAG00000002599	0	0	0	not_changed
MTA3	ENSG00000057935	ENSMFAG00000037713	0	0	0	not_changed
USP13	ENSG00000058056	ENSMFAG00000042834	0	0	0	not_changed
ATP11B	ENSG00000058063	ENSMFAG00000035388	0	0	0	not_changed
LAMC2	ENSG00000058085	ENSMFAG00000000974	0	0	0	not_changed
CDK14	ENSG00000058091	ENSMFAG00000044994	0	0	0	not_changed
SEC61A1	ENSG00000058262	ENSMFAG00000043634	0	0	0	not_changed
PPP1R12A	ENSG00000058272	ENSMFAG00000034239	0	0	0	not_changed
RASGRF1	ENSG00000058335	ENSMFAG00000005368	0	0	0	not_changed
CROCC	ENSG00000058453	ENSMFAG00000036747	0	0	0	not_changed
POLR3E	ENSG00000058600	ENSMFAG00000035515	0	0	0	not_changed
ATP2B4	ENSG00000058668	ENSMFAG00000010073	0	0	0	not_changed
ZC3H11A	ENSG00000058673	ENSMFAG00000003997	0	0	0	not_changed
RIOK2	ENSG00000058729	ENSMFAG00000033056	0	0	0	not_changed
YIPF1	ENSG00000058799	ENSMFAG00000036304	0	0	0	not_changed
NDC1	ENSG00000058804	ENSMFAG00000006996	0	0	0	not_changed
DGKG	ENSG00000058866	ENSMFAG00000042125	0	0	0	not_changed
FLYWCH1	ENSG00000059122	ENSMFAG00000035776	0	0	0	not_changed
UNKL	ENSG00000059145	ENSMFAG00000000632	0	0	0	not_changed
PARP12	ENSG00000059378	ENSMFAG00000034646	0	0	0	not_changed
ALDH18A1	ENSG00000059573	ENSMFAG00000001272	0	0	0	not_changed
GATB	ENSG00000059691	ENSMFAG00000045472	0	0	0	not_changed
MXD1	ENSG00000059728	ENSMFAG00000043046	0	0	0	not_changed
CDK17	ENSG00000059758	ENSMFAG00000033127	0	0	0	not_changed
DNAJC25	ENSG00000059769	ENSMFAG00000037632	0	0	0	not_changed
PSD	ENSG00000059915	ENSMFAG00000000282	0	1	0	not_changed
CTDP1	ENSG00000060069	ENSMFAG00000031816	0	0	0	not_changed
YBX3	ENSG00000060138	ENSMFAG00000039369	0	0	0	not_changed
STYK1	ENSG00000060140	ENSMFAG00000031360	0	0	0	not_changed
WNK1	ENSG00000060237	ENSMFAG00000038865	0	0	0	not_changed
CCAR1	ENSG00000060339	ENSMFAG00000035410	0	0	0	not_changed
OGFR	ENSG00000060491	ENSMFAG00000037888	0	0	0	not_changed
GNA15	ENSG00000060558	ENSMFAG00000000574	0	0	0	not_changed
CREB3L3	ENSG00000060566	ENSMFAG00000040065	0	0	0	not_changed
PIGV	ENSG00000060642	ENSMFAG00000003929	0	0	0	not_changed
SNRNP40	ENSG00000060688	ENSMFAG00000031418	0	0	0	not_changed
RIMBP2	ENSG00000060709	ENSMFAG00000041895	0	0	0	not_changed
COL11A1	ENSG00000060718	ENSMFAG00000002722	0	0	0	not_changed
QSER1	ENSG00000060749	ENSMFAG00000042029	0	0	0	not_changed
MPC1	ENSG00000060762	ENSMFAG00000003954	0	0	0	not_changed
ACAA1	ENSG00000060971	ENSMFAG00000044207	0	0	0	not_changed
BCAT1	ENSG00000060982	ENSMFAG00000003944	0	0	0	not_changed
HDAC7	ENSG00000061273	ENSMFAG00000044177	0	0	0	not_changed
PRDM6	ENSG00000061455	ENSMFAG00000002537	0	0	0	not_changed
WNT8A	ENSG00000061492	ENSMFAG00000045242	0	0	0	not_changed
SPAG4	ENSG00000061656	ENSMFAG00000033014	0	0	0	not_changed
NCKAP1	ENSG00000061676	ENSMFAG00000001975	0	0	0	not_changed
MRPS35	ENSG00000061794	ENSMFAG00000030289	0	0	0	not_changed
GUCY1B3	ENSG00000061918	ENSMFAG00000043875	0	0	0	not_changed
SFSWAP	ENSG00000061936	ENSMFAG00000037352	0	0	0	not_changed
MON2	ENSG00000061987	ENSMFAG00000037361	0	0	0	not_changed
CDH3	ENSG00000062038	ENSMFAG00000038880	0	0	0	not_changed
ARSF	ENSG00000062096	ENSMFAG00000038297	0	0	0	not_changed
GPBP1	ENSG00000062194	ENSMFAG00000000066	0	0	0	not_changed
DGAT2	ENSG00000062282	ENSMFAG00000042930	0	0	0	not_changed
ZNF112	ENSG00000062370	ENSMFAG00000031747	0	0	0	not_changed
CS	ENSG00000062485	ENSMFAG00000002143	0	0	0	not_changed
LTK	ENSG00000062524	ENSMFAG00000043219	0	0	0	not_changed
MRPS24	ENSG00000062582	ENSMFAG00000003446	0	0	0	not_changed
ELMO2	ENSG00000062598	ENSMFAG00000042943	0	0	0	not_changed
WAPAL	ENSG00000062650	ENSMFAG00000036863	0	0	0	not_changed
VMP1	ENSG00000062716	ENSMFAG00000032772	0	0	0	not_changed
APPBP2	ENSG00000062725	ENSMFAG00000031643	0	0	0	not_changed
POLD1	ENSG00000062822	ENSMFAG00000035104	0	0	0	not_changed
SEZ6	ENSG00000063015	ENSMFAG00000038743	0	0	0	not_changed
EIF4B	ENSG00000063046	ENSMFAG00000037195	0	0	0	not_changed
SLC6A16	ENSG00000063127	ENSMFAG00000017537	0	0	0	not_changed
GLTSCR1	ENSG00000063169	ENSMFAG00000000730	0	0	0	not_changed
SPHK2	ENSG00000063176	ENSMFAG00000036114	0	0	0	not_changed
RPL18	ENSG00000063177	ENSMFAG00000039479	0	0	0	not_changed
CA11	ENSG00000063180	ENSMFAG00000003432	0	0	0	not_changed
ISOC2	ENSG00000063241	ENSMFAG00000009165	0	0	0	not_changed
U2AF2	ENSG00000063244	ENSMFAG00000038383	0	0	0	not_changed
EPN1	ENSG00000063245	ENSMFAG00000046310	0	0	0	not_changed
MED29	ENSG00000063322	ENSMFAG00000044241	0	0	0	not_changed
MTMR1	ENSG00000063601	ENSMFAG00000045168	0	0	0	not_changed
GPC1	ENSG00000063660	ENSMFAG00000032000	0	0	0	not_changed
ADCK1	ENSG00000063761	ENSMFAG00000003597	0	1	0	not_changed
HAGH	ENSG00000063854	ENSMFAG00000004030	0	0	0	not_changed
RNF4	ENSG00000063978	ENSMFAG00000039314	0	0	0	not_changed
LIMCH1	ENSG00000064042	ENSMFAG00000044234	0	0	0	not_changed
ASUN	ENSG00000064102	ENSMFAG00000041404	0	0	0	not_changed
TM7SF3	ENSG00000064115	ENSMFAG00000041364	0	0	0	not_changed
DLX3	ENSG00000064195	ENSMFAG00000032276	0	0	0	not_changed
SPA17	ENSG00000064199	ENSMFAG00000031344	0	0	0	not_changed
TSPAN32	ENSG00000064201	ENSMFAG00000031437	0	0	0	not_changed
ST3GAL6	ENSG00000064225	ENSMFAG00000040058	0	0	0	not_changed
ATP2C2	ENSG00000064270	ENSMFAG00000041363	0	0	0	not_changed
NGFR	ENSG00000064300	ENSMFAG00000044019	0	0	0	not_changed
CDON	ENSG00000064309	ENSMFAG00000033244	0	0	0	not_changed
TAF2	ENSG00000064313	ENSMFAG00000003672	0	0	0	not_changed
HIPK2	ENSG00000064393	ENSMFAG00000001456	0	0	0	not_changed
TNPO3	ENSG00000064419	ENSMFAG00000032385	0	0	0	not_changed
RFXANK	ENSG00000064490	ENSMFAG00000003753	0	0	0	not_changed
TMEM161A	ENSG00000064545	ENSMFAG00000043553	0	0	0	not_changed
SUGP2	ENSG00000064607	ENSMFAG00000040352	0	0	0	not_changed
SLC12A2	ENSG00000064651	ENSMFAG00000001384	0	0	0	not_changed
SNX24	ENSG00000064652	ENSMFAG00000033967	0	0	0	not_changed
EYA2	ENSG00000064655	ENSMFAG00000039522	0	0	0	not_changed
ABCA7	ENSG00000064687	ENSMFAG00000003292	0	0	0	not_changed
SNCAIP	ENSG00000064692	ENSMFAG00000033060	0	0	0	not_changed
DDX20	ENSG00000064703	ENSMFAG00000031755	0	0	0	not_changed
BTBD1	ENSG00000064726	ENSMFAG00000000809	0	0	0	not_changed
FAR2	ENSG00000064763	ENSMFAG00000032325	0	0	0	not_changed
BCAS1	ENSG00000064787	ENSMFAG00000033646	0	0	0	not_changed
SBNO2	ENSG00000064932	ENSMFAG00000040030	0	0	0	not_changed
PMS1	ENSG00000064933	ENSMFAG00000036903	0	0	0	not_changed
HMG20B	ENSG00000064961	ENSMFAG00000032825	0	0	0	not_changed
CALCRL	ENSG00000064989	ENSMFAG00000044850	0	0	0	not_changed
TAF11	ENSG00000064995	ENSMFAG00000035760	0	0	0	not_changed
ANKS1A	ENSG00000064999	ENSMFAG00000003052	0	0	0	not_changed
AP3D1	ENSG00000065000	ENSMFAG00000033202	0	0	0	not_changed
ZNF76	ENSG00000065029	ENSMFAG00000036518	0	0	0	not_changed
SLC9A3R2	ENSG00000065054	ENSMFAG00000044443	0	0	0	not_changed
NTHL1	ENSG00000065057	ENSMFAG00000032174	0	0	0	not_changed
UHRF1BP1	ENSG00000065060	ENSMFAG00000000555	0	0	0	not_changed
GNAI3	ENSG00000065135	ENSMFAG00000037770	0	0	0	not_changed
IPO5	ENSG00000065150	ENSMFAG00000002597	0	0	0	not_changed
WDR3	ENSG00000065183	ENSMFAG00000034570	0	0	0	not_changed
PKN2	ENSG00000065243	ENSMFAG00000030090	0	0	0	not_changed
WDR18	ENSG00000065268	ENSMFAG00000041133	0	0	0	not_changed
TRAM2	ENSG00000065308	ENSMFAG00000042433	0	0	0	not_changed
MCM10	ENSG00000065328	ENSMFAG00000031145	0	0	0	not_changed
DGKA	ENSG00000065357	ENSMFAG00000042903	0	0	0	not_changed
ERBB3	ENSG00000065361	ENSMFAG00000040171	0	0	0	not_changed
ROPN1	ENSG00000065371	ENSMFAG00000040261	0	0	0	not_changed
ANKRD44	ENSG00000065413	ENSMFAG00000032694	0	0	0	not_changed
KARS	ENSG00000065427	ENSMFAG00000040024	0	0	0	not_changed
ADAT1	ENSG00000065457	ENSMFAG00000026786	0	0	0	not_changed
PDIA5	ENSG00000065485	ENSMFAG00000030776	0	0	0	not_changed
TBC1D22B	ENSG00000065491	ENSMFAG00000000523	0	0	0	not_changed
NDUFB4	ENSG00000065518	ENSMFAG00000038344	0	0	0	not_changed
SPEN	ENSG00000065526	ENSMFAG00000041974	0	0	0	not_changed
MYLK	ENSG00000065534	ENSMFAG00000040304	0	0	0	not_changed
ZC3H15	ENSG00000065548	ENSMFAG00000001625	0	1	0	not_changed
MAP2K4	ENSG00000065559	ENSMFAG00000046326	0	0	0	not_changed
TMEM206	ENSG00000065600	ENSMFAG00000042534	0	0	0	not_changed
SNAP91	ENSG00000065609	ENSMFAG00000045148	0	0	0	not_changed
SLK	ENSG00000065613	ENSMFAG00000007328	0	0	0	not_changed
CYB5R4	ENSG00000065615	ENSMFAG00000036090	0	0	0	not_changed
GSTO2	ENSG00000065621	ENSMFAG00000044150	0	0	0	not_changed
SEC61A2	ENSG00000065665	ENSMFAG00000041615	0	0	0	not_changed
PRKCQ	ENSG00000065675	ENSMFAG00000038416	0	0	0	not_changed
TLE2	ENSG00000065717	ENSMFAG00000033930	0	0	0	not_changed
ASB1	ENSG00000065802	ENSMFAG00000038837	0	0	0	not_changed
FAM107B	ENSG00000065809	ENSMFAG00000036972	0	0	0	not_changed
ME1	ENSG00000065833	ENSMFAG00000038582	0	0	0	not_changed
TBC1D1	ENSG00000065882	ENSMFAG00000002697	0	0	0	not_changed
CDK13	ENSG00000065883	ENSMFAG00000000645	0	0	0	not_changed
MTHFD2	ENSG00000065911	ENSMFAG00000044926	0	0	0	not_changed
FOXJ2	ENSG00000065970	ENSMFAG00000035860	0	0	0	not_changed
YBX1	ENSG00000065978	ENSMFAG00000040529	0	0	0	not_changed
PDE4A	ENSG00000065989	ENSMFAG00000004722	0	0	0	not_changed
PPP2R5A	ENSG00000066027	ENSMFAG00000034643	0	0	0	not_changed
CTNNA2	ENSG00000066032	ENSMFAG00000003995	0	0	0	not_changed
ELAVL1	ENSG00000066044	ENSMFAG00000040787	0	0	0	not_changed
TIE1	ENSG00000066056	ENSMFAG00000002847	0	0	0	not_changed
DIP2B	ENSG00000066084	ENSMFAG00000031797	0	0	0	not_changed
SMARCD1	ENSG00000066117	ENSMFAG00000000413	0	0	0	not_changed
KDM4A	ENSG00000066135	ENSMFAG00000038669	0	0	0	not_changed
NFYC	ENSG00000066136	ENSMFAG00000033858	0	0	0	not_changed
ZMYND12	ENSG00000066185	ENSMFAG00000002741	0	0	0	not_changed
SLC9A3	ENSG00000066230	ENSMFAG00000003512	0	0	0	not_changed
ASPM	ENSG00000066279	ENSMFAG00000044554	0	0	0	not_changed
CD84	ENSG00000066294	ENSMFAG00000032304	0	0	0	not_changed
ZNRD1	ENSG00000066379	ENSMFAG00000039802	0	0	0	not_changed
MPPED2	ENSG00000066382	ENSMFAG00000045441	0	0	0	not_changed
CLDN18	ENSG00000066405	ENSMFAG00000041655	0	0	0	not_changed
ZBTB11	ENSG00000066422	ENSMFAG00000031897	0	1	0	not_changed
ATXN3	ENSG00000066427	ENSMFAG00000043964	0	0	0	not_changed
GOLGA5	ENSG00000066455	ENSMFAG00000001742	0	0	0	not_changed
FGFR2	ENSG00000066468	ENSMFAG00000045752	0	0	0	not_changed
LRRC40	ENSG00000066557	ENSMFAG00000028307	0	0	0	not_changed
ISOC1	ENSG00000066583	ENSMFAG00000043883	0	0	0	not_changed
EML1	ENSG00000066629	ENSMFAG00000043375	0	0	0	not_changed
TRMT11	ENSG00000066651	ENSMFAG00000039916	0	0	0	not_changed
THUMPD1	ENSG00000066654	ENSMFAG00000036996	0	0	0	not_changed
KIF26A	ENSG00000066735	ENSMFAG00000002895	0	0	0	not_changed
ATG2B	ENSG00000066739	ENSMFAG00000031354	0	0	0	not_changed
ARFGEF1	ENSG00000066777	ENSMFAG00000030778	0	0	0	not_changed
ZFAT	ENSG00000066827	ENSMFAG00000041283	0	0	0	not_changed
MTFR1	ENSG00000066855	ENSMFAG00000042646	0	0	0	not_changed
STAG3	ENSG00000066923	ENSMFAG00000036085	0	0	0	not_changed
FECH	ENSG00000066926	ENSMFAG00000016324	0	0	0	not_changed
MYO9A	ENSG00000066933	ENSMFAG00000023157	0	0	0	not_changed
PFKP	ENSG00000067057	ENSMFAG00000043758	0	1	0	not_changed
IDI1	ENSG00000067064	ENSMFAG00000026656	0	0	0	not_changed
SP100	ENSG00000067066	ENSMFAG00000030689	0	0	0	not_changed
KLF6	ENSG00000067082	ENSMFAG00000040602	0	0	0	not_changed
NEO1	ENSG00000067141	ENSMFAG00000014361	0	0	0	not_changed
TRAM1	ENSG00000067167	ENSMFAG00000002631	0	0	0	not_changed
TNFRSF1A	ENSG00000067182	ENSMFAG00000042238	0	0	0	not_changed
CACNB1	ENSG00000067191	ENSMFAG00000002054	0	0	0	not_changed
EVI5	ENSG00000067208	ENSMFAG00000003592	0	0	0	not_changed
STOML1	ENSG00000067221	ENSMFAG00000041162	0	0	0	not_changed
DHX29	ENSG00000067248	ENSMFAG00000003740	0	0	0	not_changed
DNTTIP2	ENSG00000067334	ENSMFAG00000003472	0	0	0	not_changed
METTL22	ENSG00000067365	ENSMFAG00000027750	0	0	0	not_changed
TP53BP1	ENSG00000067369	ENSMFAG00000002945	0	0	0	not_changed
TRO	ENSG00000067445	ENSMFAG00000000246	0	0	0	not_changed
RRP15	ENSG00000067533	ENSMFAG00000046095	0	0	0	not_changed
DHX8	ENSG00000067596	ENSMFAG00000044651	0	0	0	not_changed
PRKCZ	ENSG00000067606	ENSMFAG00000037853	0	0	0	not_changed
IARS2	ENSG00000067704	ENSMFAG00000000345	0	0	0	not_changed
SYT1	ENSG00000067715	ENSMFAG00000003495	0	0	0	not_changed
NAV3	ENSG00000067798	ENSMFAG00000044289	0	0	0	not_changed
PDZD4	ENSG00000067840	ENSMFAG00000031705	0	0	0	not_changed
ATP2B3	ENSG00000067842	ENSMFAG00000031307	0	0	0	not_changed
ROCK1	ENSG00000067900	ENSMFAG00000003564	0	0	0	not_changed
CBFB	ENSG00000067955	ENSMFAG00000001241	0	0	0	not_changed
PDK3	ENSG00000067992	ENSMFAG00000043413	0	0	0	not_changed
HYAL2	ENSG00000068001	ENSMFAG00000000759	0	0	0	not_changed
HDAC4	ENSG00000068024	ENSMFAG00000033242	0	0	0	not_changed
RASSF1	ENSG00000068028	ENSMFAG00000032634	0	0	0	not_changed
IFI35	ENSG00000068079	ENSMFAG00000041153	0	0	0	not_changed
HEATR6	ENSG00000068097	ENSMFAG00000029679	0	0	0	not_changed
COASY	ENSG00000068120	ENSMFAG00000003964	0	0	0	not_changed
MEF2A	ENSG00000068305	ENSMFAG00000041738	0	0	0	not_changed
OTUD5	ENSG00000068308	ENSMFAG00000039347	0	0	0	not_changed
TFE3	ENSG00000068323	ENSMFAG00000000673	0	0	0	not_changed
TBC1D25	ENSG00000068354	ENSMFAG00000045738	0	0	0	not_changed
ACSL4	ENSG00000068366	ENSMFAG00000036623	0	0	0	not_changed
INPP5A	ENSG00000068383	ENSMFAG00000003838	0	0	0	not_changed
GPKOW	ENSG00000068394	ENSMFAG00000035346	0	0	0	not_changed
GRIPAP1	ENSG00000068400	ENSMFAG00000002305	0	0	0	not_changed
FTSJ1	ENSG00000068438	ENSMFAG00000003467	0	0	0	not_changed
PRR11	ENSG00000068489	ENSMFAG00000000572	0	0	0	not_changed
REEP1	ENSG00000068615	ENSMFAG00000038270	0	1	0	not_changed
POLR1A	ENSG00000068654	ENSMFAG00000046097	0	0	0	not_changed
LAPTM4A	ENSG00000068697	ENSMFAG00000036772	0	0	0	not_changed
TTC7A	ENSG00000068724	ENSMFAG00000040123	0	0	0	not_changed
IP6K2	ENSG00000068745	ENSMFAG00000031559	0	0	0	not_changed
STON1-GTF2A1L	ENSG00000068781	ENSMFAG00000003441	0	0	0	not_changed
SRBD1	ENSG00000068784	ENSMFAG00000042026	0	0	0	not_changed
KIF2A	ENSG00000068796	ENSMFAG00000001362	0	0	0	not_changed
RASGRP2	ENSG00000068831	ENSMFAG00000019272	0	0	0	not_changed
PSME4	ENSG00000068878	ENSMFAG00000003418	0	0	0	not_changed
IFT80	ENSG00000068885	ENSMFAG00000044919	0	0	0	not_changed
ERLEC1	ENSG00000068912	ENSMFAG00000032604	0	0	0	not_changed
PPP2R5B	ENSG00000068971	ENSMFAG00000041875	0	0	0	not_changed
PYGM	ENSG00000068976	ENSMFAG00000039378	0	0	0	not_changed
PITX1	ENSG00000069011	ENSMFAG00000046102	0	0	0	not_changed
TRPC7	ENSG00000069018	ENSMFAG00000001536	0	0	0	not_changed
MAST4	ENSG00000069020	ENSMFAG00000033959	0	0	0	not_changed
GPR116	ENSG00000069122	ENSMFAG00000037042	0	0	0	not_changed
SDK2	ENSG00000069188	ENSMFAG00000043895	0	0	0	not_changed
NUP133	ENSG00000069248	ENSMFAG00000044341	0	0	0	not_changed
NUCKS1	ENSG00000069275	ENSMFAG00000041134	0	0	0	not_changed
VPS35	ENSG00000069329	ENSMFAG00000041373	0	0	0	not_changed
DNAJA2	ENSG00000069345	ENSMFAG00000003461	0	0	0	not_changed
BCL3	ENSG00000069399	ENSMFAG00000001404	0	0	0	not_changed
KCNAB2	ENSG00000069424	ENSMFAG00000035522	0	0	0	not_changed
ABCC9	ENSG00000069431	ENSMFAG00000041870	0	0	0	not_changed
GAL	ENSG00000069482	ENSMFAG00000001933	0	0	0	not_changed
CLEC2D	ENSG00000069493	ENSMFAG00000045824	0	0	0	not_changed
FUNDC1	ENSG00000069509	ENSMFAG00000043582	0	0	0	not_changed
MAOB	ENSG00000069535	ENSMFAG00000040990	0	0	0	not_changed
RORA	ENSG00000069667	ENSMFAG00000043163	0	0	0	not_changed
DRD4	ENSG00000069696	ENSMFAG00000038523	0	0	0	not_changed
TGFBR3	ENSG00000069702	ENSMFAG00000002239	0	0	0	not_changed
PLA2G10	ENSG00000069764	ENSMFAG00000037183	0	0	0	not_changed
HES2	ENSG00000069812	ENSMFAG00000031814	0	0	0	not_changed
ATP1B3	ENSG00000069849	ENSMFAG00000040649	0	0	0	not_changed
NEDD4	ENSG00000069869	ENSMFAG00000035679	0	0	0	not_changed
PIGB	ENSG00000069943	ENSMFAG00000038174	0	0	0	not_changed
MAPK6	ENSG00000069956	ENSMFAG00000037559	0	0	0	not_changed
GNB5	ENSG00000069966	ENSMFAG00000003513	0	0	0	not_changed
RAB27A	ENSG00000069974	ENSMFAG00000003317	0	0	0	not_changed
CECR5	ENSG00000069998	ENSMFAG00000044272	0	0	0	not_changed
UFD1L	ENSG00000070010	ENSMFAG00000040923	0	0	0	not_changed
LRP6	ENSG00000070018	ENSMFAG00000036458	0	0	0	not_changed
GUCY2C	ENSG00000070019	ENSMFAG00000002320	0	0	0	not_changed
PHRF1	ENSG00000070047	ENSMFAG00000003939	0	0	0	not_changed
IKBKAP	ENSG00000070061	ENSMFAG00000043210	0	0	0	not_changed
NUCB2	ENSG00000070081	ENSMFAG00000038074	0	0	0	not_changed
PFN2	ENSG00000070087	ENSMFAG00000039814	0	0	0	not_changed
SPTB	ENSG00000070182	ENSMFAG00000038472	0	0	0	not_changed
DAPP1	ENSG00000070190	ENSMFAG00000003925	0	0	0	not_changed
FGF10	ENSG00000070193	ENSMFAG00000003698	0	0	0	not_changed
SLC44A1	ENSG00000070214	ENSMFAG00000044299	0	0	0	not_changed
TMEM260	ENSG00000070269	ENSMFAG00000040523	0	0	0	not_changed
SMG6	ENSG00000070366	ENSMFAG00000003394	0	0	0	not_changed
EXOC5	ENSG00000070367	ENSMFAG00000037256	0	0	0	not_changed
CLTCL1	ENSG00000070371	ENSMFAG00000032523	0	0	0	not_changed
FSTL3	ENSG00000070404	ENSMFAG00000039093	0	0	0	not_changed
DGCR2	ENSG00000070413	ENSMFAG00000034320	0	0	0	not_changed
RNF126	ENSG00000070423	ENSMFAG00000001372	0	0	0	not_changed
ZXDC	ENSG00000070476	ENSMFAG00000035930	0	0	0	not_changed
JMJD6	ENSG00000070495	ENSMFAG00000039650	0	0	0	not_changed
POLB	ENSG00000070501	ENSMFAG00000030793	0	0	0	not_changed
ST6GALNAC1	ENSG00000070526	ENSMFAG00000041499	0	0	0	not_changed
WIPI1	ENSG00000070540	ENSMFAG00000039344	0	0	0	not_changed
FRMPD1	ENSG00000070601	ENSMFAG00000002068	0	0	0	not_changed
GBA2	ENSG00000070610	ENSMFAG00000045671	0	0	0	not_changed
NDST1	ENSG00000070614	ENSMFAG00000031848	0	1	0	not_changed
ASNS	ENSG00000070669	ENSMFAG00000041092	0	0	0	not_changed
AP3M2	ENSG00000070718	ENSMFAG00000045662	0	0	0	not_changed
CNGB1	ENSG00000070729	ENSMFAG00000000193	0	0	0	not_changed
ST6GALNAC2	ENSG00000070731	ENSMFAG00000045563	0	0	0	not_changed
PABPC1	ENSG00000070756	ENSMFAG00000044845	0	0	0	not_changed
TESK2	ENSG00000070759	ENSMFAG00000042816	0	1	0	not_changed
CFAP20	ENSG00000070761	ENSMFAG00000007227	0	0	0	not_changed
CSNK2A2	ENSG00000070770	ENSMFAG00000043132	0	0	0	not_changed
PTPN21	ENSG00000070778	ENSMFAG00000032302	0	0	0	not_changed
EIF2B3	ENSG00000070785	ENSMFAG00000035339	0	0	0	not_changed
CAMK2A	ENSG00000070808	ENSMFAG00000004062	0	0	0	not_changed
TCOF1	ENSG00000070814	ENSMFAG00000041830	0	0	0	not_changed
CDC42	ENSG00000070831	ENSMFAG00000036298	0	0	0	not_changed
OSBPL3	ENSG00000070882	ENSMFAG00000045859	0	0	0	not_changed
EPHA8	ENSG00000070886	ENSMFAG00000037600	0	0	0	not_changed
SLC12A3	ENSG00000070915	ENSMFAG00000045325	0	0	0	not_changed
RAD18	ENSG00000070950	ENSMFAG00000028864	0	0	0	not_changed
ATP2B1	ENSG00000070961	ENSMFAG00000045257	0	0	0	not_changed
NCK2	ENSG00000071051	ENSMFAG00000038909	0	0	0	not_changed
MAP4K4	ENSG00000071054	ENSMFAG00000030642	0	0	0	not_changed
MGAT4A	ENSG00000071073	ENSMFAG00000044000	0	0	0	not_changed
RPL31	ENSG00000071082	ENSMFAG00000007728	0	0	0	not_changed
WDR1	ENSG00000071127	ENSMFAG00000003069	0	1	0	not_changed
SNX13	ENSG00000071189	ENSMFAG00000039975	0	0	0	not_changed
ARHGAP10	ENSG00000071205	ENSMFAG00000039963	0	0	0	not_changed
RPS6KA2	ENSG00000071242	ENSMFAG00000032453	0	0	0	not_changed
ING3	ENSG00000071243	ENSMFAG00000044425	0	0	0	not_changed
LMCD1	ENSG00000071282	ENSMFAG00000033976	0	0	0	not_changed
WBSCR22	ENSG00000071462	ENSMFAG00000036962	0	0	0	not_changed
SEL1L	ENSG00000071537	ENSMFAG00000036099	0	0	0	not_changed
TRIP13	ENSG00000071539	ENSMFAG00000003891	0	0	0	not_changed
TCF3	ENSG00000071564	ENSMFAG00000032612	0	0	0	not_changed
TRIB2	ENSG00000071575	ENSMFAG00000042686	0	0	0	not_changed
DAZAP1	ENSG00000071626	ENSMFAG00000000789	0	0	0	not_changed
MBD3	ENSG00000071655	ENSMFAG00000044264	0	0	0	not_changed
HLTF	ENSG00000071794	ENSMFAG00000033863	0	0	0	not_changed
FAM3A	ENSG00000071889	ENSMFAG00000041814	0	0	0	not_changed
CPSF1	ENSG00000071894	ENSMFAG00000037013	0	0	0	not_changed
MYO3B	ENSG00000071909	ENSMFAG00000002186	0	0	0	not_changed
CYBRD1	ENSG00000071967	ENSMFAG00000032778	0	0	0	not_changed
CDH19	ENSG00000071991	ENSMFAG00000009175	0	0	0	not_changed
PDCD2	ENSG00000071994	ENSMFAG00000032658	0	0	0	not_changed
SLC6A15	ENSG00000072041	ENSMFAG00000003556	0	0	0	not_changed
RDH11	ENSG00000072042	ENSMFAG00000038564	0	0	0	not_changed
PRKACA	ENSG00000072062	ENSMFAG00000004590	0	0	0	not_changed
LPHN1	ENSG00000072071	ENSMFAG00000002180	0	0	0	not_changed
ZFYVE26	ENSG00000072121	ENSMFAG00000036640	0	0	0	not_changed
RPS6KA6	ENSG00000072133	ENSMFAG00000045848	0	0	0	not_changed
EPN2	ENSG00000072134	ENSMFAG00000046054	0	0	0	not_changed
PTPN18	ENSG00000072135	ENSMFAG00000003200	0	0	0	not_changed
LIMS2	ENSG00000072163	ENSMFAG00000000950	0	0	0	not_changed
ASIC4	ENSG00000072182	ENSMFAG00000045990	0	0	0	not_changed
SPEG	ENSG00000072195	ENSMFAG00000037480	0	0	0	not_changed
LNX1	ENSG00000072201	ENSMFAG00000000338	0	0	0	not_changed
ALDH3A2	ENSG00000072210	ENSMFAG00000032076	0	0	0	not_changed
TFRC	ENSG00000072274	ENSMFAG00000000711	0	0	0	not_changed
SREBF1	ENSG00000072310	ENSMFAG00000028608	0	0	0	not_changed
TRPC5	ENSG00000072315	ENSMFAG00000003102	0	0	0	not_changed
AFF4	ENSG00000072364	ENSMFAG00000034615	0	0	0	not_changed
UBE2D1	ENSG00000072401	ENSMFAG00000045061	0	0	0	not_changed
MPP5	ENSG00000072415	ENSMFAG00000007215	0	0	0	not_changed
RHOBTB1	ENSG00000072422	ENSMFAG00000041306	0	0	0	not_changed
SMC1A	ENSG00000072501	ENSMFAG00000003859	0	0	0	not_changed
HSD17B10	ENSG00000072506	ENSMFAG00000033364	0	0	0	not_changed
MARK2	ENSG00000072518	ENSMFAG00000032452	0	0	0	not_changed
HMMR	ENSG00000072571	ENSMFAG00000035690	0	0	0	not_changed
CHFR	ENSG00000072609	ENSMFAG00000039138	0	0	0	not_changed
P4HA2	ENSG00000072682	ENSMFAG00000040077	0	0	0	not_changed
FCGR2B	ENSG00000072694	ENSMFAG00000038066	0	0	0	not_changed
NFATC3	ENSG00000072736	ENSMFAG00000043795	0	0	0	not_changed
TRNT1	ENSG00000072756	ENSMFAG00000045113	0	0	0	not_changed
STK10	ENSG00000072786	ENSMFAG00000033923	0	0	0	not_changed
FBXW11	ENSG00000072803	ENSMFAG00000039918	0	0	0	not_changed
ACAP1	ENSG00000072818	ENSMFAG00000039943	0	0	0	not_changed
CRMP1	ENSG00000072832	ENSMFAG00000000318	0	0	0	not_changed
EVC	ENSG00000072840	ENSMFAG00000035895	0	0	0	not_changed
DERL2	ENSG00000072849	ENSMFAG00000042300	0	0	0	not_changed
SIDT1	ENSG00000072858	ENSMFAG00000031280	0	0	0	not_changed
NDE1	ENSG00000072864	ENSMFAG00000000424	0	0	0	not_changed
MRVI1	ENSG00000072952	ENSMFAG00000035351	0	0	0	not_changed
TMEM38A	ENSG00000072954	ENSMFAG00000035712	0	0	0	not_changed
AP1M1	ENSG00000072958	ENSMFAG00000035693	0	0	0	not_changed
XRCC1	ENSG00000073050	ENSMFAG00000040166	0	0	0	not_changed
SCARB1	ENSG00000073060	ENSMFAG00000000329	0	0	0	not_changed
MCM2	ENSG00000073111	ENSMFAG00000021368	0	0	0	not_changed
MOV10L1	ENSG00000073146	ENSMFAG00000035651	0	0	0	not_changed
PANX2	ENSG00000073150	ENSMFAG00000041612	0	0	0	not_changed
SELO	ENSG00000073169	ENSMFAG00000000242	0	0	0	not_changed
TP63	ENSG00000073282	ENSMFAG00000035702	0	0	0	not_changed
ALPK1	ENSG00000073331	ENSMFAG00000035373	0	0	0	not_changed
LLGL2	ENSG00000073350	ENSMFAG00000001433	0	0	0	not_changed
PDE8A	ENSG00000073417	ENSMFAG00000043620	0	0	0	not_changed
CLCN4	ENSG00000073464	ENSMFAG00000041385	0	0	0	not_changed
NLE1	ENSG00000073536	ENSMFAG00000037776	0	0	0	not_changed
SMARCE1	ENSG00000073584	ENSMFAG00000042285	0	0	0	not_changed
GSDMB	ENSG00000073605	ENSMFAG00000041949	0	0	0	not_changed
KDM5A	ENSG00000073614	ENSMFAG00000001863	0	0	0	not_changed
ADAM11	ENSG00000073670	ENSMFAG00000035588	0	0	0	not_changed
PPP2R3A	ENSG00000073711	ENSMFAG00000022133	0	0	0	not_changed
FERMT2	ENSG00000073712	ENSMFAG00000038626	0	0	0	not_changed
PTGS2	ENSG00000073756	ENSMFAG00000029066	0	0	0	not_changed
IGF2BP2	ENSG00000073792	ENSMFAG00000039540	0	0	0	not_changed
MAP3K13	ENSG00000073803	ENSMFAG00000043040	0	0	0	not_changed
FRY	ENSG00000073910	ENSMFAG00000040039	0	0	0	not_changed
NSF	ENSG00000073969	ENSMFAG00000032937	0	0	0	not_changed
GLI2	ENSG00000074047	ENSMFAG00000003477	0	0	0	not_changed
CLASP1	ENSG00000074054	ENSMFAG00000032753	0	0	0	not_changed
MRPS34	ENSG00000074071	ENSMFAG00000046146	0	0	0	not_changed
NOTCH3	ENSG00000074181	ENSMFAG00000041096	0	0	0	not_changed
CLNS1A	ENSG00000074201	ENSMFAG00000043186	0	0	0	not_changed
PPP2R2C	ENSG00000074211	ENSMFAG00000000990	0	0	0	not_changed
TEAD2	ENSG00000074219	ENSMFAG00000035667	0	0	0	not_changed
EED	ENSG00000074266	ENSMFAG00000045418	0	0	0	not_changed
CDHR2	ENSG00000074276	ENSMFAG00000044762	0	0	0	not_changed
SNCB	ENSG00000074317	ENSMFAG00000033893	0	0	0	not_changed
TSG101	ENSG00000074319	ENSMFAG00000032321	0	0	0	not_changed
C17orf85	ENSG00000074356	ENSMFAG00000024176	0	0	0	not_changed
ATP2A3	ENSG00000074370	ENSMFAG00000001154	0	0	0	not_changed
CA12	ENSG00000074410	ENSMFAG00000040970	0	0	0	not_changed
NTN4	ENSG00000074527	ENSMFAG00000040537	0	0	0	not_changed
BCS1L	ENSG00000074582	ENSMFAG00000044997	0	0	0	not_changed
NUAK1	ENSG00000074590	ENSMFAG00000000816	0	0	0	not_changed
DPP8	ENSG00000074603	ENSMFAG00000043661	0	0	0	not_changed
ZNF532	ENSG00000074657	ENSMFAG00000026367	0	0	0	not_changed
SCARF1	ENSG00000074660	ENSMFAG00000032062	0	0	0	not_changed
LMAN1	ENSG00000074695	ENSMFAG00000044600	0	0	0	not_changed
PTPLAD1	ENSG00000074696	ENSMFAG00000032102	0	0	0	not_changed
IPCEF1	ENSG00000074706	ENSMFAG00000045011	0	0	0	not_changed
ZZEF1	ENSG00000074755	ENSMFAG00000041100	0	0	0	not_changed
NOX3	ENSG00000074771	ENSMFAG00000032154	0	0	0	not_changed
ENO1	ENSG00000074800	ENSMFAG00000041955	0	0	0	not_changed
SLC12A1	ENSG00000074803	ENSMFAG00000031713	0	0	0	not_changed
MYDGF	ENSG00000074842	ENSMFAG00000000405	0	0	0	not_changed
ANO8	ENSG00000074855	ENSMFAG00000035784	0	0	0	not_changed
TUBE1	ENSG00000074935	ENSMFAG00000043188	0	0	0	not_changed
ARHGEF10L	ENSG00000074964	ENSMFAG00000040019	0	0	0	not_changed
TXK	ENSG00000074966	ENSMFAG00000042885	0	0	0	not_changed
WSCD2	ENSG00000075035	ENSMFAG00000042790	0	0	0	not_changed
KCNQ2	ENSG00000075043	ENSMFAG00000042590	0	0	0	not_changed
TACR2	ENSG00000075073	ENSMFAG00000045771	0	0	0	not_changed
ACTR6	ENSG00000075089	ENSMFAG00000040575	0	0	0	not_changed
TIPIN	ENSG00000075131	ENSMFAG00000031924	0	0	0	not_changed
SRI	ENSG00000075142	ENSMFAG00000001735	0	0	0	not_changed
EIF4G3	ENSG00000075151	ENSMFAG00000033446	0	0	0	not_changed
NUP37	ENSG00000075188	ENSMFAG00000000710	0	0	0	not_changed
SEMA3A	ENSG00000075213	ENSMFAG00000043549	0	0	0	not_changed
GTSE1	ENSG00000075218	ENSMFAG00000033240	0	0	0	not_changed
SEMA3C	ENSG00000075223	ENSMFAG00000000365	0	0	0	not_changed
TTC38	ENSG00000075234	ENSMFAG00000030939	0	0	0	not_changed
CELSR1	ENSG00000075275	ENSMFAG00000034232	0	0	0	not_changed
WNT8B	ENSG00000075290	ENSMFAG00000035598	0	0	0	not_changed
ZNF638	ENSG00000075292	ENSMFAG00000034359	0	0	0	not_changed
SLC25A40	ENSG00000075303	ENSMFAG00000034495	0	0	0	not_changed
TIMM21	ENSG00000075336	ENSMFAG00000031508	0	0	0	not_changed
ADD2	ENSG00000075340	ENSMFAG00000037883	0	0	0	not_changed
FGF4	ENSG00000075388	ENSMFAG00000045650	0	0	0	not_changed
RASAL2	ENSG00000075391	ENSMFAG00000032705	0	0	0	not_changed
VPS9D1	ENSG00000075399	ENSMFAG00000032869	0	0	0	not_changed
ZNF37A	ENSG00000075407	ENSMFAG00000028579	0	0	0	not_changed
MARK3	ENSG00000075413	ENSMFAG00000001291	0	0	0	not_changed
SLC25A3	ENSG00000075415	ENSMFAG00000000145	0	0	0	not_changed
FNDC3B	ENSG00000075420	ENSMFAG00000033083	0	0	0	not_changed
FOSL2	ENSG00000075426	ENSMFAG00000043522	0	0	0	not_changed
CACNG5	ENSG00000075429	ENSMFAG00000002102	0	0	0	not_changed
CACNG4	ENSG00000075461	ENSMFAG00000043089	0	0	0	not_changed
FRYL	ENSG00000075539	ENSMFAG00000034687	0	0	0	not_changed
TMEM131	ENSG00000075568	ENSMFAG00000041529	0	0	0	not_changed
FSCN1	ENSG00000075618	ENSMFAG00000001015	0	0	0	not_changed
ACTB	ENSG00000075624	ENSMFAG00000031981	0	0	0	not_changed
MOCOS	ENSG00000075643	ENSMFAG00000031865	0	0	0	not_changed
PLD1	ENSG00000075651	ENSMFAG00000002954	0	0	0	not_changed
ATP12A	ENSG00000075673	ENSMFAG00000009943	0	0	0	not_changed
WDR62	ENSG00000075702	ENSMFAG00000045599	0	0	0	not_changed
DLG1	ENSG00000075711	ENSMFAG00000042848	0	0	0	not_changed
RAB7A	ENSG00000075785	ENSMFAG00000033688	0	0	0	not_changed
SEC31B	ENSG00000075826	ENSMFAG00000043520	0	0	0	not_changed
SART3	ENSG00000075856	ENSMFAG00000039887	0	0	0	not_changed
ARHGAP15	ENSG00000075884	ENSMFAG00000016740	0	0	0	not_changed
TUBA3D	ENSG00000075886	ENSMFAG00000037704	0	0	0	not_changed
EXOSC7	ENSG00000075914	ENSMFAG00000038326	0	0	0	not_changed
KIFAP3	ENSG00000075945	ENSMFAG00000030675	0	0	0	not_changed
MKRN2	ENSG00000075975	ENSMFAG00000035845	0	0	0	not_changed
MCM6	ENSG00000076003	ENSMFAG00000041102	0	0	0	not_changed
REXO2	ENSG00000076043	ENSMFAG00000041155	0	0	0	not_changed
RBM7	ENSG00000076053	ENSMFAG00000000965	0	0	0	not_changed
RBMS2	ENSG00000076067	ENSMFAG00000002049	0	0	0	not_changed
BAZ2A	ENSG00000076108	ENSMFAG00000029840	0	0	0	not_changed
PTPN23	ENSG00000076201	ENSMFAG00000000585	0	0	0	not_changed
MLH1	ENSG00000076242	ENSMFAG00000000774	0	0	0	not_changed
UNG	ENSG00000076248	ENSMFAG00000039615	0	0	0	not_changed
FMO4	ENSG00000076258	ENSMFAG00000032860	0	0	0	not_changed
KLHL20	ENSG00000076321	ENSMFAG00000033900	0	0	0	not_changed
RGS11	ENSG00000076344	ENSMFAG00000034218	0	0	0	not_changed
SLC46A1	ENSG00000076351	ENSMFAG00000039525	0	0	0	not_changed
SPAG5	ENSG00000076382	ENSMFAG00000040650	0	0	0	not_changed
ANKRD13A	ENSG00000076513	ENSMFAG00000036762	0	0	0	not_changed
ACACB	ENSG00000076555	ENSMFAG00000041953	0	0	0	not_changed
TRAF4	ENSG00000076604	ENSMFAG00000036809	0	0	0	not_changed
GPATCH1	ENSG00000076650	ENSMFAG00000034418	0	0	0	not_changed
ICAM3	ENSG00000076662	ENSMFAG00000039024	0	0	0	not_changed
NT5C2	ENSG00000076685	ENSMFAG00000035950	0	0	0	not_changed
GPC4	ENSG00000076716	ENSMFAG00000034110	0	0	0	not_changed
MBNL3	ENSG00000076770	ENSMFAG00000034599	0	0	0	not_changed
CAMSAP3	ENSG00000076826	ENSMFAG00000001334	0	0	0	not_changed
RAP1GAP	ENSG00000076864	ENSMFAG00000001962	0	0	0	not_changed
XAB2	ENSG00000076924	ENSMFAG00000029553	0	0	0	not_changed
ARHGEF1	ENSG00000076928	ENSMFAG00000032261	0	0	0	not_changed
STXBP2	ENSG00000076944	ENSMFAG00000044292	0	0	0	not_changed
MAP2K7	ENSG00000076984	ENSMFAG00000031756	0	0	0	not_changed
NMRK2	ENSG00000077009	ENSMFAG00000033332	0	0	0	not_changed
DGKD	ENSG00000077044	ENSMFAG00000002861	0	0	0	not_changed
CTTNBP2	ENSG00000077063	ENSMFAG00000039255	0	0	0	not_changed
ACTL6B	ENSG00000077080	ENSMFAG00000038744	0	0	0	not_changed
RARB	ENSG00000077092	ENSMFAG00000046169	0	0	0	not_changed
TOP2B	ENSG00000077097	ENSMFAG00000043890	0	0	0	not_changed
TM9SF3	ENSG00000077147	ENSMFAG00000002926	0	0	0	not_changed
UBE2T	ENSG00000077152	ENSMFAG00000042839	0	0	0	not_changed
PPP1R12B	ENSG00000077157	ENSMFAG00000003726	0	0	0	not_changed
DNAJC10	ENSG00000077232	ENSMFAG00000033148	0	0	0	not_changed
GTF3C1	ENSG00000077235	ENSMFAG00000043052	0	0	0	not_changed
IL4R	ENSG00000077238	ENSMFAG00000032930	0	0	0	not_changed
USP33	ENSG00000077254	ENSMFAG00000046123	0	0	0	not_changed
PAK3	ENSG00000077264	ENSMFAG00000036634	0	0	0	not_changed
CAPN6	ENSG00000077274	ENSMFAG00000045171	0	0	0	not_changed
DCX	ENSG00000077279	ENSMFAG00000003173	0	0	0	not_changed
SNRPA	ENSG00000077312	ENSMFAG00000041710	0	0	0	not_changed
SPAG6	ENSG00000077327	ENSMFAG00000001145	0	0	0	not_changed
EXOSC5	ENSG00000077348	ENSMFAG00000045851	0	0	0	not_changed
DYNC1I2	ENSG00000077380	ENSMFAG00000046037	0	0	0	not_changed
APBB1IP	ENSG00000077420	ENSMFAG00000044592	0	0	0	not_changed
LRCH4	ENSG00000077454	ENSMFAG00000034297	0	0	0	not_changed
FAM76B	ENSG00000077458	ENSMFAG00000042981	0	0	0	not_changed
SIRT6	ENSG00000077463	ENSMFAG00000001546	0	0	0	not_changed
POLD3	ENSG00000077514	ENSMFAG00000001432	0	0	0	not_changed
ACTN2	ENSG00000077522	ENSMFAG00000041700	0	0	0	not_changed
CAPZB	ENSG00000077549	ENSMFAG00000037255	0	0	0	not_changed
GPR137B	ENSG00000077585	ENSMFAG00000034812	0	0	0	not_changed
NAALAD2	ENSG00000077616	ENSMFAG00000034412	0	0	0	not_changed
JADE1	ENSG00000077684	ENSMFAG00000038238	0	0	0	not_changed
SLC25A43	ENSG00000077713	ENSMFAG00000041936	0	0	0	not_changed
UBE2A	ENSG00000077721	ENSMFAG00000000307	0	0	0	not_changed
FGFR1	ENSG00000077782	ENSMFAG00000034537	0	0	0	not_changed
FKBP6	ENSG00000077800	ENSMFAG00000002859	0	0	0	not_changed
SMC1B	ENSG00000077935	ENSMFAG00000034275	0	0	0	not_changed
FBLN1	ENSG00000077942	ENSMFAG00000040388	0	0	0	not_changed
ITGA8	ENSG00000077943	ENSMFAG00000032706	0	0	0	not_changed
MAP2	ENSG00000078018	ENSMFAG00000037191	0	0	0	not_changed
PIAS2	ENSG00000078043	ENSMFAG00000031982	0	0	0	not_changed
AMPH	ENSG00000078053	ENSMFAG00000000228	0	0	0	not_changed
ARAF	ENSG00000078061	ENSMFAG00000031035	0	0	0	not_changed
LAMP3	ENSG00000078081	ENSMFAG00000042658	0	0	0	not_changed
NEBL	ENSG00000078114	ENSMFAG00000042804	0	0	0	not_changed
ACER3	ENSG00000078124	ENSMFAG00000041221	0	0	0	not_changed
UBE2K	ENSG00000078140	ENSMFAG00000030518	0	0	0	not_changed
PIK3C3	ENSG00000078142	ENSMFAG00000003777	0	0	0	not_changed
N4BP2	ENSG00000078177	ENSMFAG00000039205	0	0	0	not_changed
C12orf5	ENSG00000078237	ENSMFAG00000033605	0	0	0	not_changed
TULP3	ENSG00000078246	ENSMFAG00000040272	0	0	0	not_changed
SYNJ2	ENSG00000078269	ENSMFAG00000040552	0	0	0	not_changed
ADCY2	ENSG00000078295	ENSMFAG00000001655	0	0	0	not_changed
PPP2R5C	ENSG00000078304	ENSMFAG00000031431	0	0	0	not_changed
RBFOX1	ENSG00000078328	ENSMFAG00000036447	0	0	0	not_changed
GNB1	ENSG00000078369	ENSMFAG00000040106	0	0	0	not_changed
HOXA9	ENSG00000078399	ENSMFAG00000041407	0	0	0	not_changed
EDN1	ENSG00000078401	ENSMFAG00000038328	0	0	0	not_changed
MLLT10	ENSG00000078403	ENSMFAG00000031775	0	0	0	not_changed
ZCWPW1	ENSG00000078487	ENSMFAG00000044114	0	0	0	not_changed
ADCYAP1R1	ENSG00000078549	ENSMFAG00000040314	0	0	0	not_changed
FGF20	ENSG00000078579	ENSMFAG00000042973	0	0	0	not_changed
ITM2A	ENSG00000078596	ENSMFAG00000037997	0	0	0	not_changed
NRD1	ENSG00000078618	ENSMFAG00000036148	0	0	0	not_changed
VDAC3	ENSG00000078668	ENSMFAG00000041877	0	0	0	not_changed
PCM1	ENSG00000078674	ENSMFAG00000030579	0	0	0	not_changed
TNRC6C	ENSG00000078687	ENSMFAG00000043943	0	0	0	not_changed
BRINP1	ENSG00000078725	ENSMFAG00000003931	0	0	0	not_changed
ITCH	ENSG00000078747	ENSMFAG00000041734	0	0	0	not_changed
PKD2L2	ENSG00000078795	ENSMFAG00000034545	0	0	0	not_changed
TP53INP2	ENSG00000078804	ENSMFAG00000044569	0	0	0	not_changed
SDF4	ENSG00000078808	ENSMFAG00000039169	0	0	0	not_changed
MYH7B	ENSG00000078814	ENSMFAG00000044824	0	0	0	not_changed
TP73	ENSG00000078900	ENSMFAG00000043807	0	0	0	not_changed
TOLLIP	ENSG00000078902	ENSMFAG00000031200	0	0	0	not_changed
CLUL1	ENSG00000079101	ENSMFAG00000038811	0	0	0	not_changed
RUNX1T1	ENSG00000079102	ENSMFAG00000032522	0	0	0	not_changed
CDH17	ENSG00000079112	ENSMFAG00000000602	0	0	0	not_changed
THOC1	ENSG00000079134	ENSMFAG00000041520	0	0	0	not_changed
FKBP7	ENSG00000079150	ENSMFAG00000034329	0	0	0	not_changed
OSBPL6	ENSG00000079156	ENSMFAG00000003510	0	0	0	not_changed
SLC1A3	ENSG00000079215	ENSMFAG00000024693	0	0	0	not_changed
XRCC5	ENSG00000079246	ENSMFAG00000039293	0	0	0	not_changed
LXN	ENSG00000079257	ENSMFAG00000038453	0	0	0	not_changed
SP140	ENSG00000079263	ENSMFAG00000046412	0	0	0	not_changed
MKNK1	ENSG00000079277	ENSMFAG00000026976	0	0	0	not_changed
TNS1	ENSG00000079308	ENSMFAG00000041004	0	0	0	not_changed
REXO1	ENSG00000079313	ENSMFAG00000000498	0	0	0	not_changed
CDC14A	ENSG00000079335	ENSMFAG00000000724	0	0	0	not_changed
RAPGEF3	ENSG00000079337	ENSMFAG00000034209	0	0	0	not_changed
SENP1	ENSG00000079387	ENSMFAG00000001564	0	0	0	not_changed
CIC	ENSG00000079432	ENSMFAG00000042927	0	0	0	not_changed
LIPE	ENSG00000079435	ENSMFAG00000030784	0	0	0	not_changed
FDFT1	ENSG00000079459	ENSMFAG00000003248	0	0	0	not_changed
PAFAH1B3	ENSG00000079462	ENSMFAG00000031090	0	0	0	not_changed
OPHN1	ENSG00000079482	ENSMFAG00000041327	0	0	0	not_changed
AFM	ENSG00000079557	ENSMFAG00000041935	0	0	0	not_changed
KIF22	ENSG00000079616	ENSMFAG00000034567	0	0	0	not_changed
SCGN	ENSG00000079689	ENSMFAG00000000166	0	0	0	not_changed
LRRC16A	ENSG00000079691	ENSMFAG00000040204	0	0	0	not_changed
PGM1	ENSG00000079739	ENSMFAG00000001765	0	0	0	not_changed
DDX1	ENSG00000079785	ENSMFAG00000033987	0	0	0	not_changed
DNM2	ENSG00000079805	ENSMFAG00000045986	0	0	0	not_changed
EPB41L2	ENSG00000079819	ENSMFAG00000025691	0	0	0	not_changed
RIMS1	ENSG00000079841	ENSMFAG00000038905	0	0	0	not_changed
MOXD1	ENSG00000079931	ENSMFAG00000037185	0	0	0	not_changed
STX7	ENSG00000079950	ENSMFAG00000003709	0	0	0	not_changed
RABL2B	ENSG00000079974	ENSMFAG00000044775	0	0	0	not_changed
KEAP1	ENSG00000079999	ENSMFAG00000044381	0	0	0	not_changed
DDX43	ENSG00000080007	ENSMFAG00000043087	0	0	0	not_changed
SLC35C2	ENSG00000080189	ENSMFAG00000042038	0	0	0	not_changed
CRYBG3	ENSG00000080200	ENSMFAG00000046104	0	0	0	not_changed
EPHA6	ENSG00000080224	ENSMFAG00000000192	0	0	0	not_changed
RFX3	ENSG00000080298	ENSMFAG00000000237	0	0	0	not_changed
RIF1	ENSG00000080345	ENSMFAG00000032233	0	0	0	not_changed
RAB21	ENSG00000080371	ENSMFAG00000044317	0	0	0	not_changed
SLC4A4	ENSG00000080493	ENSMFAG00000000956	0	0	0	not_changed
SMARCA2	ENSG00000080503	ENSMFAG00000003814	0	0	0	not_changed
MID2	ENSG00000080561	ENSMFAG00000038116	0	0	0	not_changed
PIH1D3	ENSG00000080572	ENSMFAG00000033661	0	0	0	not_changed
COL5A3	ENSG00000080573	ENSMFAG00000043985	0	0	0	not_changed
SRCAP	ENSG00000080603	ENSMFAG00000032884	0	0	0	not_changed
KIAA0020	ENSG00000080608	ENSMFAG00000001430	0	0	0	not_changed
CPB2	ENSG00000080618	ENSMFAG00000040145	0	0	0	not_changed
CHRNA3	ENSG00000080644	ENSMFAG00000002440	0	0	0	not_changed
KCNN2	ENSG00000080709	ENSMFAG00000034607	0	0	0	not_changed
CNOT4	ENSG00000080802	ENSMFAG00000046349	0	0	0	not_changed
PSEN1	ENSG00000080815	ENSMFAG00000000113	0	0	0	not_changed
CPOX	ENSG00000080819	ENSMFAG00000046380	0	0	0	not_changed
CLDND1	ENSG00000080822	ENSMFAG00000041563	0	0	0	not_changed
MOK	ENSG00000080823	ENSMFAG00000002346	0	0	0	not_changed
HSP90AA1	ENSG00000080824	ENSMFAG00000037140	0	0	0	not_changed
RBL1	ENSG00000080839	ENSMFAG00000030714	0	0	0	not_changed
DLGAP4	ENSG00000080845	ENSMFAG00000032148	0	0	0	not_changed
IGSF9B	ENSG00000080854	ENSMFAG00000000967	0	0	0	not_changed
NDC80	ENSG00000080986	ENSMFAG00000001170	0	0	0	not_changed
AP4E1	ENSG00000081014	ENSMFAG00000045764	0	0	0	not_changed
RSBN1	ENSG00000081019	ENSMFAG00000000754	0	0	0	not_changed
MAGI3	ENSG00000081026	ENSMFAG00000040138	0	0	0	not_changed
CXCL2	ENSG00000081041	ENSMFAG00000035439	0	0	0	not_changed
AFP	ENSG00000081051	ENSMFAG00000001250	0	0	0	not_changed
COL4A4	ENSG00000081052	ENSMFAG00000000619	0	0	0	not_changed
OSTM1	ENSG00000081087	ENSMFAG00000002698	0	0	0	not_changed
CDH7	ENSG00000081138	ENSMFAG00000032853	0	0	0	not_changed
IMPG2	ENSG00000081148	ENSMFAG00000032185	0	0	0	not_changed
PCNP	ENSG00000081154	ENSMFAG00000040325	0	0	0	not_changed
EXD2	ENSG00000081177	ENSMFAG00000041413	0	0	0	not_changed
ARG2	ENSG00000081181	ENSMFAG00000000946	0	0	0	not_changed
MEF2C	ENSG00000081189	ENSMFAG00000044479	0	0	0	not_changed
PTPRC	ENSG00000081237	ENSMFAG00000044827	0	0	0	not_changed
PKP1	ENSG00000081277	ENSMFAG00000003596	0	0	0	not_changed
UBA5	ENSG00000081307	ENSMFAG00000041391	0	0	0	not_changed
STK17B	ENSG00000081320	ENSMFAG00000031131	0	0	0	not_changed
ZNF510	ENSG00000081386	ENSMFAG00000012154	0	0	0	not_changed
LRP2	ENSG00000081479	ENSMFAG00000045364	0	0	0	not_changed
ZNF506	ENSG00000081665	ENSMFAG00000039702	0	0	0	not_changed
JMJD4	ENSG00000081692	ENSMFAG00000043012	0	0	0	not_changed
DUSP12	ENSG00000081721	ENSMFAG00000043743	0	0	0	not_changed
AACS	ENSG00000081760	ENSMFAG00000028497	0	0	0	not_changed
KIAA0141	ENSG00000081791	ENSMFAG00000040008	0	0	0	not_changed
CADPS2	ENSG00000081803	ENSMFAG00000040292	0	0	0	not_changed
HSPB11	ENSG00000081870	ENSMFAG00000000391	0	0	0	not_changed
PHLPP1	ENSG00000081913	ENSMFAG00000010807	0	0	0	not_changed
ATP8B1	ENSG00000081923	ENSMFAG00000036154	0	0	0	not_changed
IL12RB2	ENSG00000081985	ENSMFAG00000044595	0	0	0	not_changed
SMARCD3	ENSG00000082014	ENSMFAG00000032295	0	0	0	not_changed
WDR70	ENSG00000082068	ENSMFAG00000030910	0	0	0	not_changed
FYB	ENSG00000082074	ENSMFAG00000038840	0	0	0	not_changed
MPP4	ENSG00000082126	ENSMFAG00000038003	0	0	0	not_changed
STRADB	ENSG00000082146	ENSMFAG00000040280	0	0	0	not_changed
BZW1	ENSG00000082153	ENSMFAG00000020809	0	0	0	not_changed
PGR	ENSG00000082175	ENSMFAG00000042441	0	0	0	not_changed
C1QTNF3	ENSG00000082196	ENSMFAG00000002948	0	0	0	not_changed
ME2	ENSG00000082212	ENSMFAG00000004061	0	0	0	not_changed
C5orf22	ENSG00000082213	ENSMFAG00000031021	0	0	0	not_changed
CCNT2	ENSG00000082258	ENSMFAG00000042791	0	0	0	not_changed
FAM135A	ENSG00000082269	ENSMFAG00000002013	0	0	0	not_changed
COL19A1	ENSG00000082293	ENSMFAG00000031633	0	0	0	not_changed
EPB41L3	ENSG00000082397	ENSMFAG00000032905	0	0	0	not_changed
COBLL1	ENSG00000082438	ENSMFAG00000041468	0	0	0	not_changed
DLG3	ENSG00000082458	ENSMFAG00000036638	0	0	0	not_changed
KCNK2	ENSG00000082482	ENSMFAG00000037275	0	0	0	not_changed
SERTAD4	ENSG00000082497	ENSMFAG00000038535	0	0	0	not_changed
TRAF5	ENSG00000082512	ENSMFAG00000040124	0	0	0	not_changed
MRPL22	ENSG00000082515	ENSMFAG00000001423	0	0	0	not_changed
GEMIN5	ENSG00000082516	ENSMFAG00000032027	0	0	0	not_changed
OPRK1	ENSG00000082556	ENSMFAG00000041857	0	0	0	not_changed
NFE2L1	ENSG00000082641	ENSMFAG00000035583	0	0	0	not_changed
SEMA5B	ENSG00000082684	ENSMFAG00000002408	0	0	0	not_changed
GSK3B	ENSG00000082701	ENSMFAG00000002620	0	0	0	not_changed
ITGB5	ENSG00000082781	ENSMFAG00000008012	0	0	0	not_changed
ERC1	ENSG00000082805	ENSMFAG00000032999	0	0	0	not_changed
XPO1	ENSG00000082898	ENSMFAG00000038679	0	0	0	not_changed
RNF13	ENSG00000082996	ENSMFAG00000002735	0	0	0	not_changed
TRPM3	ENSG00000083067	ENSMFAG00000037990	0	0	0	not_changed
PALB2	ENSG00000083093	ENSMFAG00000003457	0	1	0	not_changed
LYRM2	ENSG00000083099	ENSMFAG00000036718	0	0	0	not_changed
BCKDHB	ENSG00000083123	ENSMFAG00000040052	0	0	0	not_changed
KAT6A	ENSG00000083168	ENSMFAG00000040843	0	0	0	not_changed
ZCCHC6	ENSG00000083223	ENSMFAG00000000971	0	0	0	not_changed
GRHL2	ENSG00000083307	ENSMFAG00000032722	0	0	0	not_changed
TNPO1	ENSG00000083312	ENSMFAG00000003636	0	0	0	not_changed
PLOD1	ENSG00000083444	ENSMFAG00000037610	0	0	0	not_changed
P2RX5	ENSG00000083454	ENSMFAG00000038002	0	0	0	not_changed
ITGAE	ENSG00000083457	ENSMFAG00000035926	0	0	0	not_changed
DIS3	ENSG00000083520	ENSMFAG00000027055	0	0	0	not_changed
PIBF1	ENSG00000083535	ENSMFAG00000039458	0	0	0	not_changed
TDRD3	ENSG00000083544	ENSMFAG00000007606	0	0	0	not_changed
NUFIP1	ENSG00000083635	ENSMFAG00000033059	0	0	0	not_changed
PDS5B	ENSG00000083642	ENSMFAG00000037386	0	0	0	not_changed
OXCT1	ENSG00000083720	ENSMFAG00000038539	0	0	0	not_changed
RRAGB	ENSG00000083750	ENSMFAG00000041833	0	0	0	not_changed
CYLD	ENSG00000083799	ENSMFAG00000043501	0	0	0	not_changed
SLC27A5	ENSG00000083807	ENSMFAG00000029058	0	0	0	not_changed
ZNF671	ENSG00000083814	ENSMFAG00000040513	0	0	0	not_changed
ZNF416	ENSG00000083817	ENSMFAG00000002577	0	0	0	not_changed
ZNF586	ENSG00000083828	ENSMFAG00000031306	0	1	0	not_changed
ZNF446	ENSG00000083838	ENSMFAG00000020536	0	0	0	not_changed
RPS5	ENSG00000083845	ENSMFAG00000002766	0	0	0	not_changed
FAT1	ENSG00000083857	ENSMFAG00000034451	0	0	0	not_changed
YTHDC1	ENSG00000083896	ENSMFAG00000031927	0	1	0	not_changed
CHMP2B	ENSG00000083937	ENSMFAG00000033665	0	0	0	not_changed
SMAP2	ENSG00000084070	ENSMFAG00000044100	0	0	0	not_changed
PPIE	ENSG00000084072	ENSMFAG00000002082	0	0	0	not_changed
ZMPSTE24	ENSG00000084073	ENSMFAG00000044167	0	0	0	not_changed
STARD7	ENSG00000084090	ENSMFAG00000045448	0	0	0	not_changed
NOA1	ENSG00000084092	ENSMFAG00000035534	0	0	0	not_changed
HAL	ENSG00000084110	ENSMFAG00000037303	0	0	0	not_changed
SSH1	ENSG00000084112	ENSMFAG00000002904	0	0	0	not_changed
APLP2	ENSG00000084234	ENSMFAG00000040269	0	0	0	not_changed
KIAA1467	ENSG00000084444	ENSMFAG00000000118	0	0	0	not_changed
WBP11	ENSG00000084463	ENSMFAG00000035880	0	0	0	not_changed
EIF3I	ENSG00000084623	ENSMFAG00000043566	0	0	0	not_changed
NKAIN1	ENSG00000084628	ENSMFAG00000036574	0	0	0	not_changed
COL16A1	ENSG00000084636	ENSMFAG00000042878	0	0	0	not_changed
TXLNA	ENSG00000084652	ENSMFAG00000041015	0	0	0	not_changed
APOB	ENSG00000084674	ENSMFAG00000037483	0	0	0	not_changed
AGBL5	ENSG00000084693	ENSMFAG00000000522	0	0	0	not_changed
EFR3B	ENSG00000084710	ENSMFAG00000035813	0	0	0	not_changed
KIF3C	ENSG00000084731	ENSMFAG00000002881	0	0	0	not_changed
RAB10	ENSG00000084733	ENSMFAG00000001674	0	0	0	not_changed
GCKR	ENSG00000084734	ENSMFAG00000000607	0	1	0	not_changed
HADHA	ENSG00000084754	ENSMFAG00000039817	0	0	0	not_changed
MAPRE3	ENSG00000084764	ENSMFAG00000000279	0	0	0	not_changed
CAD	ENSG00000084774	ENSMFAG00000036356	0	0	0	not_changed
CD59	ENSG00000085063	ENSMFAG00000032872	0	0	0	not_changed
CD82	ENSG00000085117	ENSMFAG00000035741	0	0	0	not_changed
BCORL1	ENSG00000085185	ENSMFAG00000032757	0	0	0	not_changed
ATRX	ENSG00000085224	ENSMFAG00000031719	0	0	0	not_changed
TAF9	ENSG00000085231	ENSMFAG00000039708	0	0	0	not_changed
MYNN	ENSG00000085274	ENSMFAG00000034575	0	0	0	not_changed
MECOM	ENSG00000085276	ENSMFAG00000033167	0	0	0	not_changed
SCAMP1	ENSG00000085365	ENSMFAG00000037897	0	0	0	not_changed
PREP	ENSG00000085377	ENSMFAG00000038505	0	0	0	not_changed
HACE1	ENSG00000085382	ENSMFAG00000039999	0	0	0	not_changed
SEH1L	ENSG00000085415	ENSMFAG00000005165	0	0	0	not_changed
WDFY1	ENSG00000085449	ENSMFAG00000046048	0	0	0	not_changed
OVGP1	ENSG00000085465	ENSMFAG00000034315	0	0	0	not_changed
SLC25A24	ENSG00000085491	ENSMFAG00000045161	0	0	0	not_changed
MAP3K4	ENSG00000085511	ENSMFAG00000036572	0	0	0	not_changed
PILRA	ENSG00000085514	ENSMFAG00000000650	0	0	0	not_changed
IGSF9	ENSG00000085552	ENSMFAG00000000704	0	0	0	not_changed
ABCB1	ENSG00000085563	ENSMFAG00000038890	0	0	0	not_changed
ZNF213	ENSG00000085644	ENSMFAG00000032481	0	0	0	not_changed
AKR1B1	ENSG00000085662	ENSMFAG00000041770	0	0	0	not_changed
CPNE3	ENSG00000085719	ENSMFAG00000031433	0	0	0	not_changed
RRN3	ENSG00000085721	ENSMFAG00000037314	0	0	0	not_changed
CTTN	ENSG00000085733	ENSMFAG00000022887	0	0	0	not_changed
WNT11	ENSG00000085741	ENSMFAG00000043196	0	0	0	not_changed
MTIF2	ENSG00000085760	ENSMFAG00000044949	0	1	0	not_changed
DDHD2	ENSG00000085788	ENSMFAG00000032613	0	0	0	not_changed
TTC39A	ENSG00000085831	ENSMFAG00000037823	0	0	0	not_changed
EPS15	ENSG00000085832	ENSMFAG00000044060	0	0	0	not_changed
ORC1	ENSG00000085840	ENSMFAG00000040756	0	0	0	not_changed
CHERP	ENSG00000085872	ENSMFAG00000033267	0	0	0	not_changed
ATG16L1	ENSG00000085978	ENSMFAG00000037545	0	0	0	not_changed
USP40	ENSG00000085982	ENSMFAG00000036495	0	0	0	not_changed
POMGNT1	ENSG00000085998	ENSMFAG00000000070	0	0	0	not_changed
RAD54L	ENSG00000085999	ENSMFAG00000031241	0	1	0	not_changed
B4GALT1	ENSG00000086062	ENSMFAG00000003205	0	0	0	not_changed
CHMP5	ENSG00000086065	ENSMFAG00000045456	0	0	0	not_changed
NFX1	ENSG00000086102	ENSMFAG00000038715	0	0	0	not_changed
DIMT1	ENSG00000086189	ENSMFAG00000033475	0	0	0	not_changed
IPO11	ENSG00000086200	ENSMFAG00000035631	0	0	0	not_changed
EIF2AK1	ENSG00000086232	ENSMFAG00000036418	0	0	0	not_changed
NME8	ENSG00000086288	ENSMFAG00000024520	0	0	0	not_changed
EPDR1	ENSG00000086289	ENSMFAG00000001101	0	0	0	not_changed
SNX10	ENSG00000086300	ENSMFAG00000000672	0	0	0	not_changed
SEPHS1	ENSG00000086475	ENSMFAG00000001994	0	0	0	not_changed
MRPL28	ENSG00000086504	ENSMFAG00000006698	0	0	0	not_changed
HBQ1	ENSG00000086506	ENSMFAG00000035689	0	0	0	not_changed
CEACAM6	ENSG00000086548	ENSMFAG00000037020	0	0	0	not_changed
FAT2	ENSG00000086570	ENSMFAG00000039681	0	0	0	not_changed
RBM22	ENSG00000086589	ENSMFAG00000004034	0	0	0	not_changed
TMED2	ENSG00000086598	ENSMFAG00000039002	0	0	0	not_changed
ERO1LB	ENSG00000086619	ENSMFAG00000045389	0	0	0	not_changed
ZFAND6	ENSG00000086666	ENSMFAG00000045344	0	0	0	not_changed
HSD17B2	ENSG00000086696	ENSMFAG00000002586	0	0	0	not_changed
TXLNG	ENSG00000086712	ENSMFAG00000035865	0	0	0	not_changed
PPEF1	ENSG00000086717	ENSMFAG00000032152	0	1	0	not_changed
LAT2	ENSG00000086730	ENSMFAG00000028880	0	0	0	not_changed
ZW10	ENSG00000086827	ENSMFAG00000005588	0	0	0	not_changed
ALG9	ENSG00000086848	ENSMFAG00000042463	0	0	0	not_changed
MYBPC2	ENSG00000086967	ENSMFAG00000001470	0	0	0	not_changed
NOX4	ENSG00000086991	ENSMFAG00000002005	0	0	0	not_changed
ACOX3	ENSG00000087008	ENSMFAG00000037622	0	0	0	not_changed
MTMR2	ENSG00000087053	ENSMFAG00000040303	0	0	0	not_changed
HSD17B14	ENSG00000087076	ENSMFAG00000040629	0	0	0	not_changed
TRIP6	ENSG00000087077	ENSMFAG00000035576	0	0	0	not_changed
ACHE	ENSG00000087085	ENSMFAG00000037867	0	0	0	not_changed
FTL	ENSG00000087086	ENSMFAG00000037768	0	0	0	not_changed
SRRT	ENSG00000087087	ENSMFAG00000033745	0	0	0	not_changed
NLK	ENSG00000087095	ENSMFAG00000041658	0	0	0	not_changed
PIGS	ENSG00000087111	ENSMFAG00000043947	0	0	0	not_changed
ADAMTS2	ENSG00000087116	ENSMFAG00000002799	0	0	0	not_changed
ATXN7L3	ENSG00000087152	ENSMFAG00000001591	0	0	0	not_changed
PGS1	ENSG00000087157	ENSMFAG00000033111	0	0	0	not_changed
PSMC5	ENSG00000087191	ENSMFAG00000044054	0	0	0	not_changed
UIMC1	ENSG00000087206	ENSMFAG00000038747	0	0	0	not_changed
CETP	ENSG00000087237	ENSMFAG00000046128	0	0	0	not_changed
MMP2	ENSG00000087245	ENSMFAG00000037156	0	0	0	not_changed
MT3	ENSG00000087250	ENSMFAG00000029872	0	0	0	not_changed
LPCAT2	ENSG00000087253	ENSMFAG00000032289	0	0	0	not_changed
GNAO1	ENSG00000087258	ENSMFAG00000032734	0	0	0	not_changed
OGFOD1	ENSG00000087263	ENSMFAG00000013084	0	0	0	not_changed
SH3BP2	ENSG00000087266	ENSMFAG00000040599	0	0	0	not_changed
NOP14	ENSG00000087269	ENSMFAG00000004046	0	0	0	not_changed
ADD1	ENSG00000087274	ENSMFAG00000040609	0	0	0	not_changed
L2HGDH	ENSG00000087299	ENSMFAG00000044149	0	0	0	not_changed
TXNDC16	ENSG00000087301	ENSMFAG00000001964	0	0	0	not_changed
C14orf166	ENSG00000087302	ENSMFAG00000035582	0	0	0	not_changed
NID2	ENSG00000087303	ENSMFAG00000036323	0	0	0	not_changed
GMCL1	ENSG00000087338	ENSMFAG00000003922	0	0	0	not_changed
SF3B2	ENSG00000087365	ENSMFAG00000003064	0	0	0	not_changed
KLHL42	ENSG00000087448	ENSMFAG00000037607	0	0	0	not_changed
GNAS	ENSG00000087460	ENSMFAG00000043651	0	0	0	not_changed
DNM1L	ENSG00000087470	ENSMFAG00000006058	0	0	0	not_changed
PTHLH	ENSG00000087494	ENSMFAG00000003152	0	0	0	not_changed
PHACTR3	ENSG00000087495	ENSMFAG00000034633	0	0	0	not_changed
ERGIC2	ENSG00000087502	ENSMFAG00000041736	0	0	0	not_changed
AURKA	ENSG00000087586	ENSMFAG00000001851	0	0	0	not_changed
CASS4	ENSG00000087589	ENSMFAG00000045759	0	0	0	not_changed
PIR	ENSG00000087842	ENSMFAG00000032499	0	0	0	not_changed
AAMDC	ENSG00000087884	ENSMFAG00000034422	0	0	0	not_changed
RFX2	ENSG00000087903	ENSMFAG00000036589	0	0	0	not_changed
METTL2A	ENSG00000087995	ENSMFAG00000007048	0	0	0	not_changed
SULT2B1	ENSG00000088002	ENSMFAG00000042452	0	0	0	not_changed
ALG6	ENSG00000088035	ENSMFAG00000041396	0	0	0	not_changed
CNOT3	ENSG00000088038	ENSMFAG00000040073	0	0	0	not_changed
GP6	ENSG00000088053	ENSMFAG00000042036	0	0	0	not_changed
PTPN4	ENSG00000088179	ENSMFAG00000037071	0	0	0	not_changed
DDX18	ENSG00000088205	ENSMFAG00000043075	0	0	0	not_changed
KHSRP	ENSG00000088247	ENSMFAG00000000292	0	0	0	not_changed
GNA11	ENSG00000088256	ENSMFAG00000041297	0	0	0	not_changed
ASAP3	ENSG00000088280	ENSMFAG00000038006	0	0	0	not_changed
EDEM2	ENSG00000088298	ENSMFAG00000002746	0	0	0	not_changed
DNMT3B	ENSG00000088305	ENSMFAG00000040834	0	0	0	not_changed
TPX2	ENSG00000088325	ENSMFAG00000044400	0	0	0	not_changed
PDRG1	ENSG00000088356	ENSMFAG00000001948	0	0	0	not_changed
EPB41L1	ENSG00000088367	ENSMFAG00000039873	0	0	0	not_changed
SLC15A1	ENSG00000088386	ENSMFAG00000006289	0	0	0	not_changed
ANKRD10	ENSG00000088448	ENSMFAG00000042265	0	0	0	not_changed
TGDS	ENSG00000088451	ENSMFAG00000003252	0	0	0	not_changed
DOCK3	ENSG00000088538	ENSMFAG00000033625	0	0	0	not_changed
C3orf18	ENSG00000088543	ENSMFAG00000035877	0	1	0	not_changed
COQ9	ENSG00000088682	ENSMFAG00000014434	0	0	0	not_changed
TMEM40	ENSG00000088726	ENSMFAG00000039365	0	0	0	not_changed
ARHGAP28	ENSG00000088756	ENSMFAG00000003744	0	0	0	not_changed
CRLS1	ENSG00000088766	ENSMFAG00000032394	0	0	0	not_changed
PPP1R13B	ENSG00000088808	ENSMFAG00000000305	0	0	0	not_changed
SIGLEC1	ENSG00000088827	ENSMFAG00000041387	0	0	0	not_changed
NSFL1C	ENSG00000088833	ENSMFAG00000043986	0	0	0	not_changed
SLC4A11	ENSG00000088836	ENSMFAG00000044132	0	0	0	not_changed
C20orf194	ENSG00000088854	ENSMFAG00000037080	0	0	0	not_changed
ZNF343	ENSG00000088876	ENSMFAG00000033379	0	0	0	not_changed
EBF4	ENSG00000088881	ENSMFAG00000032117	0	0	0	not_changed
CPXM1	ENSG00000088882	ENSMFAG00000003356	0	0	0	not_changed
MAVS	ENSG00000088888	ENSMFAG00000046041	0	0	0	not_changed
LZTS3	ENSG00000088899	ENSMFAG00000041543	0	0	0	not_changed
F11	ENSG00000088926	ENSMFAG00000041711	0	0	0	not_changed
XRN2	ENSG00000088930	ENSMFAG00000038122	0	0	0	not_changed
KIZ	ENSG00000088970	ENSMFAG00000036086	0	0	0	not_changed
DYNLL1	ENSG00000088986	ENSMFAG00000030961	0	0	0	not_changed
TESC	ENSG00000088992	ENSMFAG00000046337	0	0	0	not_changed
SNX5	ENSG00000089006	ENSMFAG00000039911	0	0	0	not_changed
MAPKAPK5	ENSG00000089022	ENSMFAG00000037746	0	0	0	not_changed
ESF1	ENSG00000089048	ENSMFAG00000036841	0	0	0	not_changed
RBBP9	ENSG00000089050	ENSMFAG00000030119	0	0	0	not_changed
ANAPC5	ENSG00000089053	ENSMFAG00000038352	0	0	0	not_changed
TMEM230	ENSG00000089063	ENSMFAG00000034651	0	0	0	not_changed
DZANK1	ENSG00000089091	ENSMFAG00000041179	0	0	0	not_changed
KDM2B	ENSG00000089094	ENSMFAG00000037613	0	0	0	not_changed
CFAP61	ENSG00000089101	ENSMFAG00000040250	0	0	0	not_changed
LHX5	ENSG00000089116	ENSMFAG00000036692	0	0	0	not_changed
TASP1	ENSG00000089123	ENSMFAG00000036407	0	0	0	not_changed
OAS1	ENSG00000089127	ENSMFAG00000015570	0	0	0	not_changed
GCN1L1	ENSG00000089154	ENSMFAG00000003588	0	0	0	not_changed
SIRT4	ENSG00000089163	ENSMFAG00000038370	0	0	0	not_changed
RPH3A	ENSG00000089169	ENSMFAG00000042100	0	0	0	not_changed
KIF16B	ENSG00000089177	ENSMFAG00000034145	0	0	0	not_changed
TRMT6	ENSG00000089195	ENSMFAG00000044360	0	0	0	not_changed
CHGB	ENSG00000089199	ENSMFAG00000033610	0	0	0	not_changed
PEBP1	ENSG00000089220	ENSMFAG00000043738	0	1	0	not_changed
TBX5	ENSG00000089225	ENSMFAG00000044723	0	0	0	not_changed
BRAP	ENSG00000089234	ENSMFAG00000036173	0	0	0	not_changed
ERP29	ENSG00000089248	ENSMFAG00000007433	0	0	0	not_changed
NOS1	ENSG00000089250	ENSMFAG00000000922	0	0	0	not_changed
FUS	ENSG00000089280	ENSMFAG00000031794	0	0	0	not_changed
IGBP1	ENSG00000089289	ENSMFAG00000027071	0	0	0	not_changed
FXYD5	ENSG00000089327	ENSMFAG00000044836	0	0	0	not_changed
GRAMD1A	ENSG00000089351	ENSMFAG00000033196	0	0	0	not_changed
HEPH	ENSG00000089472	ENSMFAG00000039996	0	0	0	not_changed
CDIP1	ENSG00000089486	ENSMFAG00000030551	0	0	0	not_changed
GANAB	ENSG00000089597	ENSMFAG00000045211	0	0	0	not_changed
GMIP	ENSG00000089639	ENSMFAG00000046087	0	0	0	not_changed
RBM41	ENSG00000089682	ENSMFAG00000041338	0	0	0	not_changed
BIRC5	ENSG00000089685	ENSMFAG00000030129	0	0	0	not_changed
LAG3	ENSG00000089692	ENSMFAG00000033028	0	0	0	not_changed
MLF2	ENSG00000089693	ENSMFAG00000000630	0	0	0	not_changed
OTUB2	ENSG00000089723	ENSMFAG00000044022	0	0	0	not_changed
DDX24	ENSG00000089737	ENSMFAG00000033695	0	0	0	not_changed
ZBTB25	ENSG00000089775	ENSMFAG00000036916	0	0	0	not_changed
NECAP1	ENSG00000089818	ENSMFAG00000031784	0	0	0	not_changed
ARHGAP4	ENSG00000089820	ENSMFAG00000038733	0	0	0	not_changed
ANKRD24	ENSG00000089847	ENSMFAG00000038641	0	0	0	not_changed
DHX32	ENSG00000089876	ENSMFAG00000045315	0	0	0	not_changed
RCOR1	ENSG00000089902	ENSMFAG00000038028	0	0	0	not_changed
GPATCH2L	ENSG00000089916	ENSMFAG00000039835	0	0	0	not_changed
LTBP4	ENSG00000090006	ENSMFAG00000031222	0	0	0	not_changed
BLVRB	ENSG00000090013	ENSMFAG00000040130	0	0	0	not_changed
SPTLC1	ENSG00000090054	ENSMFAG00000029180	0	0	0	not_changed
PAPOLA	ENSG00000090060	ENSMFAG00000001792	0	0	0	not_changed
CCNK	ENSG00000090061	ENSMFAG00000031730	0	0	0	not_changed
PCBP4	ENSG00000090097	ENSMFAG00000001431	0	0	0	not_changed
RGS1	ENSG00000090104	ENSMFAG00000036716	0	0	0	not_changed
YPEL3	ENSG00000090238	ENSMFAG00000003117	0	0	0	not_changed
MRPS33	ENSG00000090263	ENSMFAG00000032116	0	0	0	not_changed
NDUFB2	ENSG00000090266	ENSMFAG00000038355	0	0	0	not_changed
NUDC	ENSG00000090273	ENSMFAG00000035581	0	0	0	not_changed
MAEA	ENSG00000090316	ENSMFAG00000001193	0	0	0	not_changed
ICAM1	ENSG00000090339	ENSMFAG00000026825	0	0	0	not_changed
STRN4	ENSG00000090372	ENSMFAG00000035843	0	0	0	not_changed
IRAK3	ENSG00000090376	ENSMFAG00000039051	0	0	0	not_changed
LYZ	ENSG00000090382	ENSMFAG00000036121	0	0	0	not_changed
MUL1	ENSG00000090432	ENSMFAG00000034509	0	0	0	not_changed
TFAP4	ENSG00000090447	ENSMFAG00000033942	0	0	0	not_changed
PDCD7	ENSG00000090470	ENSMFAG00000031997	0	0	0	not_changed
SPG21	ENSG00000090487	ENSMFAG00000034518	0	0	0	not_changed
FETUB	ENSG00000090512	ENSMFAG00000045631	0	0	0	not_changed
DNAJB11	ENSG00000090520	ENSMFAG00000036164	0	0	0	not_changed
P3H2	ENSG00000090530	ENSMFAG00000036104	0	0	0	not_changed
THPO	ENSG00000090534	ENSMFAG00000044370	0	0	0	not_changed
CHRD	ENSG00000090539	ENSMFAG00000001808	0	0	0	not_changed
FLT3LG	ENSG00000090554	ENSMFAG00000030996	0	0	0	not_changed
RAB11FIP3	ENSG00000090565	ENSMFAG00000034645	0	0	0	not_changed
GNPTG	ENSG00000090581	ENSMFAG00000031980	0	0	0	not_changed
ZNF268	ENSG00000090612	ENSMFAG00000039263	0	0	0	not_changed
PABPC4	ENSG00000090621	ENSMFAG00000041481	0	0	0	not_changed
CD209	ENSG00000090659	ENSMFAG00000046257	0	0	0	not_changed
CERS4	ENSG00000090661	ENSMFAG00000044404	0	0	0	not_changed
MCOLN1	ENSG00000090674	ENSMFAG00000001725	0	0	0	not_changed
USP48	ENSG00000090686	ENSMFAG00000039193	0	0	0	not_changed
EFNB1	ENSG00000090776	ENSMFAG00000043144	0	0	0	not_changed
PDPR	ENSG00000090857	ENSMFAG00000044314	0	0	0	not_changed
AARS	ENSG00000090861	ENSMFAG00000002309	0	0	0	not_changed
GLG1	ENSG00000090863	ENSMFAG00000020124	0	0	0	not_changed
KIF4A	ENSG00000090889	ENSMFAG00000037167	0	0	0	not_changed
TNRC6A	ENSG00000090905	ENSMFAG00000003824	0	0	0	not_changed
PLEKHG2	ENSG00000090924	ENSMFAG00000045412	0	0	0	not_changed
DLL3	ENSG00000090932	ENSMFAG00000046282	0	1	0	not_changed
PITPNM2	ENSG00000090975	ENSMFAG00000003988	0	0	0	not_changed
EXOC1	ENSG00000090989	ENSMFAG00000040087	0	0	0	not_changed
RBM27	ENSG00000091009	ENSMFAG00000042337	0	0	0	not_changed
OSBPL8	ENSG00000091039	ENSMFAG00000036321	0	0	0	not_changed
DTX2	ENSG00000091073	ENSMFAG00000037159	0	0	0	not_changed
PUS7	ENSG00000091127	ENSMFAG00000046201	0	0	0	not_changed
NRCAM	ENSG00000091129	ENSMFAG00000043417	0	0	0	not_changed
LAMB1	ENSG00000091136	ENSMFAG00000002104	0	0	0	not_changed
SLC26A4	ENSG00000091137	ENSMFAG00000041539	0	0	0	not_changed
DLD	ENSG00000091140	ENSMFAG00000002432	0	0	0	not_changed
WDR7	ENSG00000091157	ENSMFAG00000033483	0	0	0	not_changed
TXNL1	ENSG00000091164	ENSMFAG00000045070	0	0	0	not_changed
IL5RA	ENSG00000091181	ENSMFAG00000006030	0	0	0	not_changed
ABCC6	ENSG00000091262	ENSMFAG00000001420	0	0	0	not_changed
CMTM6	ENSG00000091317	ENSMFAG00000045230	0	0	0	not_changed
ITGA6	ENSG00000091409	ENSMFAG00000038164	0	0	0	not_changed
RAPGEF4	ENSG00000091428	ENSMFAG00000044653	0	0	0	not_changed
pk	ENSG00000091436	ENSMFAG00000001160	0	0	0	not_changed
SMPX	ENSG00000091482	ENSMFAG00000040826	0	0	0	not_changed
FH	ENSG00000091483	ENSMFAG00000045537	0	0	0	not_changed
SEL1L3	ENSG00000091490	ENSMFAG00000002093	0	0	0	not_changed
TF	ENSG00000091513	ENSMFAG00000031779	0	0	0	not_changed
CDV3	ENSG00000091527	ENSMFAG00000043287	0	0	0	not_changed
MYO15A	ENSG00000091536	ENSMFAG00000039407	0	0	0	not_changed
ALKBH5	ENSG00000091542	ENSMFAG00000001517	0	0	0	not_changed
PITPNM3	ENSG00000091622	ENSMFAG00000039868	0	0	0	not_changed
SPAG7	ENSG00000091640	ENSMFAG00000032008	0	0	0	not_changed
ORC6	ENSG00000091651	ENSMFAG00000005502	0	0	0	not_changed
ZFHX4	ENSG00000091656	ENSMFAG00000034757	0	0	0	not_changed
SLC17A6	ENSG00000091664	ENSMFAG00000040379	0	0	0	not_changed
CPA1	ENSG00000091704	ENSMFAG00000045248	0	0	0	not_changed
ZC3HC1	ENSG00000091732	ENSMFAG00000030176	0	0	0	not_changed
ESR1	ENSG00000091831	ENSMFAG00000033966	0	0	0	not_changed
RGS17	ENSG00000091844	ENSMFAG00000039353	0	0	0	not_changed
ANGPT2	ENSG00000091879	ENSMFAG00000044644	0	0	0	not_changed
TMEM101	ENSG00000091947	ENSMFAG00000033408	0	0	0	not_changed
CD200	ENSG00000091972	ENSMFAG00000000111	0	0	0	not_changed
CCDC80	ENSG00000091986	ENSMFAG00000001224	0	1	0	not_changed
PPP2R3C	ENSG00000092020	ENSMFAG00000033038	0	0	0	not_changed
HAUS4	ENSG00000092036	ENSMFAG00000042332	0	0	0	not_changed
JPH4	ENSG00000092051	ENSMFAG00000038059	0	0	0	not_changed
MYH7	ENSG00000092054	ENSMFAG00000000163	0	0	0	not_changed
SLC7A8	ENSG00000092068	ENSMFAG00000001018	0	0	0	not_changed
OSGEP	ENSG00000092094	ENSMFAG00000045591	0	0	0	not_changed
SLC22A17	ENSG00000092096	ENSMFAG00000039582	0	0	0	not_changed
RNF31	ENSG00000092098	ENSMFAG00000002711	0	0	0	not_changed
SCFD1	ENSG00000092108	ENSMFAG00000039675	0	0	0	not_changed
G2E3	ENSG00000092140	ENSMFAG00000033929	0	0	0	not_changed
HECTD1	ENSG00000092148	ENSMFAG00000038044	0	0	0	not_changed
HNRNPC	ENSG00000092199	ENSMFAG00000002531	0	0	0	not_changed
RPGRIP1	ENSG00000092200	ENSMFAG00000004014	0	0	0	not_changed
SUPT16H	ENSG00000092201	ENSMFAG00000035729	0	0	0	not_changed
TOX4	ENSG00000092203	ENSMFAG00000044922	0	0	0	not_changed
TGM1	ENSG00000092295	ENSMFAG00000030591	0	0	0	not_changed
TINF2	ENSG00000092330	ENSMFAG00000032214	0	0	0	not_changed
DAZL	ENSG00000092345	ENSMFAG00000002406	0	0	0	not_changed
SEMA6A	ENSG00000092421	ENSMFAG00000041392	0	0	0	not_changed
TRPM7	ENSG00000092439	ENSMFAG00000031753	0	0	0	not_changed
TYRO3	ENSG00000092445	ENSMFAG00000003863	0	0	0	not_changed
WDR76	ENSG00000092470	ENSMFAG00000045762	0	0	0	not_changed
SNAP23	ENSG00000092531	ENSMFAG00000039867	0	0	0	not_changed
TBX15	ENSG00000092607	ENSMFAG00000044269	0	0	0	not_changed
PHGDH	ENSG00000092621	ENSMFAG00000032226	0	0	0	not_changed
COL9A3	ENSG00000092758	ENSMFAG00000038649	0	0	0	not_changed
EZR	ENSG00000092820	ENSMFAG00000002822	0	0	0	not_changed
MYL6	ENSG00000092841	ENSMFAG00000045082	0	0	0	not_changed
AGO1	ENSG00000092847	ENSMFAG00000002846	0	0	0	not_changed
TEKT2	ENSG00000092850	ENSMFAG00000003542	0	0	0	not_changed
CLSPN	ENSG00000092853	ENSMFAG00000021652	0	0	0	not_changed
RFFL	ENSG00000092871	ENSMFAG00000036080	0	0	0	not_changed
UNC13D	ENSG00000092929	ENSMFAG00000026038	0	0	0	not_changed
MFSD11	ENSG00000092931	ENSMFAG00000034595	0	0	0	not_changed
DPYSL2	ENSG00000092964	ENSMFAG00000005287	0	0	0	not_changed
TGFB2	ENSG00000092969	ENSMFAG00000002417	0	0	0	not_changed
GPATCH2	ENSG00000092978	ENSMFAG00000000617	0	0	0	not_changed
NUP50	ENSG00000093000	ENSMFAG00000035770	0	0	0	not_changed
CDC45	ENSG00000093009	ENSMFAG00000045935	0	0	0	not_changed
COMT	ENSG00000093010	ENSMFAG00000030334	0	0	0	not_changed
CECR1	ENSG00000093072	ENSMFAG00000039427	0	0	0	not_changed
ECHDC1	ENSG00000093144	ENSMFAG00000029749	0	0	0	not_changed
LRRFIP2	ENSG00000093167	ENSMFAG00000032193	0	0	0	not_changed
SEC22C	ENSG00000093183	ENSMFAG00000033005	0	0	0	not_changed
XYLB	ENSG00000093217	ENSMFAG00000001309	0	0	0	not_changed
HDAC6	ENSG00000094631	ENSMFAG00000044074	0	0	0	not_changed
GABRP	ENSG00000094755	ENSMFAG00000003571	0	0	0	not_changed
CDC6	ENSG00000094804	ENSMFAG00000044270	0	0	0	not_changed
UPRT	ENSG00000094841	ENSMFAG00000002447	0	0	0	not_changed
CDC23	ENSG00000094880	ENSMFAG00000002420	0	0	0	not_changed
AAAS	ENSG00000094914	ENSMFAG00000039804	0	0	0	not_changed
CBX5	ENSG00000094916	ENSMFAG00000003762	0	0	0	not_changed
SUCO	ENSG00000094975	ENSMFAG00000046345	0	0	0	not_changed
MSH2	ENSG00000095002	ENSMFAG00000001635	0	0	0	not_changed
MAP3K1	ENSG00000095015	ENSMFAG00000014401	0	0	0	not_changed
DHPS	ENSG00000095059	ENSMFAG00000001724	0	0	0	not_changed
HOOK2	ENSG00000095066	ENSMFAG00000003165	0	0	0	not_changed
ARCN1	ENSG00000095139	ENSMFAG00000029358	0	0	0	not_changed
EPB41L4B	ENSG00000095203	ENSMFAG00000039720	0	0	0	not_changed
TMEM38B	ENSG00000095209	ENSMFAG00000000411	0	0	0	not_changed
PSMD5	ENSG00000095261	ENSMFAG00000003663	0	0	0	not_changed
PTGS1	ENSG00000095303	ENSMFAG00000046283	0	0	0	not_changed
NUP188	ENSG00000095319	ENSMFAG00000040222	0	0	0	not_changed
CRAT	ENSG00000095321	ENSMFAG00000002439	0	0	0	not_changed
SH2D3C	ENSG00000095370	ENSMFAG00000000671	0	0	0	not_changed
NANS	ENSG00000095380	ENSMFAG00000030217	0	0	0	not_changed
TBC1D2	ENSG00000095383	ENSMFAG00000041832	0	0	0	not_changed
DFNB31	ENSG00000095397	ENSMFAG00000003622	0	0	0	not_changed
CWF19L1	ENSG00000095485	ENSMFAG00000031202	0	0	0	not_changed
SEMA4G	ENSG00000095539	ENSMFAG00000038405	0	0	0	not_changed
BTAF1	ENSG00000095564	ENSMFAG00000044979	0	0	0	not_changed
IKZF5	ENSG00000095574	ENSMFAG00000046268	0	0	0	not_changed
BLNK	ENSG00000095585	ENSMFAG00000043139	0	0	0	not_changed
TLL2	ENSG00000095587	ENSMFAG00000002794	0	0	0	not_changed
CYP26A1	ENSG00000095596	ENSMFAG00000041244	0	0	0	not_changed
SORBS1	ENSG00000095637	ENSMFAG00000030641	0	0	0	not_changed
CRTAC1	ENSG00000095713	ENSMFAG00000007568	0	0	0	not_changed
MYO3A	ENSG00000095777	ENSMFAG00000040667	0	0	0	not_changed
WAC	ENSG00000095787	ENSMFAG00000001983	0	0	0	not_changed
CREM	ENSG00000095794	ENSMFAG00000044046	0	0	0	not_changed
NUBP2	ENSG00000095906	ENSMFAG00000037059	0	0	0	not_changed
SMIM24	ENSG00000095932	ENSMFAG00000037612	0	0	0	not_changed
HIVEP1	ENSG00000095951	ENSMFAG00000032343	0	0	0	not_changed
CRISP3	ENSG00000096006	ENSMFAG00000037975	0	0	0	not_changed
FKBP5	ENSG00000096060	ENSMFAG00000030158	0	0	0	not_changed
SRPK1	ENSG00000096063	ENSMFAG00000002853	0	0	0	not_changed
BRPF3	ENSG00000096070	ENSMFAG00000000567	0	0	0	not_changed
MRPS18A	ENSG00000096080	ENSMFAG00000038311	0	0	0	not_changed
TMEM14A	ENSG00000096092	ENSMFAG00000030489	0	0	0	not_changed
EFHC1	ENSG00000096093	ENSMFAG00000036082	0	0	0	not_changed
HSP90AB1	ENSG00000096384	ENSMFAG00000038525	0	0	0	not_changed
MLN	ENSG00000096395	ENSMFAG00000032195	0	1	0	not_changed
CDC5L	ENSG00000096401	ENSMFAG00000000812	0	0	0	not_changed
ITPR3	ENSG00000096433	ENSMFAG00000039709	0	0	0	not_changed
ZNF184	ENSG00000096654	ENSMFAG00000045374	0	0	0	not_changed
DSP	ENSG00000096696	ENSMFAG00000031913	0	0	0	not_changed
SIRT1	ENSG00000096717	ENSMFAG00000046160	0	0	0	not_changed
HNRNPH3	ENSG00000096746	ENSMFAG00000039598	0	0	0	not_changed
IFT74	ENSG00000096872	ENSMFAG00000001877	0	0	0	not_changed
JAK2	ENSG00000096968	ENSMFAG00000003627	0	0	0	not_changed
IL12RB1	ENSG00000096996	ENSMFAG00000041911	0	0	0	not_changed
ABL1	ENSG00000097007	ENSMFAG00000000271	0	0	0	not_changed
ACOT7	ENSG00000097021	ENSMFAG00000041552	0	0	0	not_changed
SH3GLB1	ENSG00000097033	ENSMFAG00000044403	0	0	0	not_changed
CDC7	ENSG00000097046	ENSMFAG00000033052	0	0	0	not_changed
SYDE2	ENSG00000097096	ENSMFAG00000001689	0	0	0	not_changed
PCSK5	ENSG00000099139	ENSMFAG00000039542	0	0	0	not_changed
SCD	ENSG00000099194	ENSMFAG00000040755	0	0	0	not_changed
ABLIM1	ENSG00000099204	ENSMFAG00000046222	0	0	0	not_changed
ERMP1	ENSG00000099219	ENSMFAG00000008006	0	0	0	not_changed
RAB18	ENSG00000099246	ENSMFAG00000006430	0	0	0	not_changed
NRP1	ENSG00000099250	ENSMFAG00000032756	0	0	0	not_changed
PRTFDC1	ENSG00000099256	ENSMFAG00000039843	0	0	0	not_changed
H2AFY2	ENSG00000099284	ENSMFAG00000035957	0	0	0	not_changed
FAM21A	ENSG00000099290	ENSMFAG00000001297	0	0	0	not_changed
MAST3	ENSG00000099308	ENSMFAG00000040625	0	0	0	not_changed
OCEL1	ENSG00000099330	ENSMFAG00000044199	0	0	0	not_changed
MYO9B	ENSG00000099331	ENSMFAG00000046135	0	0	0	not_changed
KCNK6	ENSG00000099337	ENSMFAG00000032940	0	0	0	not_changed
FBXL19	ENSG00000099364	ENSMFAG00000002999	0	0	0	not_changed
STX1B	ENSG00000099365	ENSMFAG00000032411	0	0	0	not_changed
HSD3B7	ENSG00000099377	ENSMFAG00000016219	0	0	0	not_changed
SETD1A	ENSG00000099381	ENSMFAG00000003435	0	0	0	not_changed
BCL7C	ENSG00000099385	ENSMFAG00000032311	0	0	0	not_changed
CIRBP	ENSG00000099622	ENSMFAG00000034048	0	0	0	not_changed
ATP5D	ENSG00000099624	ENSMFAG00000039140	0	0	0	not_changed
C19orf26	ENSG00000099625	ENSMFAG00000040214	0	0	0	not_changed
PCDH11Y	ENSG00000099715	ENSMFAG00000030468	0	0	0	not_changed
HNRNPM	ENSG00000099783	ENSMFAG00000037617	0	0	0	not_changed
NDUFB7	ENSG00000099795	ENSMFAG00000043529	0	0	0	not_changed
TECR	ENSG00000099797	ENSMFAG00000037493	0	0	0	not_changed
TIMM13	ENSG00000099800	ENSMFAG00000033995	0	0	0	not_changed
CDC34	ENSG00000099804	ENSMFAG00000003089	0	0	0	not_changed
MTAP	ENSG00000099810	ENSMFAG00000036751	0	0	0	not_changed
MISP	ENSG00000099812	ENSMFAG00000020327	0	0	0	not_changed
CEP170B	ENSG00000099814	ENSMFAG00000002494	0	0	0	not_changed
POLR2E	ENSG00000099817	ENSMFAG00000002884	0	0	0	not_changed
POLRMT	ENSG00000099821	ENSMFAG00000031466	0	0	0	not_changed
HCN2	ENSG00000099822	ENSMFAG00000031198	0	0	0	not_changed
CDHR5	ENSG00000099834	ENSMFAG00000028350	0	0	0	not_changed
IZUMO4	ENSG00000099840	ENSMFAG00000044044	0	0	0	not_changed
RASSF7	ENSG00000099849	ENSMFAG00000019478	0	0	0	not_changed
GADD45B	ENSG00000099860	ENSMFAG00000042254	0	0	0	not_changed
PALM	ENSG00000099864	ENSMFAG00000033092	0	0	0	not_changed
MKNK2	ENSG00000099875	ENSMFAG00000037079	0	0	0	not_changed
ARVCF	ENSG00000099889	ENSMFAG00000038042	0	0	0	not_changed
TRMT2A	ENSG00000099899	ENSMFAG00000038705	0	0	0	not_changed
RANBP1	ENSG00000099901	ENSMFAG00000045937	0	0	0	not_changed
ZDHHC8	ENSG00000099904	ENSMFAG00000045250	0	0	0	not_changed
MED15	ENSG00000099917	ENSMFAG00000037245	0	0	0	not_changed
SERPIND1	ENSG00000099937	ENSMFAG00000031107	0	0	0	not_changed
LZTR1	ENSG00000099949	ENSMFAG00000002308	0	0	0	not_changed
MMP11	ENSG00000099953	ENSMFAG00000036374	0	0	0	not_changed
CECR2	ENSG00000099954	ENSMFAG00000033120	0	0	0	not_changed
SMARCB1	ENSG00000099956	ENSMFAG00000040790	0	0	0	not_changed
P2RX6	ENSG00000099957	ENSMFAG00000042492	0	0	0	not_changed
DERL3	ENSG00000099958	ENSMFAG00000033655	0	0	0	not_changed
SLC7A4	ENSG00000099960	ENSMFAG00000038240	0	0	0	not_changed
BCL2L13	ENSG00000099968	ENSMFAG00000042022	0	0	0	not_changed
DDTL	ENSG00000099974	ENSMFAG00000043954	0	0	0	not_changed
CABIN1	ENSG00000099991	ENSMFAG00000045334	0	1	0	not_changed
TBC1D10A	ENSG00000099992	ENSMFAG00000036982	0	0	0	not_changed
SF3A1	ENSG00000099995	ENSMFAG00000031979	0	0	0	not_changed
GGT5	ENSG00000099998	ENSMFAG00000001878	0	1	0	not_changed
RNF215	ENSG00000099999	ENSMFAG00000036853	0	0	0	not_changed
SEC14L2	ENSG00000100003	ENSMFAG00000034428	0	0	0	not_changed
SPECC1L	ENSG00000100014	ENSMFAG00000031971	0	0	0	not_changed
UPB1	ENSG00000100024	ENSMFAG00000045510	0	0	0	not_changed
YPEL1	ENSG00000100027	ENSMFAG00000032433	0	0	0	not_changed
SNRPD3	ENSG00000100028	ENSMFAG00000033628	0	0	0	not_changed
PES1	ENSG00000100029	ENSMFAG00000044708	0	0	0	not_changed
MAPK1	ENSG00000100030	ENSMFAG00000002042	0	0	0	not_changed
PPM1F	ENSG00000100034	ENSMFAG00000000642	0	0	0	not_changed
SLC35E4	ENSG00000100036	ENSMFAG00000033210	0	0	0	not_changed
TOP3B	ENSG00000100038	ENSMFAG00000036588	0	0	0	not_changed
CYTH4	ENSG00000100055	ENSMFAG00000001277	0	0	0	not_changed
DGCR14	ENSG00000100056	ENSMFAG00000042569	0	0	0	not_changed
MFNG	ENSG00000100060	ENSMFAG00000000147	0	0	0	not_changed
CARD10	ENSG00000100065	ENSMFAG00000044580	0	0	0	not_changed
SLC25A1	ENSG00000100075	ENSMFAG00000035928	0	0	0	not_changed
ADRBK2	ENSG00000100077	ENSMFAG00000042105	0	0	0	not_changed
PLA2G3	ENSG00000100078	ENSMFAG00000030936	0	0	0	not_changed
LGALS2	ENSG00000100079	ENSMFAG00000001312	0	0	0	not_changed
GGA1	ENSG00000100083	ENSMFAG00000044315	0	0	0	not_changed
HIRA	ENSG00000100084	ENSMFAG00000030575	0	0	0	not_changed
SH3BP1	ENSG00000100092	ENSMFAG00000042826	0	0	0	not_changed
SEZ6L	ENSG00000100095	ENSMFAG00000035056	0	0	0	not_changed
HPS4	ENSG00000100099	ENSMFAG00000000717	0	0	0	not_changed
PIK3IP1	ENSG00000100100	ENSMFAG00000036079	0	0	0	not_changed
SRRD	ENSG00000100104	ENSMFAG00000035520	0	0	0	not_changed
PATZ1	ENSG00000100105	ENSMFAG00000040968	0	0	0	not_changed
TRIOBP	ENSG00000100106	ENSMFAG00000028669	0	0	0	not_changed
TFIP11	ENSG00000100109	ENSMFAG00000043406	0	0	0	not_changed
GCAT	ENSG00000100116	ENSMFAG00000000506	0	0	0	not_changed
CRYBB1	ENSG00000100122	ENSMFAG00000042821	0	0	0	not_changed
ANKRD54	ENSG00000100124	ENSMFAG00000042331	0	0	0	not_changed
EIF3L	ENSG00000100129	ENSMFAG00000040574	0	0	0	not_changed
NHP2L1	ENSG00000100138	ENSMFAG00000031096	0	0	0	not_changed
POLR2F	ENSG00000100142	ENSMFAG00000033687	0	0	0	not_changed
DEPDC5	ENSG00000100150	ENSMFAG00000031441	0	0	0	not_changed
PICK1	ENSG00000100151	ENSMFAG00000003832	0	0	0	not_changed
TTC28	ENSG00000100154	ENSMFAG00000003842	0	0	0	not_changed
SLC16A8	ENSG00000100156	ENSMFAG00000045249	0	0	0	not_changed
CENPM	ENSG00000100162	ENSMFAG00000042414	0	0	0	not_changed
SEPT3	ENSG00000100167	ENSMFAG00000039306	0	0	0	not_changed
SLC5A1	ENSG00000100170	ENSMFAG00000042201	0	0	0	not_changed
SLC5A4	ENSG00000100191	ENSMFAG00000034150	0	0	0	not_changed
KDELR3	ENSG00000100196	ENSMFAG00000042286	0	0	0	not_changed
CYP2D6	ENSG00000100197	ENSMFAG00000035554	0	0	0	not_changed
DDX17	ENSG00000100201	ENSMFAG00000046051	0	0	0	not_changed
DMC1	ENSG00000100206	ENSMFAG00000045466	0	0	0	not_changed
TCF20	ENSG00000100207	ENSMFAG00000003509	0	0	0	not_changed
HSCB	ENSG00000100209	ENSMFAG00000035436	0	0	0	not_changed
CBY1	ENSG00000100211	ENSMFAG00000031477	0	0	0	not_changed
TOMM22	ENSG00000100216	ENSMFAG00000044855	0	0	0	not_changed
RTCB	ENSG00000100220	ENSMFAG00000034419	0	0	0	not_changed
JOSD1	ENSG00000100221	ENSMFAG00000038103	0	0	0	not_changed
FBXO7	ENSG00000100225	ENSMFAG00000037085	0	0	0	not_changed
GTPBP1	ENSG00000100226	ENSMFAG00000037252	0	0	0	not_changed
POLDIP3	ENSG00000100227	ENSMFAG00000044670	0	0	0	not_changed
RAB36	ENSG00000100228	ENSMFAG00000003128	0	0	0	not_changed
TIMP3	ENSG00000100234	ENSMFAG00000030203	0	0	0	not_changed
PPP6R2	ENSG00000100239	ENSMFAG00000002797	0	0	0	not_changed
SBF1	ENSG00000100241	ENSMFAG00000030319	0	0	0	not_changed
SUN2	ENSG00000100242	ENSMFAG00000021939	0	0	0	not_changed
CYB5R3	ENSG00000100243	ENSMFAG00000031130	0	0	0	not_changed
DNAL4	ENSG00000100246	ENSMFAG00000033007	0	0	0	not_changed
MIOX	ENSG00000100253	ENSMFAG00000033234	0	0	0	not_changed
LMF2	ENSG00000100258	ENSMFAG00000031482	0	0	0	not_changed
RHBDD3	ENSG00000100263	ENSMFAG00000043705	0	0	0	not_changed
PACSIN2	ENSG00000100266	ENSMFAG00000041486	0	0	0	not_changed
TTLL1	ENSG00000100271	ENSMFAG00000031274	0	0	0	not_changed
RASL10A	ENSG00000100276	ENSMFAG00000036387	0	0	0	not_changed
AP1B1	ENSG00000100280	ENSMFAG00000039960	0	0	0	not_changed
HMGXB4	ENSG00000100281	ENSMFAG00000045206	0	0	0	not_changed
TOM1	ENSG00000100284	ENSMFAG00000002824	0	0	0	not_changed
CHKB	ENSG00000100288	ENSMFAG00000043916	0	0	0	not_changed
BIK	ENSG00000100290	ENSMFAG00000041806	0	0	0	not_changed
HMOX1	ENSG00000100292	ENSMFAG00000042891	0	0	0	not_changed
MCAT	ENSG00000100294	ENSMFAG00000034251	0	0	0	not_changed
THOC5	ENSG00000100296	ENSMFAG00000001276	0	0	0	not_changed
MCM5	ENSG00000100297	ENSMFAG00000037992	0	0	0	not_changed
ARSA	ENSG00000100299	ENSMFAG00000041434	0	0	0	not_changed
TSPO	ENSG00000100300	ENSMFAG00000033600	0	0	0	not_changed
TTLL12	ENSG00000100304	ENSMFAG00000041466	0	0	0	not_changed
CBX7	ENSG00000100307	ENSMFAG00000034255	0	0	0	not_changed
PDGFB	ENSG00000100311	ENSMFAG00000031697	0	0	0	not_changed
CABP7	ENSG00000100314	ENSMFAG00000045093	0	0	0	not_changed
RPL3	ENSG00000100316	ENSMFAG00000031439	0	0	0	not_changed
ZMAT5	ENSG00000100319	ENSMFAG00000040309	0	0	0	not_changed
RBFOX2	ENSG00000100320	ENSMFAG00000031994	0	0	0	not_changed
SYNGR1	ENSG00000100321	ENSMFAG00000034609	0	0	0	not_changed
TAB1	ENSG00000100324	ENSMFAG00000032126	0	0	0	not_changed
MTMR3	ENSG00000100330	ENSMFAG00000003908	0	0	0	not_changed
MIEF1	ENSG00000100335	ENSMFAG00000040624	0	0	0	not_changed
PNPLA5	ENSG00000100341	ENSMFAG00000036380	0	0	0	not_changed
[truncated: 13,012 more rows]
