# Supplementary material for: A hominoid-specific endogenous retrovirus may have rewired the gene regulatory network shared between primordial germ cells and naïve pluripotent cells
Source: PLoS Genet. 2022 May 12;18(5):e1009846. doi: 10.1371/journal.pgen.1009846 (PMC9128956; doi:10.1371/journal.pgen.1009846)
Supplement: S7 Table — (XLSX) [file pgen.1009846.s020.xlsx]

## Sheet: Table S7
S7 Table Comparison of genes regulated by LTR5_Hs defined in this study and a previous study (Fuentes et al.) [25]
Gene	LTR5_Hs-regulated genes defined in this study (Yes, 1; No, 0)	Upregulated by LTR5_Hs-targeting CRISPRa (Yes, 1; No, 0)	Downregulated by LTR5_Hs-targeting CRISPRi (Yes, 1; No, 0)	Upregulated by CRISPRa & downregulated by CRISPRi (Yes, 1; No, 0)
CASP10	1	0	0	0
CFLAR	1	1	0	0
NDUFAF7	0	0	1	0
PLXND1	1	1	0	0
AK2	0	0	0	0
NDUFAB1	1	0	0	0
PROM1	0	1	1	1
CACNA2D2	1	1	1	1
PSMC4	0	0	0	0
CD74	0	0	0	0
NLRP2	0	1	0	0
ABCC2	1	0	0	0
NSMAF	1	0	0	0
TBC1D23	1	0	1	0
RRP12	0	0	0	0
PSD	0	1	0	0
TNK2	1	0	0	0
ADCK1	0	0	0	0
ZC3H15	0	0	0	0
ZBTB11	0	0	0	0
PFKP	0	1	0	0
PHKA1	1	1	0	0
NDST1	0	1	0	0
TESK2	0	0	0	0
WDR1	0	1	0	0
PVR	1	1	0	0
ST6GAL1	1	1	1	1
NFKB2	1	1	1	1
PCM1	0	0	0	0
PALB2	0	0	0	0
ZNF586	0	0	0	0
GSTP1	1	1	0	0
GCKR	0	0	0	0
MTIF2	0	0	0	0
PPP1R15A	1	1	0	0
C3orf18	0	0	0	0
KIF9	1	1	0	0
PEBP1	0	0	0	0
DLL3	0	1	0	0
MLN	0	1	0	0
SUSD2	1	1	0	0
GGT5	0	1	0	0
PRODH	1	1	0	0
SPTLC2	1	1	0	0
ALKBH1	0	0	0	0
SNW1	0	0	0	0
PYGB	1	1	0	0
RNF24	0	1	0	0
CST4	0	1	0	0
FA2H	1	1	1	1
UBFD1	0	0	0	0
EARS2	0	0	0	0
BFAR	0	0	0	0
TULP2	0	1	1	1
NUCB1	1	1	0	0
DHDH	0	1	0	0
ZNF419	0	0	0	0
RPS16	0	0	0	0
TIMM50	0	1	1	1
MIER2	0	0	0	0
PLEKHA4	0	1	0	0
SIPA1L3	0	0	0	0
SSBP1	0	0	0	0
TAX1BP1	0	0	1	0
EIF3B	0	0	0	0
WASL	1	1	1	1
SERPINE1	0	0	0	0
AP1S1	0	1	0	0
FBXL15	0	1	0	0
CUEDC2	0	0	0	0
SUFU	0	0	0	0
FAM20A	1	1	1	1
FOLR1	1	1	0	0
PITPNM1	0	0	0	0
AIP	1	0	0	0
MAGOHB	0	0	0	0
TIMELESS	0	0	0	0
GNB3	0	0	0	0
CDCA3	0	0	0	0
USP5	0	0	0	0
TPI1	0	0	0	0
SPSB2	1	1	1	1
ENO2	1	0	1	0
ATN1	1	0	0	0
LDHB	0	0	0	0
AICDA	1	1	0	0
KLRB1	1	1	0	0
NCOA7	1	1	0	0
MRPL18	1	0	1	0
TRIM38	1	1	0	0
NNT	1	1	0	0
NIT2	0	0	1	0
TFG	0	0	0	0
RPL24	0	0	0	0
NCBP2	0	0	0	0
KLHL18	1	0	0	0
HEMK1	0	0	0	0
CENPA	0	0	0	0
NRBP1	0	0	0	0
FNDC4	1	0	0	0
CEBPZ	0	0	1	0
ASH1L	0	0	0	0
CTH	0	0	0	0
OSCP1	0	0	0	0
MRPS15	0	0	0	0
ZNF684	0	1	0	0
GBP3	0	1	0	0
GBP1	0	1	0	0
AKR1A1	0	1	0	0
PRDX1	0	1	1	1
NSUN4	0	0	0	0
MAN1C1	1	1	0	0
TXNDC12	1	0	0	0
TREH	0	0	0	0
RPS25	0	0	0	0
TNFAIP3	0	1	0	0
CSF3R	0	1	0	0
SLIRP	0	0	0	0
YIPF4	0	1	0	0
ACAT2	0	0	0	0
TCP1	0	0	1	0
DNAJC15	0	0	0	0
ZFP30	0	1	0	0
ZNF549	0	0	0	0
DEPDC7	0	0	0	0
PQLC1	1	1	0	0
FAM126A	0	1	0	0
PRDX4	0	0	0	0
MRS2	1	1	1	1
AARS2	1	0	0	0
DEK	0	0	0	0
ABCC4	0	0	0	0
IL37	0	0	0	0
MMP24	0	1	1	1
PRKCG	0	1	0	0
VGF	0	1	0	0
ANAPC13	0	0	0	0
USP6	0	0	0	0
MIS18BP1	0	0	0	0
GALNT8	0	1	0	0
ACTN4	0	0	0	0
CYP2E1	0	1	0	0
CCDC62	0	0	0	0
MGAT1	0	1	0	0
CHD1L	0	1	1	1
FMO5	0	1	0	0
THAP1	0	0	0	0
LRRC41	1	0	0	0
RAF1	0	0	0	0
COQ3	0	0	0	0
PNISR	0	0	0	0
LANCL2	1	0	0	0
SLC52A1	1	0	0	0
ACY3	0	1	0	0
PEMT	0	0	0	0
EPSTI1	0	1	0	0
WDR74	0	0	0	0
LGALS12	0	1	0	0
RARRES3	0	1	1	1
HRASLS2	0	1	0	0
ARL8B	0	0	0	0
BTF3L4	0	0	0	0
DAGLA	0	1	0	0
GJA10	0	1	0	0
HEY2	0	1	0	0
TEC	0	1	0	0
ITM2C	0	1	0	0
RCBTB1	0	1	0	0
CHST12	1	1	0	0
HUS1	1	0	0	0
TTC5	0	0	0	0
ABI1	0	1	0	0
RIPK1	0	0	0	0
SLC37A4	0	1	0	0
IFT172	1	0	0	0
ACTR1A	0	0	0	0
TET1	0	0	0	0
BARD1	0	0	1	0
SLC35A5	0	0	0	0
CILP	0	1	1	1
DENR	0	0	0	0
RAB15	1	1	1	1
SLC25A47	0	1	0	0
UBE2Q2	1	0	1	0
DET1	0	0	1	0
PARN	0	0	0	0
TAF4B	0	1	0	0
RAB40B	0	0	0	0
TBCD	0	0	0	0
FN3KRP	0	0	0	0
RPTOR	0	0	0	0
TXNL4A	0	0	0	0
PFKL	1	0	0	0
ZFP14	0	0	0	0
DNMT3L	0	0	0	0
NLRP12	1	1	1	1
SLC47A1	1	1	0	0
ZNF614	0	1	1	1
EFHD2	0	1	0	0
PEX14	0	0	0	0
PGD	0	0	0	0
AZIN2	0	1	0	0
ITGA10	0	1	0	0
SDHC	0	0	1	0
ENSA	0	0	0	0
NVL	0	0	0	0
CNIH4	0	0	0	0
RPS27A	0	0	0	0
SLC25A38	0	0	0	0
ATG3	0	0	0	0
DCDC2	0	1	0	0
TRIM41	0	0	0	0
TCTE1	0	1	0	0
IRAK1BP1	0	1	0	0
PNLDC1	1	1	0	0
DENND2A	0	1	0	0
CHRNA6	0	1	0	0
ZNF7	0	0	0	0
UGCG	0	0	0	0
HYOU1	0	1	0	0
BICD1	1	1	1	1
CENPJ	0	0	0	0
ZNF773	0	0	0	0
PITPNC1	0	1	0	0
CHODL	0	1	0	0
OXA1L	0	0	0	0
DEPTOR	0	1	1	1
RMND1	1	0	1	0
PSD3	0	0	0	0
RPUSD3	0	1	0	0
MX1	1	1	0	0
KRTCAP3	0	0	0	0
FANCC	0	0	0	0
PKD1L1	0	1	0	0
DUSP23	0	1	0	0
F11R	0	0	1	0
USF1	0	0	0	0
MPZ	0	0	0	0
ZNF233	0	0	0	0
ZNF235	0	0	0	0
DFFA	0	0	0	0
SSU72	0	0	0	0
AIRE	1	1	0	0
VAV2	1	0	0	0
VPS11	1	0	0	0
PMF1	0	0	0	0
SLC25A44	1	1	1	1
RPL8	0	0	0	0
ZNF577	0	1	1	1
LEMD2	1	0	0	0
ASRGL1	1	1	1	1
STX5	0	0	0	0
AK4	0	1	0	0
FUBP1	0	0	0	0
DNAJB4	0	1	0	0
FAM102B	1	1	0	0
AGL	1	1	0	0
CLHC1	0	0	0	0
IWS1	0	0	0	0
YY1AP1	0	0	0	0
CHCHD4	0	0	0	0
CD200R1	0	0	0	0
GTPBP8	0	0	0	0
IL17RE	0	1	0	0
SNRK	0	1	0	0
LIPH	1	1	1	1
SENP2	1	1	0	0
C4orf3	0	0	0	0
TLR3	0	1	0	0
RPS14	0	0	0	0
SUN3	0	0	0	0
NOS3	0	1	0	0
CDK5	0	1	0	0
SLC4A2	0	0	0	0
NOL6	0	1	0	0
FAAH2	0	1	0	0
TMEM41B	0	1	0	0
RIMKLB	0	1	0	0
DCTN5	1	0	0	0
CLPX	0	0	0	0
NAT16	0	1	0	0
FBXO22	0	0	0	0
ZNF528	0	1	0	0
ZNF701	0	1	1	1
NLRP7	0	1	0	0
ZNF146	0	0	1	0
ANGPTL4	0	1	0	0
CD320	1	0	0	0
NDUFV1	0	0	0	0
CDK2AP2	0	0	0	0
NUDT8	0	0	0	0
ZNF232	0	0	0	0
SLC3A2	1	0	0	0
HRASLS5	1	1	0	0
MAPK1IP1L	0	0	0	0
MOBP	0	0	0	0
VWA3B	0	1	0	0
ZNF30	0	0	0	0
RAB3B	0	1	1	1
BRD3	0	1	0	0
MYO7B	0	0	0	0
CST2	0	1	0	0
CST1	0	1	0	0
SERPINB9	1	1	1	1
STAT2	0	1	0	0
TMEM43	0	1	0	0
JAGN1	0	0	0	0
ZDHHC16	0	0	0	0
EXOSC1	0	0	0	0
PGAM1	0	0	0	0
NMUR1	0	0	0	0
TMEM51	1	1	0	0
WDR87	0	0	0	0
ZNF540	0	1	0	0
PAIP1	0	0	0	0
MANEA	0	0	0	0
TMEM134	0	0	0	0
CORO1B	0	0	0	0
TMCC1	0	0	0	0
FRG2C	0	0	0	0
ZNF449	0	0	0	0
UQCRH	0	0	0	0
PIFO	1	1	1	1
GSTA3	1	1	0	0
APOF	0	0	0	0
CABP4	0	0	0	0
RPS6KB2	0	0	0	0
AURKAIP1	0	0	0	0
ARL4D	0	0	0	0
ZNF613	0	1	0	0
TCP11L1	0	0	0	0
GPX2	1	0	0	0
LRRC37A	0	0	0	0
RUFY1	0	0	0	0
LRRC37A3	0	1	0	0
WSB2	0	0	0	0
TRIM60	0	1	0	0
LRRC75B	0	0	0	0
ZNF552	0	1	0	0
EIF3K	0	0	1	0
VWA1	1	1	1	1
ALOX12B	0	0	0	0
MYADM	1	1	0	0
PUF60	1	0	0	0
SOCS4	1	0	1	0
ZNF571	0	0	0	0
TMEM64	0	1	1	1
ZFP3	0	0	0	0
ZNF792	0	0	0	0
SCRIB	0	0	0	0
ATG9B	0	1	1	1
HKR1	0	1	1	1
CEP97	0	1	0	0
CEP63	0	0	0	0
C2CD4C	1	1	1	1
TRIM61	0	1	1	1
DGCR6	0	1	0	0
TRIM52	0	0	0	0
ZNF730	0	0	0	0
ST6GALNAC3	0	1	0	0
SNRNP35	0	0	0	0
TOP1MT	0	0	0	0
HIST1H2BL	0	0	0	0
NRBP2	1	1	1	1
ZNF696	0	1	0	0
CCDC84	0	0	0	0
ZNF749	0	0	0	0
ZNF75D	1	1	1	1
SELV	0	0	0	0
KANK3	0	1	0	0
ZNF546	0	0	0	0
CIDEC	0	1	0	0
TCEA1	1	0	1	0
RILPL1	0	0	0	0
ZNF793	0	1	1	1
PLSCR1	0	1	1	1
PTAR1	0	1	1	1
KLRG2	1	1	1	1
ANKDD1B	0	1	1	1
ZNF681	0	1	0	0
SEMA4A	0	1	1	1
MPHOSPH8	0	1	0	0
SUPT5H	0	0	0	0
STK31	0	1	0	0
WDR5	0	0	0	0
ZNF34	0	0	0	0
TRAPPC4	0	0	0	0
ZFP62	0	0	0	0
C6orf106	0	1	0	0
PPTC7	0	0	0	0
ZFP28	0	0	0	0
HCAR1	1	1	0	0
ZNF470	0	1	0	0
SLC25A29	0	1	0	0
ZNF682	0	1	0	0
ABCB8	0	1	1	1
PSMD12	0	0	0	0
HIST1H4J	0	0	0	0
ZNF695	0	1	0	0
MIB2	0	1	0	0
ENTPD6	0	1	0	0
MFAP5	1	1	0	0
ZNF615	0	1	0	0
CR1L	0	1	1	1
ZNF71	0	0	0	0
ZNF649	0	1	1	1
ZNF251	0	0	0	0
ZNF587	0	0	0	0
ZNF808	0	1	1	1
ANKRD35	0	0	0	0
WDHD1	0	0	1	0
ZNF534	0	0	0	0
FAM127B	0	0	0	0
FAM196B	0	1	0	0
TCTN1	0	0	0	0
FAM127C	0	1	1	1
ZNF611	0	1	1	1
ASIC3	0	1	0	0
SLC35F6	1	1	0	0
TTLL3	0	1	0	0
TSTD1	0	0	0	0
ATAD3C	0	1	0	0
CEBPZOS	0	0	1	0
CCNL2	0	0	0	0
HSBP1L1	1	1	1	1
ANKRD18B	0	1	0	0
HIST1H2BN	0	0	0	0
RPS28	0	0	0	0
EIF6	0	0	0	0
MRPL20	0	0	0	0
UPK3B	0	0	0	0
APELA	0	1	1	1
GLI4	0	0	0	0
ZNF432	1	1	1	1
HMBS	0	0	0	0
ZNF350	0	1	0	0
KIAA1147	0	0	0	0
FNTB	0	0	0	0
RBM8A	0	0	0	0
NDUFA7	0	0	0	0
LIX1L	0	1	0	0
HIST1H2BM	0	0	0	0
FCGBP	0	1	1	1
HIST1H2AB	0	0	0	0
TMEM191B	0	0	0	0
HIST1H3H	0	0	0	0
CCDC163P	0	0	0	0
