# Supplementary material for: A hominoid-specific endogenous retrovirus may have rewired the gene regulatory network shared between primordial germ cells and naïve pluripotent cells
Source: PLoS Genet. 2022 May 12;18(5):e1009846. doi: 10.1371/journal.pgen.1009846 (PMC9128956; doi:10.1371/journal.pgen.1009846)
Supplement: S8 Table — (XLSX) [file pgen.1009846.s021.xlsx]

## Sheet: Table S8
S8 Table Information on respective LTR5 loci
Locus	Chrom	Start	End	SW score	Strand	Subfamily	Family	Expression in PGCLCs	Expression in naive ESCs	Open chromatin in PGCLCs	Open chromatin in naïve ESCs	H3K27ac in PGCLCs	H3K27ac in naïve ESCs	Tip Id in phylogenetic tree	Lineage group (estimated insertion date)	Genes that that are likely to be regulated by the LTR5Hs locus
ERVK|LTR5_Hs|chr22_KI270734v1_random:163972-164940|+	chr22_KI270734v1_random	163972	164940	9000	+	LTR5_Hs	ERVK	0	1	0	0	0	0	1	H	NA
ERVK|LTR5_Hs|chr22:18938673-18939641|+	chr22	18938673	18939641	9026	+	LTR5_Hs	ERVK	0	1	1	0	0	0	2	H	PRODH
ERVK|LTR5_Hs|chr22:18946884-18947848|+	chr22	18946884	18947848	8954	+	LTR5_Hs	ERVK	1	1	1	1	1	1	3	H	NA
ERVK|LTR5_Hs|chr1:75377085-75378053|+	chr1	75377085	75378053	8811	+	LTR5_Hs	ERVK	0	1	0	0	0	0	4	H	NA
ERVK|LTR5_Hs|chr1:75382490-75383458|+	chr1	75382490	75383458	8811	+	LTR5_Hs	ERVK	0	1	0	0	0	0	5	H	NA
ERVK|LTR5_Hs|chr18:2000813-2001781|-	chr18	2000813	2001781	8692	-	LTR5_Hs	ERVK	0	1	0	0	0	0	6	H	NA
ERVK|LTR5_Hs|chr2:30613471-30614439|-	chr2	30613471	30614439	9000	-	LTR5_Hs	ERVK	0	1	1	0	1	1	7	H	NA
ERVK|LTR5_Hs|chr6:88381587-88382555|+	chr6	88381587	88382555	8878	+	LTR5_Hs	ERVK	1	1	1	1	1	0	8	H	NA
ERVK|LTR5_Hs|chr12:55333430-55334399|+	chr12	55333430	55334399	8728	+	LTR5_Hs	ERVK	1	1	1	0	0	0	9	H	NA
ERVK|LTR5_Hs|chr5:179513962-179514930|-	chr5	179513962	179514930	8825	-	LTR5_Hs	ERVK	1	1	1	0	1	0	10	H	NA
ERVK|LTR5_Hs|chr11:10391308-10392276|-	chr11	10391308	10392276	8925	-	LTR5_Hs	ERVK	1	1	1	0	1	0	11	H	NA
ERVK|LTR5_Hs|chr17:30700040-30701008|-	chr17	30700040	30701008	9054	-	LTR5_Hs	ERVK	1	1	1	0	0	1	12	H	NA
ERVK|LTR5_Hs|chr8:90684031-90684999|+	chr8	90684031	90684999	8738	+	LTR5_Hs	ERVK	0	1	1	1	0	0	13	H	NA
ERVK|LTR5_Hs|chr19:27637589-27638584|-	chr19	27637589	27638584	8676	-	LTR5_Hs	ERVK	1	1	0	0	0	0	14	H	NA
ERVK|LTR5_Hs|chr16:74799403-74800360|-	chr16	74799403	74800360	8910	-	LTR5_Hs	ERVK	1	1	0	0	1	0	15	H	FA2H
ERVK|LTR5_Hs|chr12:9600464-9601432|+	chr12	9600464	9601432	8689	+	LTR5_Hs	ERVK	1	1	1	1	1	0	16	H	KLRB1
ERVK|LTR5_Hs|chr12:56400360-56401325|-	chr12	56400360	56401325	8897	-	LTR5_Hs	ERVK	1	1	0	0	1	1	17	H	NA
ERVK|LTR5_Hs|chr7:23039855-23040823|+	chr7	23039855	23040823	9463	+	LTR5_Hs	ERVK	1	1	0	0	0	0	18	H	NA
ERVK|LTR5_Hs|chr8:139459905-139460873|-	chr8	139459905	139460873	8925	-	LTR5_Hs	ERVK	0	1	0	0	0	0	19	H	NA
ERVK|LTR5_Hs|chr19:37331390-37332372|+	chr19	37331390	37332372	8957	+	LTR5_Hs	ERVK	1	1	0	0	0	0	20	H	NA
ERVK|LTR5_Hs|chr14:64978587-64979555|-	chr14	64978587	64979555	8975	-	LTR5_Hs	ERVK	1	1	1	0	1	0	21	H	GPX2,RAB15
ERVK|LTR5_Hs|chr3:185562547-185563515|-	chr3	185562547	185563515	8924	-	LTR5_Hs	ERVK	0	1	1	0	1	0	22	H	LIPH
ERVK|LTR5_Hs|chr3:185570759-185571727|-	chr3	185570759	185571727	8884	-	LTR5_Hs	ERVK	0	1	0	0	0	0	23	H	SENP2
ERVK|LTR5_Hs|chr20:41970895-41971863|+	chr20	41970895	41971863	8965	+	LTR5_Hs	ERVK	1	1	0	0	0	0	24	H	NA
ERVK|LTR5_Hs|chrX:125779510-125780478|+	chrX	125779510	125780478	8814	+	LTR5_Hs	ERVK	0	1	0	0	0	1	25	H	NA
ERVK|LTR5_Hs|chr10:41713187-41714153|+	chr10	41713187	41714153	8621	+	LTR5_Hs	ERVK	0	1	0	0	0	0	26	H	NA
ERVK|LTR5_Hs|chr3:47259533-47260501|+	chr3	47259533	47260501	9040	+	LTR5_Hs	ERVK	1	1	1	1	1	0	27	H	KLHL18,KIF9
ERVK|LTR5_Hs|chr1:93276781-93277749|-	chr1	93276781	93277749	8845	-	LTR5_Hs	ERVK	1	1	1	1	1	0	28	H	NA
ERVK|LTR5_Hs|chr12:51454286-51455254|-	chr12	51454286	51455254	8985	-	LTR5_Hs	ERVK	1	1	1	0	0	1	29	H	SLC4A8
ERVK|LTR5_Hs|chr6:78858787-78859755|+	chr6	78858787	78859755	8797	+	LTR5_Hs	ERVK	1	1	0	0	0	1	30	H	NA
ERVK|LTR5_Hs|chr7:125221169-125222137|-	chr7	125221169	125222137	8849	-	LTR5_Hs	ERVK	1	1	1	0	1	1	31	H	NA
ERVK|LTR5_Hs|chr7:123780636-123781604|+	chr7	123780636	123781604	8791	+	LTR5_Hs	ERVK	1	1	1	0	1	0	32	H	WASL
ERVK|LTR5_Hs|chr11:101695062-101696030|+	chr11	101695062	101696030	8870	+	LTR5_Hs	ERVK	0	1	1	0	1	0	33	H	NA
ERVK|LTR5_Hs|chr11:101703560-101704528|+	chr11	101703560	101704528	8897	+	LTR5_Hs	ERVK	0	1	0	0	0	0	34	H	NA
ERVK|LTR5_Hs|chr12:58335947-58336915|-	chr12	58335947	58336915	8873	-	LTR5_Hs	ERVK	0	1	1	0	0	0	35	H	NA
ERVK|LTR5_Hs|chr12:58327458-58328426|-	chr12	58327458	58328426	8871	-	LTR5_Hs	ERVK	0	1	1	0	1	0	36	H	NA
ERVK|LTR5_Hs|chr9:69763136-69764104|-	chr9	69763136	69764104	8697	-	LTR5_Hs	ERVK	0	1	1	0	0	0	37	H	NA
ERVK|LTR5_Hs|chr4:151741-152709|-	chr4	151741	152709	8842	-	LTR5_Hs	ERVK	1	1	0	0	0	1	38	H	NA
ERVK|LTR5_Hs|chr16:47864458-47865426|+	chr16	47864458	47865426	8987	+	LTR5_Hs	ERVK	0	1	1	0	1	1	39	H	NA
ERVK|LTR5_Hs|chr8:54031680-54032648|-	chr8	54031680	54032648	9450	-	LTR5_Hs	ERVK	1	1	1	0	1	0	40	H	TCEA1
ERVK|LTR5_Hs|chr4:119342533-119343499|-	chr4	119342533	119343499	8758	-	LTR5_Hs	ERVK	0	1	1	0	0	1	41	H	NA
ERVK|LTR5_Hs|chr2:27459978-27460946|+	chr2	27459978	27460946	9038	+	LTR5_Hs	ERVK	0	1	1	0	1	1	42	H	FNDC4,IFT172
ERVK|LTR5_Hs|chr19_GL383576v1_alt:76346-77314|+	chr19_GL383576v1_alt	76346	77314	9262	+	LTR5_Hs	ERVK	0	0	0	0	0	0	43	H	NA
ERVK|LTR5_Hs|chr11:63530313-63531281|-	chr11	63530313	63531281	8930	-	LTR5_Hs	ERVK	1	1	1	0	1	1	44	H	NA
ERVK|LTR5_Hs|chr2:37225317-37226285|+	chr2	37225317	37226285	8753	+	LTR5_Hs	ERVK	0	1	1	0	0	0	45	H	NA
ERVK|LTR5_Hs|chr1:224339830-224340798|+	chr1	224339830	224340798	8954	+	LTR5_Hs	ERVK	1	1	1	1	1	0	46	H	NA
ERVK|LTR5_Hs|chr12:32099510-32100478|+	chr12	32099510	32100478	8935	+	LTR5_Hs	ERVK	0	1	1	0	1	1	47	H	BICD1
ERVK|LTR5_Hs|chr15:88540551-88541519|+	chr15	88540551	88541519	8922	+	LTR5_Hs	ERVK	1	1	1	0	1	1	48	H	NA
ERVK|LTR5_Hs|chr4:160658785-160659753|+	chr4	160658785	160659753	8801	+	LTR5_Hs	ERVK	0	1	0	0	0	0	49	H	NA
ERVK|LTR5_Hs|chr11:72164373-72165341|+	chr11	72164373	72165341	8947	+	LTR5_Hs	ERVK	1	1	0	0	0	1	50	H	FOLR1
ERVK|LTR5_Hs|chr11:67603353-67604313|-	chr11	67603353	67604313	8470	-	LTR5_Hs	ERVK	0	0	0	0	1	1	51	H	NA
ERVK|LTR5_Hs|chr9:131356718-131357676|+	chr9	131356718	131357676	8420	+	LTR5_Hs	ERVK	1	1	1	0	1	1	52	H	PRRC2B
ERVK|LTR5_Hs|chr3:113024276-113025236|-	chr3	113024276	113025236	9337	-	LTR5_Hs	ERVK	1	1	0	0	0	0	53	H	NA
ERVK|LTR5_Hs|chr3:113032475-113033435|-	chr3	113032475	113033435	9337	-	LTR5_Hs	ERVK	0	1	0	0	0	1	54	H	NA
ERVK|LTR5_Hs|chr2:207036832-207037793|+	chr2	207036832	207037793	9218	+	LTR5_Hs	ERVK	1	1	1	1	1	1	55	H	NA
ERVK|LTR5_Hs|chr9:63681608-63682568|-	chr9	63681608	63682568	8842	-	LTR5_Hs	ERVK	1	1	0	0	0	0	56	H	NA
ERVK|LTR5_Hs|chr8:57199602-57200564|-	chr8	57199602	57200564	8603	-	LTR5_Hs	ERVK	0	1	1	1	0	0	57	H	NA
ERVK|LTR5_Hs|chr8_KI270814v1_alt:26252-27214|-	chr8_KI270814v1_alt	26252	27214	8619	-	LTR5_Hs	ERVK	0	0	0	0	0	0	58	H	NA
ERVK|LTR5_Hs|chr10:26893469-26894437|+	chr10	26893469	26894437	8976	+	LTR5_Hs	ERVK	1	1	0	1	0	1	59	H	NA
ERVK|LTR5_Hs|chr7:4599432-4600400|-	chr7	4599432	4600400	8980	-	LTR5_Hs	ERVK	0	1	0	0	0	1	60	H	NA
ERVK|LTR5_Hs|chr7:4590929-4591897|-	chr7	4590929	4591897	8936	-	LTR5_Hs	ERVK	1	1	0	0	0	0	61	H	NA
ERVK|LTR5_Hs|chr7:4582425-4583393|-	chr7	4582425	4583393	8941	-	LTR5_Hs	ERVK	0	1	0	0	0	1	62	H	NA
ERVK|LTR5_Hs|chr7:158236790-158237758|+	chr7	158236790	158237758	9072	+	LTR5_Hs	ERVK	1	1	0	0	0	1	63	H	NA
ERVK|LTR5_Hs|chr3:195927524-195928492|-	chr3	195927524	195928492	9027	-	LTR5_Hs	ERVK	1	1	0	1	0	0	64	H	TNK2
ERVK|LTR5_Hs|chr19_GL383575v2_alt:10453-11421|-	chr19_GL383575v2_alt	10453	11421	8772	-	LTR5_Hs	ERVK	0	0	0	0	0	0	65	H	NA
ERVK|LTR5_Hs|chr19_GL383575v2_alt:18957-19925|-	chr19_GL383575v2_alt	18957	19925	8778	-	LTR5_Hs	ERVK	0	0	0	0	0	0	66	H	NA
ERVK|LTR5_Hs|chr5:75605832-75606792|-	chr5	75605832	75606792	8672	-	LTR5_Hs	ERVK	1	1	0	0	0	0	67	H	NA
ERVK|LTR5_Hs|chr4:72129223-72130191|-	chr4	72129223	72130191	8784	-	LTR5_Hs	ERVK	1	1	1	0	0	0	68	H	NA
ERVK|LTR5_Hs|chr19:37866176-37867144|+	chr19	37866176	37867144	9031	+	LTR5_Hs	ERVK	0	1	0	0	1	1	69	H	NA
ERVK|LTR5_Hs|chrY:22893038-22894006|-	chrY	22893038	22894006	9006	-	LTR5_Hs	ERVK	0	0	0	0	0	0	70	H	NA
ERVK|LTR5_Hs|chrY:24526787-24527755|-	chrY	24526787	24527755	9422	-	LTR5_Hs	ERVK	0	1	0	0	0	0	71	H	NA
ERVK|LTR5_Hs|chrY:25142347-25143315|+	chrY	25142347	25143315	9409	+	LTR5_Hs	ERVK	0	1	0	0	0	0	72	H	NA
ERVK|LTR5_Hs|chr1:155634877-155635845|-	chr1	155634877	155635845	8978	-	LTR5_Hs	ERVK	0	1	0	0	1	1	73	H	NA
ERVK|LTR5_Hs|chr1:155626665-155627633|-	chr1	155626665	155627633	8978	-	LTR5_Hs	ERVK	1	1	0	0	1	1	74	H	NA
ERVK|LTR5_Hs|chr9:121429105-121430073|+	chr9	121429105	121430073	8788	+	LTR5_Hs	ERVK	0	1	1	0	1	0	75	H	NA
ERVK|LTR5_Hs|chr8_KI270813v1_alt:180977-181945|-	chr8_KI270813v1_alt	180977	181945	8834	-	LTR5_Hs	ERVK	0	0	0	0	0	0	76	H	NA
ERVK|LTR5_Hs|chr8:7497874-7498842|-	chr8	7497874	7498842	8965	-	LTR5_Hs	ERVK	0	1	0	0	0	0	77	H	NA
ERVK|LTR5_Hs|chr5:156657705-156658673|-	chr5	156657705	156658673	8851	-	LTR5_Hs	ERVK	1	1	1	0	0	1	78	H	NA
ERVK|LTR5_Hs|chr5:156665917-156666885|-	chr5	156665917	156666885	8861	-	LTR5_Hs	ERVK	1	1	0	0	1	1	79	H	NA
ERVK|LTR5_Hs|chr8:37193367-37194335|-	chr8	37193367	37194335	9034	-	LTR5_Hs	ERVK	0	1	0	0	0	0	80	H	NA
ERVK|LTR5_Hs|chr8:7506377-7507337|-	chr8	7506377	7507337	8874	-	LTR5_Hs	ERVK	1	1	0	0	0	0	81	H	NA
ERVK|LTR5_Hs|chr8_KI270813v1_alt:189480-190440|-	chr8_KI270813v1_alt	189480	190440	8730	-	LTR5_Hs	ERVK	0	0	0	0	0	0	82	H	NA
ERVK|LTR5_Hs|chr6:77725406-77726366|-	chr6	77725406	77726366	8726	-	LTR5_Hs	ERVK	1	1	1	0	1	0	83	H	NA
ERVK|LTR5_Hs|chr6:77716944-77717904|-	chr6	77716944	77717904	8674	-	LTR5_Hs	ERVK	1	1	0	0	0	1	84	H	NA
ERVK|LTR5_Hs|chr7:16197721-16198689|+	chr7	16197721	16198689	8837	+	LTR5_Hs	ERVK	1	1	1	1	0	0	85	H	NA
ERVK|LTR5_Hs|chr3:14091184-14092152|-	chr3	14091184	14092152	8783	-	LTR5_Hs	ERVK	1	1	1	0	1	0	86	H	NA
ERVK|LTR5_Hs|chr12:110570037-110571005|+	chr12	110570037	110571005	8911	+	LTR5_Hs	ERVK	0	1	0	0	0	0	87	H	NA
ERVK|LTR5_Hs|chr16:5754387-5755355|-	chr16	5754387	5755355	9033	-	LTR5_Hs	ERVK	1	1	0	0	1	0	88	H	NA
ERVK|LTR5_Hs|chr8:18793948-18794916|+	chr8	18793948	18794916	8841	+	LTR5_Hs	ERVK	1	1	0	0	0	0	89	H	NA
ERVK|LTR5_Hs|chr16:8178760-8179728|-	chr16	8178760	8179728	9313	-	LTR5_Hs	ERVK	1	1	1	0	0	0	90	H	NA
ERVK|LTR5_Hs|chr1:156179222-156180190|+	chr1	156179222	156180190	9031	+	LTR5_Hs	ERVK	1	1	0	0	0	1	91	H	NA
ERVK|LTR5_Hs|chr11:24446093-24447052|+	chr11	24446093	24447052	8524	+	LTR5_Hs	ERVK	1	1	1	1	1	0	92	H	NA
ERVK|LTR5_Hs|chr9:108594612-108595572|+	chr9	108594612	108595572	9184	+	LTR5_Hs	ERVK	1	1	1	1	1	0	93	H	NA
ERVK|LTR5_Hs|chr6:52922679-52923640|+	chr6	52922679	52923640	8796	+	LTR5_Hs	ERVK	1	1	1	1	0	0	94	H	GSTA3
ERVK|LTR5_Hs|chr4:156304761-156305718|-	chr4	156304761	156305718	8608	-	LTR5_Hs	ERVK	0	1	0	0	0	0	95	H	NA
ERVK|LTR5_Hs|chr16:34998813-34999771|+	chr16	34998813	34999771	9064	+	LTR5_Hs	ERVK	0	1	0	0	0	0	96	H	NA
ERVK|LTR5_Hs|chr16:34412056-34413016|-	chr16	34412056	34413016	8716	-	LTR5_Hs	ERVK	0	1	0	0	0	0	97	H	NA
ERVK|LTR5_Hs|chr1:66424814-66425774|-	chr1	66424814	66425774	9134	-	LTR5_Hs	ERVK	1	1	1	1	1	0	98	H	NA
ERVK|LTR5_Hs|chr5:55571079-55572039|+	chr5	55571079	55572039	8726	+	LTR5_Hs	ERVK	0	1	1	0	1	1	99	H	PPAP2A
ERVK|LTR5_Hs|chr5:169996874-169997834|-	chr5	169996874	169997834	8690	-	LTR5_Hs	ERVK	1	1	1	0	1	1	100	H	NA
ERVK|LTR5_Hs|chr21:6538814-6539774|-	chr21	6538814	6539774	8341	-	LTR5_Hs	ERVK	0	1	0	0	0	0	101	H	NA
ERVK|LTR5_Hs|chr21:43147129-43148089|-	chr21	43147129	43148089	8341	-	LTR5_Hs	ERVK	1	1	0	0	0	0	102	H	NA
ERVK|LTR5_Hs|chr18:4917278-4918247|-	chr18	4917278	4918247	8594	-	LTR5_Hs	ERVK	1	1	1	1	1	1	103	H	NA
ERVK|LTR5_Hs|chr7:126168159-126169127|+	chr7	126168159	126169127	8591	+	LTR5_Hs	ERVK	1	1	1	0	1	0	104	H	NA
ERVK|LTR5_Hs|chr9:31632878-31633846|-	chr9	31632878	31633846	8631	-	LTR5_Hs	ERVK	0	1	1	1	0	0	105	H	NA
ERVK|LTR5_Hs|chr8:90684999-90685846|+	chr8	90684999	90685846	8545	+	LTR5_Hs	ERVK	0	1	1	1	0	1	106	H	NA
ERVK|LTR5_Hs|chr17:68603991-68604951|-	chr17	68603991	68604951	8655	-	LTR5_Hs	ERVK	1	1	1	0	0	0	107	H	FAM20A
ERVK|LTR5_Hs|chr2:231576783-231577743|+	chr2	231576783	231577743	8733	+	LTR5_Hs	ERVK	1	1	1	1	1	1	108	H	NA
ERVK|LTR5_Hs|chr16:23599483-23600443|+	chr16	23599483	23600443	8770	+	LTR5_Hs	ERVK	1	1	1	0	0	0	109	H	DCTN5,NDUFAB1
ERVK|LTR5_Hs|chr3:50519891-50520848|+	chr3	50519891	50520848	8613	+	LTR5_Hs	ERVK	1	1	1	0	1	1	110	H	CACNA2D2
ERVK|LTR5_Hs|chr11:67867963-67868923|-	chr11	67867963	67868923	8799	-	LTR5_Hs	ERVK	0	1	0	0	0	1	111	H	NA
ERVK|LTR5_Hs|chr6:33809959-33810919|-	chr6	33809959	33810919	8697	-	LTR5_Hs	ERVK	1	1	1	0	0	1	112	H	LEMD2
ERVK|LTR5_Hs|chr21:18568678-18569644|-	chr21	18568678	18569644	8533	-	LTR5_Hs	ERVK	1	1	1	1	0	0	113	H	NA
ERVK|LTR5_Hs|chr5:30486652-30487612|-	chr5	30486652	30487612	8378	-	LTR5_Hs	ERVK	1	1	0	0	0	0	114	H	NA
ERVK|LTR5_Hs|chr5:30495147-30496098|-	chr5	30495147	30496098	8198	-	LTR5_Hs	ERVK	0	1	1	0	0	0	115	H	NA
ERVK|LTR5_Hs|chr8:143831988-143832957|+	chr8	143831988	143832957	8757	+	LTR5_Hs	ERVK	1	1	1	1	0	0	116	H	NRBP2,PUF60
ERVK|LTR5_Hs|chrX:145720840-145721800|-	chrX	145720840	145721800	8503	-	LTR5_Hs	ERVK	1	1	0	0	0	0	117	H	NA
ERVK|LTR5_Hs|chr17:54201573-54202541|+	chr17	54201573	54202541	8573	+	LTR5_Hs	ERVK	1	1	1	0	1	1	118	H	NA
ERVK|LTR5_Hs|chr6_GL000253v2_alt:4098816-4099784|+	chr6_GL000253v2_alt	4098816	4099784	8821	+	LTR5_Hs	ERVK	0	0	0	0	0	0	119	H	NA
ERVK|LTR5_Hs|chr6_GL000256v2_alt:4079244-4080212|+	chr6_GL000256v2_alt	4079244	4080212	8668	+	LTR5_Hs	ERVK	0	0	0	0	0	0	120	H	NA
ERVK|LTR5_Hs|chr19:44594095-44595063|+	chr19	44594095	44595063	8934	+	LTR5_Hs	ERVK	1	1	0	0	1	1	121	H	PVR
ERVK|LTR5_Hs|chr5:8937741-8938708|+	chr5	8937741	8938708	8587	+	LTR5_Hs	ERVK	1	1	1	1	0	0	122	H	NA
ERVK|LTR5_Hs|chr14:55024549-55025503|+	chr14	55024549	55025503	8520	+	LTR5_Hs	ERVK	1	1	1	0	0	1	123	H	SOCS4
ERVK|LTR5_Hs|chr5:116821138-116822098|+	chr5	116821138	116822098	8607	+	LTR5_Hs	ERVK	1	1	1	0	1	1	124	H	NA
ERVK|LTR5_Hs|chr20:35262123-35263091|-	chr20	35262123	35263091	8347	-	LTR5_Hs	ERVK	1	1	1	1	1	1	125	H	NA
ERVK|LTR5_Hs|chr1:52006244-52007211|+	chr1	52006244	52007211	8727	+	LTR5_Hs	ERVK	0	1	1	1	1	1	126	H	TXNDC12
ERVK|LTR5_Hs|chr7:104747921-104748888|+	chr7	104747921	104748888	8680	+	LTR5_Hs	ERVK	1	1	0	0	0	0	127	H	NA
ERVK|LTR5_Hs|chr8:47176032-47176992|-	chr8	47176032	47176992	8663	-	LTR5_Hs	ERVK	1	1	0	1	0	1	128	H	NA
ERVK|LTR5_Hs|chr17:5074679-5075646|-	chr17	5074679	5075646	8820	-	LTR5_Hs	ERVK	0	1	0	1	1	0	129	H	SLC52A1
ERVK|LTR5_Hs|chr10:68525671-68526636|+	chr10	68525671	68526636	8695	+	LTR5_Hs	ERVK	1	1	1	0	1	0	130	H	NA
ERVK|LTR5_Hs|chr6:134659109-134660077|-	chr6	134659109	134660077	8786	-	LTR5_Hs	ERVK	0	1	1	0	1	0	131	H	NA
ERVK|LTR5_Hs|chr4:62940877-62941845|+	chr4	62940877	62941845	8552	+	LTR5_Hs	ERVK	1	1	1	1	0	0	132	H	NA
ERVK|LTR5_Hs|chr5:44730486-44731454|-	chr5	44730486	44731454	8606	-	LTR5_Hs	ERVK	0	1	1	0	0	0	133	H	NA
ERVK|LTR5_Hs|chr12:6885859-6886821|-	chr12	6885859	6886821	8693	-	LTR5_Hs	ERVK	1	1	1	1	0	0	134	H	ENO2,SPSB2,ATN1
ERVK|LTR5_Hs|chr3:53977513-53978481|-	chr3	53977513	53978481	8735	-	LTR5_Hs	ERVK	1	1	1	1	1	0	135	HC	NA
ERVK|LTR5_Hs|chr9:17445360-17446328|+	chr9	17445360	17446328	8419	+	LTR5_Hs	ERVK	1	1	1	1	0	0	136	HC	NA
ERVK|LTR5_Hs|chr8:43739538-43740506|-	chr8	43739538	43740506	8452	-	LTR5_Hs	ERVK	1	1	0	0	0	0	137	HC	NA
ERVK|LTR5_Hs|chr10:43337202-43338170|+	chr10	43337202	43338170	8738	+	LTR5_Hs	ERVK	1	1	1	1	1	1	138	HC	NA
ERVK|LTR5_Hs|chr6:93173365-93174330|+	chr6	93173365	93174330	8541	+	LTR5_Hs	ERVK	1	1	1	1	0	1	139	HC	NA
ERVK|LTR5_Hs|chr15:101859976-101860944|-	chr15	101859976	101860944	8584	-	LTR5_Hs	ERVK	1	1	0	0	0	0	140	HC	NA
ERVK|LTR5_Hs|chr12:29932053-29933021|-	chr12	29932053	29933021	8748	-	LTR5_Hs	ERVK	0	1	0	0	1	0	141	HC	NA
ERVK|LTR5_Hs|chrX:90950614-90951583|+	chrX	90950614	90951583	8498	+	LTR5_Hs	ERVK	0	1	1	1	0	1	142	HC	NA
ERVK|LTR5_Hs|chr5:35176384-35177353|+	chr5	35176384	35177353	9124	+	LTR5_Hs	ERVK	1	1	1	0	1	0	143	HC	NA
ERVK|LTR5_Hs|chr1:1409806-1410773|+	chr1	1409806	1410773	8655	+	LTR5_Hs	ERVK	0	1	1	1	1	1	144	HC	VWA1,MXRA8
ERVK|LTR5_Hs|chr1:77982895-77983837|-	chr1	77982895	77983837	7991	-	LTR5_Hs	ERVK	1	1	1	1	0	1	145	HC	NA
ERVK|LTR5_Hs|chrY:13103822-13104789|-	chrY	13103822	13104789	8389	-	LTR5_Hs	ERVK	1	1	0	0	0	0	146	HC	NA
ERVK|LTR5_Hs|chrY:6748888-6749855|+	chrY	6748888	6749855	8440	+	LTR5_Hs	ERVK	1	1	0	0	0	0	147	HC	NA
ERVK|LTR5_Hs|chr5:1595976-1596944|-	chr5	1595976	1596944	8285	-	LTR5_Hs	ERVK	1	1	1	0	0	0	148	HC	NA
ERVK|LTR5_Hs|chr22:11549663-11550626|+	chr22	11549663	11550626	8889	+	LTR5_Hs	ERVK	1	1	0	0	0	0	149	HC	NA
ERVK|LTR5_Hs|chr15:65226541-65227509|-	chr15	65226541	65227509	8757	-	LTR5_Hs	ERVK	0	1	1	0	1	1	150	HC	NA
ERVK|LTR5_Hs|chr3:175905549-175906517|-	chr3	175905549	175906517	8455	-	LTR5_Hs	ERVK	0	1	1	1	0	0	151	HC	NA
ERVK|LTR5_Hs|chr19:37629950-37630912|-	chr19	37629950	37630912	8442	-	LTR5_Hs	ERVK	1	1	0	0	0	1	152	HC	NA
ERVK|LTR5_Hs|chr6:111255096-111256055|-	chr6	111255096	111256055	8825	-	LTR5_Hs	ERVK	1	1	1	0	1	1	153	HC	NA
ERVK|LTR5_Hs|chr13:19600217-19601185|+	chr13	19600217	19601185	8767	+	LTR5_Hs	ERVK	1	1	1	0	0	0	154	HC	NA
ERVK|LTR5_Hs|chr6:151455209-151456185|-	chr6	151455209	151456185	8610	-	LTR5_Hs	ERVK	1	1	1	1	0	0	155	HC	C6orf211,RMND1
ERVK|LTR5_Hs|chr2:230843638-230844596|-	chr2	230843638	230844596	8577	-	LTR5_Hs	ERVK	1	1	1	0	1	1	156	HC	NA
ERVK|LTR5_Hs|chr17:17610927-17611884|-	chr17	17610927	17611884	8530	-	LTR5_Hs	ERVK	0	1	0	0	1	0	157	HC	NA
ERVK|LTR5_Hs|chr19:20156337-20157300|-	chr19	20156337	20157300	8213	-	LTR5_Hs	ERVK	0	1	0	0	0	0	158	HC	NA
ERVK|LTR5_Hs|chr6:169346284-169347246|-	chr6	169346284	169347246	8453	-	LTR5_Hs	ERVK	1	1	1	0	0	0	159	HC	NA
ERVK|LTR5_Hs|chr1:89066862-89067823|-	chr1	89066862	89067823	8245	-	LTR5_Hs	ERVK	1	1	1	0	0	0	160	HC	NA
ERVK|LTR5_Hs|chr2:129961964-129962925|-	chr2	129961964	129962925	8380	-	LTR5_Hs	ERVK	1	1	1	0	0	0	161	HC	NA
ERVK|LTR5_Hs|chr7:113341517-113342477|-	chr7	113341517	113342477	8271	-	LTR5_Hs	ERVK	1	1	0	1	0	0	162	HC	NA
ERVK|LTR5_Hs|chr19_GL383576v1_alt:16163-17105|-	chr19_GL383576v1_alt	16163	17105	8139	-	LTR5_Hs	ERVK	0	0	0	0	0	0	163	HC	NA
ERVK|LTR5_Hs|chr19:22283561-22284503|+	chr19	22283561	22284503	8009	+	LTR5_Hs	ERVK	1	1	0	0	0	0	164	HC	NA
ERVK|LTR5_Hs|chr2:228363641-228364609|-	chr2	228363641	228364609	8383	-	LTR5_Hs	ERVK	0	1	0	0	0	1	165	HC	NA
ERVK|LTR5_Hs|chr11:61655012-61655976|-	chr11	61655012	61655976	8577	-	LTR5_Hs	ERVK	0	1	1	1	1	0	166	HC	NA
ERVK|LTR5_Hs|chr3:186893219-186894186|+	chr3	186893219	186894186	8527	+	LTR5_Hs	ERVK	1	1	1	0	0	1	167	HC	ST6GAL1
ERVK|LTR5_Hs|chr6:99429370-99430327|+	chr6	99429370	99430327	8110	+	LTR5_Hs	ERVK	1	1	1	0	0	0	168	HC	NA
ERVK|LTR5_Hs|chr11:63527970-63528938|-	chr11	63527970	63528938	8576	-	LTR5_Hs	ERVK	0	1	1	0	1	1	169	HC	HRASLS5
ERVK|LTR5_Hs|chr11:62194659-62195628|+	chr11	62194659	62195628	8457	+	LTR5_Hs	ERVK	0	1	0	1	1	1	170	HC	NA
ERVK|LTR5_Hs|chr16:35955554-35956522|-	chr16	35955554	35956522	8132	-	LTR5_Hs	ERVK	0	1	0	1	0	0	171	HC	NA
ERVK|LTR5_Hs|chr1:29359332-29360290|+	chr1	29359332	29360290	8320	+	LTR5_Hs	ERVK	0	1	0	0	0	1	172	HC	NA
ERVK|LTR5_Hs|chr11:62858517-62859476|-	chr11	62858517	62859476	8439	-	LTR5_Hs	ERVK	1	1	0	0	0	0	173	HC	SLC3A2
ERVK|LTR5_Hs|chr7:65243033-65243993|-	chr7	65243033	65243993	8297	-	LTR5_Hs	ERVK	1	1	1	0	0	0	174	HCG	NA
ERVK|LTR5_Hs|chr22:24210891-24211849|-	chr22	24210891	24211849	8449	-	LTR5_Hs	ERVK	1	1	1	1	0	1	175	HCG	SUSD2
ERVK|LTR5_Hs|chr20:23860594-23861558|-	chr20	23860594	23861558	8200	-	LTR5_Hs	ERVK	1	1	0	1	0	1	176	HCG	NA
ERVK|LTR5_Hs|chrX:55997769-55998730|-	chrX	55997769	55998730	8165	-	LTR5_Hs	ERVK	0	1	0	1	0	0	177	HCG	NA
ERVK|LTR5_Hs|chr14:77794673-77795634|-	chr14	77794673	77795634	8402	-	LTR5_Hs	ERVK	0	1	1	1	1	1	178	HCG	NA
ERVK|LTR5_Hs|chr10:99820811-99821797|-	chr10	99820811	99821797	8326	-	LTR5_Hs	ERVK	1	1	1	1	1	1	179	HCG	ABCC2
ERVK|LTR5_Hs|chr3:186886873-186887834|-	chr3	186886873	186887834	8419	-	LTR5_Hs	ERVK	1	1	1	0	1	1	180	HCG	NA
ERVK|LTR5_Hs|chr9:133957779-133958741|+	chr9	133957779	133958741	8489	+	LTR5_Hs	ERVK	0	1	0	0	0	0	181	HCG	VAV2
ERVK|LTR5_Hs|chr1:209141190-209142173|+	chr1	209141190	209142173	8193	+	LTR5_Hs	ERVK	0	1	1	1	0	0	182	HCG	NA
ERVK|LTR5_Hs|chr1:247015782-247016742|-	chr1	247015782	247016742	8435	-	LTR5_Hs	ERVK	1	1	0	0	0	0	183	HCG	NA
ERVK|LTR5_Hs|chr12:118105983-118106943|+	chr12	118105983	118106943	8540	+	LTR5_Hs	ERVK	1	1	0	1	0	0	184	HCG	NA
ERVK|LTR5_Hs|chr19:51908191-51909157|-	chr19	51908191	51909157	8264	-	LTR5_Hs	ERVK	0	1	0	0	0	0	185	HCG	NA
ERVK|LTR5_Hs|chr19:52043131-52044100|+	chr19	52043131	52044100	8927	+	LTR5_Hs	ERVK	1	1	1	1	0	0	186	HCG	ZNF432
ERVK|LTR5_Hs|chr12:93074402-93075369|+	chr12	93074402	93075369	8443	+	LTR5_Hs	ERVK	0	1	1	0	1	1	187	HCG	NA
ERVK|LTR5_Hs|chr18:69042851-69043820|-	chr18	69042851	69043820	8163	-	LTR5_Hs	ERVK	0	1	1	1	0	1	188	HCG	NA
ERVK|LTR5_Hs|chr6:27774459-27775428|-	chr6	27774459	27775428	8465	-	LTR5_Hs	ERVK	0	1	0	0	0	0	189	HCG	NA
ERVK|LTR5_Hs|chr13:49599021-49599990|+	chr13	49599021	49599990	8534	+	LTR5_Hs	ERVK	1	1	0	0	0	0	190	HCG	NA
ERVK|LTR5_Hs|chr17_KI270909v1_alt:94149-95121|+	chr17_KI270909v1_alt	94149	95121	8489	+	LTR5_Hs	ERVK	0	0	0	0	0	0	191	HCG	NA
ERVK|LTR5_Hs|chr17:36140052-36141024|+	chr17	36140052	36141024	8489	+	LTR5_Hs	ERVK	0	1	0	1	0	0	192	HCG	NA
ERVK|LTR5_Hs|chr17_KI270857v1_alt:374965-375937|+	chr17_KI270857v1_alt	374965	375937	8465	+	LTR5_Hs	ERVK	0	0	0	0	0	0	193	HCG	NA
ERVK|LTR5_Hs|chr4:117183119-117184080|+	chr4	117183119	117184080	8177	+	LTR5_Hs	ERVK	0	1	1	1	0	1	194	HCG	NA
ERVK|LTR5_Hs|chr1:161016834-161017804|+	chr1	161016834	161017804	8267	+	LTR5_Hs	ERVK	1	1	0	0	0	1	195	HCG	NA
ERVK|LTR5_Hs|chr1:15379017-15379976|-	chr1	15379017	15379976	7843	-	LTR5_Hs	ERVK	1	1	0	0	0	1	196	HCG	NA
ERVK|LTR5_Hs|chr4:164905513-164906483|-	chr4	164905513	164906483	8410	-	LTR5_Hs	ERVK	1	1	1	1	0	0	197	HCG	NA
ERVK|LTR5_Hs|chrX:138295780-138296749|-	chrX	138295780	138296749	8134	-	LTR5_Hs	ERVK	1	1	0	0	0	0	198	HCG	NA
ERVK|LTR5_Hs|chr5:4924927-4925896|+	chr5	4924927	4925896	8438	+	LTR5_Hs	ERVK	0	1	0	0	0	0	199	HCG	NA
ERVK|LTR5_Hs|chr19:37006158-37007120|+	chr19	37006158	37007120	8183	+	LTR5_Hs	ERVK	0	1	0	0	0	1	200	HCG	NA
ERVK|LTR5_Hs|chr1:155599536-155600505|-	chr1	155599536	155600505	8453	-	LTR5_Hs	ERVK	0	1	1	1	1	0	201	HCG	NA
ERVK|LTR5_Hs|chr2:214802891-214803852|+	chr2	214802891	214803852	8051	+	LTR5_Hs	ERVK	1	1	1	1	0	0	202	HCG	NA
ERVK|LTR5_Hs|chr3:100666140-100667097|-	chr3	100666140	100667097	7984	-	LTR5_Hs	ERVK	0	1	1	1	0	1	203	HCG	NA
ERVK|LTR5_Hs|chr11:118729206-118730174|-	chr11	118729206	118730174	8460	-	LTR5_Hs	ERVK	0	1	0	0	0	1	204	HCG	NA
ERVK|LTR5_Hs|chr11:118721014-118721981|-	chr11	118721014	118721981	8482	-	LTR5_Hs	ERVK	1	1	0	0	0	0	205	HCG	NA
ERVK|LTR5_Hs|chr8:144795893-144796861|+	chr8	144795893	144796861	8633	+	LTR5_Hs	ERVK	0	1	0	0	0	0	206	HCG	NA
ERVK|LTR5_Hs|chr3:127411652-127412622|-	chr3	127411652	127412622	8280	-	LTR5_Hs	ERVK	0	1	1	1	0	0	207	HCG	NA
ERVK|LTR5_Hs|chr10:102391444-102392396|+	chr10	102391444	102392396	8264	+	LTR5_Hs	ERVK	1	1	0	0	0	1	208	HCG	NFKB2
ERVK|LTR5_Hs|chr1:159767795-159768763|+	chr1	159767795	159768763	8297	+	LTR5_Hs	ERVK	1	1	1	0	0	1	209	HCG	NA
ERVK|LTR5_Hs|chr8:42795693-42796663|-	chr8	42795693	42796663	8338	-	LTR5_Hs	ERVK	0	1	1	1	1	1	210	HCG	NA
ERVK|LTR5_Hs|chr3:101691892-101692861|+	chr3	101691892	101692861	8050	+	LTR5_Hs	ERVK	0	1	1	1	0	1	211	HCG	NA
ERVK|LTR5_Hs|chr3:101700046-101701015|+	chr3	101700046	101701015	8320	+	LTR5_Hs	ERVK	1	1	1	0	0	0	212	HCG	NA
ERVK|LTR5_Hs|chr9:134092435-134093404|-	chr9	134092435	134093404	8729	-	LTR5_Hs	ERVK	0	1	0	0	0	1	213	HCG	NA
ERVK|LTR5_Hs|chr19:386679-387637|+	chr19	386679	387637	8361	+	LTR5_Hs	ERVK	1	1	0	1	1	1	214	HCG	C2CD4C
ERVK|LTR5_Hs|chr8:143849708-143850662|-	chr8	143849708	143850662	8338	-	LTR5_Hs	ERVK	1	1	1	1	0	0	215	HCG	NA
ERVK|LTR5_Hs|chr12:105478558-105479527|-	chr12	105478558	105479527	8469	-	LTR5_Hs	ERVK	1	1	1	1	0	1	216	HCG	NA
ERVK|LTR5_Hs|chr18:26201834-26202802|-	chr18	26201834	26202802	8760	-	LTR5_Hs	ERVK	1	1	0	1	0	0	217	HCG	NA
ERVK|LTR5_Hs|chr17:19504957-19505922|-	chr17	19504957	19505922	8218	-	LTR5_Hs	ERVK	1	1	0	1	0	1	218	HCG	SLC47A1
ERVK|LTR5_Hs|chr4:119396365-119397332|+	chr4	119396365	119397332	8428	+	LTR5_Hs	ERVK	1	1	1	1	0	0	219	HCG	NA
ERVK|LTR5_Hs|chr1:45528102-45529068|+	chr1	45528102	45529068	8547	+	LTR5_Hs	ERVK	0	1	0	0	0	0	220	HCG	NA
ERVK|LTR5_Hs|chr15:75870853-75871822|-	chr15	75870853	75871822	8213	-	LTR5_Hs	ERVK	1	1	1	1	0	0	221	HCG	UBE2Q2
ERVK|LTR5_Hs|chr8:143287289-143288251|-	chr8	143287289	143288251	8468	-	LTR5_Hs	ERVK	0	1	0	0	0	0	222	HCG	NA
ERVK|LTR5_Hs|chr3:23544662-23545625|-	chr3	23544662	23545625	8123	-	LTR5_Hs	ERVK	0	1	1	1	0	1	223	HCG	NA
ERVK|LTR5_Hs|chr2:39321157-39322127|+	chr2	39321157	39322127	7874	+	LTR5_Hs	ERVK	0	1	1	1	0	0	224	HCG	NA
ERVK|LTR5_Hs|chr9:73087206-73088174|-	chr9	73087206	73088174	8211	-	LTR5_Hs	ERVK	1	1	0	0	0	0	225	HCG	NA
ERVK|LTR5_Hs|chr5:180827268-180828232|+	chr5	180827268	180828232	8357	+	LTR5_Hs	ERVK	1	1	0	0	0	0	226	HCG	NA
ERVK|LTR5_Hs|chr7:27741659-27742621|-	chr7	27741659	27742621	8000	-	LTR5_Hs	ERVK	0	1	0	0	0	1	227	HCG	NA
ERVK|LTR5_Hs|chrUn_GL000219v1:175209-176178|+	chrUn_GL000219v1	175209	176178	8206	+	LTR5_Hs	ERVK	1	1	0	0	0	0	228	HCG	NA
ERVK|LTR5_Hs|chr19:28689311-28690280|-	chr19	28689311	28690280	8205	-	LTR5_Hs	ERVK	0	1	0	0	0	1	229	HCG	NA
ERVK|LTR5_Hs|chr14:38118098-38119067|+	chr14	38118098	38119067	8159	+	LTR5_Hs	ERVK	1	1	0	0	0	1	230	HCG	NA
ERVK|LTR5_Hs|chr15:65733652-65734621|+	chr15	65733652	65734621	8216	+	LTR5_Hs	ERVK	0	1	1	1	0	1	231	HCG	NA
ERVK|LTR5_Hs|chr5:59463785-59464754|+	chr5	59463785	59464754	8192	+	LTR5_Hs	ERVK	0	1	1	1	0	0	232	HCG	NA
ERVK|LTR5_Hs|chr6:159794736-159795695|-	chr6	159794736	159795695	8052	-	LTR5_Hs	ERVK	1	1	1	1	0	0	233	HCG	MRPL18,PNLDC1
ERVK|LTR5_Hs|chr2:86261298-86262267|+	chr2	86261298	86262267	8337	+	LTR5_Hs	ERVK	0	1	0	1	0	1	234	HCG	NA
ERVK|LTR5_Hs|chr3:101703832-101704801|-	chr3	101703832	101704801	8406	-	LTR5_Hs	ERVK	0	1	1	0	0	0	235	HCG	NA
ERVK|LTR5_Hs|chr19:23692687-23693586|+	chr19	23692687	23693586	7409	+	LTR5_Hs	ERVK	0	1	0	1	0	0	236	HCG	NA
ERVK|LTR5_Hs|chr5:18578453-18579422|+	chr5	18578453	18579422	8162	+	LTR5_Hs	ERVK	0	1	0	0	0	1	237	HCG	NA
ERVK|LTR5_Hs|chr6:2908662-2909630|+	chr6	2908662	2909630	8089	+	LTR5_Hs	ERVK	0	1	0	0	0	1	238	HCG	SERPINB9
ERVK|LTR5_Hs|chr6_GL000256v2_alt:4178216-4179184|-	chr6_GL000256v2_alt	4178216	4179184	8081	-	LTR5_Hs	ERVK	0	0	0	0	0	0	239	HCG	NA
ERVK|LTR5_Hs|chr6:32778067-32779035|-	chr6	32778067	32779035	8602	-	LTR5_Hs	ERVK	1	1	0	0	0	0	240	HCG	NA
ERVK|LTR5_Hs|chr6_GL000253v2_alt:4197413-4198381|-	chr6_GL000253v2_alt	4197413	4198381	8094	-	LTR5_Hs	ERVK	0	0	0	0	0	0	241	HCG	NA
ERVK|LTR5_Hs|chr6_GL000255v2_alt:3972362-3973330|-	chr6_GL000255v2_alt	3972362	3973330	8094	-	LTR5_Hs	ERVK	0	0	0	0	0	0	242	HCG	NA
ERVK|LTR5_Hs|chr6_GL000250v2_alt:4084220-4085168|-	chr6_GL000250v2_alt	4084220	4085168	7680	-	LTR5_Hs	ERVK	0	0	0	0	0	0	243	HCG	NA
ERVK|LTR5_Hs|chr6_GL000252v2_alt:4022827-4023792|-	chr6_GL000252v2_alt	4022827	4023792	8485	-	LTR5_Hs	ERVK	0	0	0	0	0	0	244	HCG	NA
ERVK|LTR5_Hs|chr6_GL000251v2_alt:4191646-4192613|-	chr6_GL000251v2_alt	4191646	4192613	8035	-	LTR5_Hs	ERVK	0	0	0	0	0	0	245	HCG	NA
ERVK|LTR5_Hs|chr6_GL000254v2_alt:4077455-4078422|-	chr6_GL000254v2_alt	4077455	4078422	8568	-	LTR5_Hs	ERVK	0	0	0	0	0	0	246	HCG	NA
ERVK|LTR5_Hs|chr7:101149853-101150821|-	chr7	101149853	101150821	8485	-	LTR5_Hs	ERVK	1	1	0	0	0	0	247	HCG	NA
ERVK|LTR5_Hs|chr14:22724684-22725652|-	chr14	22724684	22725652	8318	-	LTR5_Hs	ERVK	1	1	1	1	0	0	248	HCG	NA
ERVK|LTR5_Hs|chr1:227868339-227869308|-	chr1	227868339	227869308	8315	-	LTR5_Hs	ERVK	1	1	0	1	0	1	249	HCG	NA
ERVK|LTR5_Hs|chr17:82744531-82745497|-	chr17	82744531	82745497	8375	-	LTR5_Hs	ERVK	0	1	1	1	1	0	250	HCG	NA
ERVK|LTR5_Hs|chr6:34719459-34720428|-	chr6	34719459	34720428	8454	-	LTR5_Hs	ERVK	1	1	1	1	1	0	251	HCG	NA
ERVK|LTR5_Hs|chr17:80551207-80552176|-	chr17	80551207	80552176	8574	-	LTR5_Hs	ERVK	1	1	0	0	0	1	252	HCG	NA
ERVK|LTR5_Hs|chr1:29338081-29339047|-	chr1	29338081	29339047	8403	-	LTR5_Hs	ERVK	0	1	0	0	0	1	253	HCG	PTPRU
ERVK|LTR5_Hs|chr1:1580342-1581246|+	chr1	1580342	1581246	6793	+	LTR5_Hs	ERVK	0	1	0	0	1	1	254	HCG	NA
ERVK|LTR5_Hs|chr6:137844468-137845341|+	chr6	137844468	137845341	4115	+	LTR5_Hs	ERVK	0	1	1	1	0	1	255	HCG	NA
ERVK|LTR5_Hs|chr19:21567941-21568911|+	chr19	21567941	21568911	8098	+	LTR5_Hs	ERVK	0	1	0	0	0	1	256	HCG	NA
ERVK|LTR5_Hs|chr21:41420868-41421836|-	chr21	41420868	41421836	8394	-	LTR5_Hs	ERVK	1	1	1	0	1	1	257	HCG	MX1
ERVK|LTR5_Hs|chr19:48889635-48890598|+	chr19	48889635	48890598	8477	+	LTR5_Hs	ERVK	0	1	0	0	0	1	258	HCG	PPP1R15A,NUCB1
ERVK|LTR5_Hs|chr6:44328047-44329009|-	chr6	44328047	44329009	7823	-	LTR5_Hs	ERVK	1	1	1	1	1	1	259	HCG	AARS2
ERVK|LTR5_Hs|chr12:123492641-123493573|+	chr12	123492641	123493573	7483	+	LTR5_Hs	ERVK	0	1	0	0	0	1	260	HCG	NA
ERVK|LTR5_Hs|chr19:12231834-12232790|-	chr19	12231834	12232790	8151	-	LTR5_Hs	ERVK	1	1	0	0	0	0	261	HCG	NA
ERVK|LTR5_Hs|chr7:140552983-140553942|-	chr7	140552983	140553942	7569	-	LTR5_Hs	ERVK	1	1	1	1	0	1	262	HCG	NA
ERVK|LTR5_Hs|chr7:2389406-2390372|-	chr7	2389406	2390372	8139	-	LTR5_Hs	ERVK	0	1	1	0	1	0	263	HCG	SNX8,CHST12
ERVK|LTR5_Hs|chrY:12462875-12463843|-	chrY	12462875	12463843	7755	-	LTR5_Hs	ERVK	0	1	0	0	0	0	264	HCG	NA
ERVK|LTR5_Hs|chr3:100272493-100273445|-	chr3	100272493	100273445	7792	-	LTR5_Hs	ERVK	0	1	1	1	1	0	265	HCG	TBC1D23
ERVK|LTR5_Hs|chr22_KI270879v1_alt:143445-144411|+	chr22_KI270879v1_alt	143445	144411	8061	+	LTR5_Hs	ERVK	0	0	0	0	0	0	266	HCG	NA
ERVK|LTR5_Hs|chr22:23907083-23908049|+	chr22	23907083	23908049	7583	+	LTR5_Hs	ERVK	0	1	0	1	0	1	267	HCG	NA
ERVK|LTR5_Hs|chr12:8461931-8462899|+	chr12	8461931	8462899	7981	+	LTR5_Hs	ERVK	0	1	1	0	0	1	268	HCG	CLEC4D
ERVK|LTR5_Hs|chr1:73129297-73130265|-	chr1	73129297	73130265	7787	-	LTR5_Hs	ERVK	0	1	1	1	0	0	269	HCG	NA
ERVK|LTR5_Hs|chr4:10127376-10128304|-	chr4	10127376	10128304	6614	-	LTR5_Hs	ERVK	0	1	1	1	0	0	270	HCG	NA
ERVK|LTR5_Hs|chr17:43354953-43355913|+	chr17	43354953	43355913	8207	+	LTR5_Hs	ERVK	1	1	1	0	1	1	271	HCG	NA
ERVK|LTR5_Hs|chrY:19699480-19700447|-	chrY	19699480	19700447	7855	-	LTR5_Hs	ERVK	0	1	0	0	0	0	272	HCG	NA
ERVK|LTR5_Hs|chr5:43580447-43581389|+	chr5	43580447	43581389	7623	+	LTR5_Hs	ERVK	1	1	1	1	1	0	273	HCG	NNT
ERVK|LTR5_Hs|chr9:26715149-26716178|-	chr9	26715149	26716178	7486	-	LTR5_Hs	ERVK	0	1	1	1	0	0	274	HCG	NA
ERVK|LTR5_Hs|chrX:17115010-17115977|-	chrX	17115010	17115977	8527	-	LTR5_Hs	ERVK	1	1	1	1	0	1	275	HCG	NA
ERVK|LTR5_Hs|chrY:7179864-7180823|+	chrY	7179864	7180823	7471	+	LTR5_Hs	ERVK	0	1	0	0	0	0	276	HCG	NA
ERVK|LTR5_Hs|chr6_GL000256v2_alt:4073940-4074902|+	chr6_GL000256v2_alt	4073940	4074902	7913	+	LTR5_Hs	ERVK	0	0	0	0	0	0	277	HCG	NA
ERVK|LTR5_Hs|chr6_GL000253v2_alt:4093512-4094474|+	chr6_GL000253v2_alt	4093512	4094474	8101	+	LTR5_Hs	ERVK	0	0	0	0	0	0	278	HCG	NA
ERVK|LTR5_Hs|chr3:189251370-189252338|-	chr3	189251370	189252338	7961	-	LTR5_Hs	ERVK	0	1	1	1	1	1	279	HCG	NA
ERVK|LTR5_Hs|chr19:52697739-52698706|-	chr19	52697739	52698706	8034	-	LTR5_Hs	ERVK	1	1	1	1	1	1	280	HCG	NA
ERVK|LTR5_Hs|chr19:53838625-53839592|+	chr19	53838625	53839592	8078	+	LTR5_Hs	ERVK	0	1	1	1	1	1	281	HCG	NLRP12,MYADM
ERVK|LTR5_Hs|chr19:52420955-52421918|-	chr19	52420955	52421918	7992	-	LTR5_Hs	ERVK	0	1	0	0	0	0	282	HCG	NA
ERVK|LTR5_Hs|chr19_KI270938v1_alt:932765-933731|-	chr19_KI270938v1_alt	932765	933731	7802	-	LTR5_Hs	ERVK	0	0	0	0	0	0	283	HCGO	NA
ERVK|LTR5_Hs|chr19_GL949753v2_alt:662444-663410|-	chr19_GL949753v2_alt	662444	663410	7802	-	LTR5_Hs	ERVK	0	0	0	0	0	0	284	HCGO	NA
ERVK|LTR5_Hs|chr19:54950283-54951249|-	chr19	54950283	54951249	7323	-	LTR5_Hs	ERVK	0	1	0	1	1	0	285	HCGO	NA
ERVK|LTR5_Hs|chr19_GL949746v1_alt:853681-854647|-	chr19_GL949746v1_alt	853681	854647	7323	-	LTR5_Hs	ERVK	0	0	0	0	0	0	286	HCGO	NA
ERVK|LTR5_Hs|chr19_GL949748v2_alt:930269-931235|-	chr19_GL949748v2_alt	930269	931235	7802	-	LTR5_Hs	ERVK	0	0	0	0	0	0	287	HCGO	NA
ERVK|LTR5_Hs|chr19_GL949749v2_alt:957806-958772|-	chr19_GL949749v2_alt	957806	958772	7802	-	LTR5_Hs	ERVK	0	0	0	0	0	0	288	HCGO	NA
ERVK|LTR5_Hs|chr19_GL949747v2_alt:595485-596451|-	chr19_GL949747v2_alt	595485	596451	7802	-	LTR5_Hs	ERVK	0	0	0	0	0	0	289	HCGO	NA
ERVK|LTR5_Hs|chr19_GL949750v2_alt:932355-933321|-	chr19_GL949750v2_alt	932355	933321	7802	-	LTR5_Hs	ERVK	0	0	0	0	0	0	290	HCGO	NA
ERVK|LTR5_Hs|chr19_GL949751v2_alt:868648-869614|-	chr19_GL949751v2_alt	868648	869614	7802	-	LTR5_Hs	ERVK	0	0	0	0	0	0	291	HCGO	NA
ERVK|LTR5_Hs|chr19_GL949752v1_alt:854641-855607|-	chr19_GL949752v1_alt	854641	855607	7323	-	LTR5_Hs	ERVK	0	0	0	0	0	0	292	HCGO	NA
ERVK|LTR5_Hs|chr11:55430994-55431959|+	chr11	55430994	55431959	7503	+	LTR5_Hs	ERVK	0	1	0	0	0	0	293	HCGO	NA
ERVK|LTR5_Hs|chr16:14636146-14637106|-	chr16	14636146	14637106	7801	-	LTR5_Hs	ERVK	0	1	1	0	0	0	294	HCGO	NA
ERVK|LTR5_Hs|chr16_KI270853v1_alt:209002-209962|-	chr16_KI270853v1_alt	209002	209962	7801	-	LTR5_Hs	ERVK	0	0	0	0	0	0	295	HCGO	NA
ERVK|LTR5_Hs|chr21:13819879-13820848|+	chr21	13819879	13820848	8168	+	LTR5_Hs	ERVK	0	1	0	0	0	0	296	HCGO	NA
ERVK|LTR5_Hs|chr13_KI270840v1_alt:21644-22567|+	chr13_KI270840v1_alt	21644	22567	7274	+	LTR5_Hs	ERVK	0	0	0	0	0	0	297	HCGO	NA
ERVK|LTR5_Hs|chr13:18719994-18720917|+	chr13	18719994	18720917	7274	+	LTR5_Hs	ERVK	0	1	0	0	0	1	298	HCGO	NA
ERVK|LTR5_Hs|chr10:6832673-6833641|-	chr10	6832673	6833641	7901	-	LTR5_Hs	ERVK	0	1	1	0	1	0	299	HCGO	NA
ERVK|LTR5_Hs|chr10:6824178-6825146|-	chr10	6824178	6825146	7814	-	LTR5_Hs	ERVK	0	1	1	0	0	0	300	HCGO	NA
ERVK|LTR5_Hs|chr2:32275581-32276549|-	chr2	32275581	32276549	7808	-	LTR5_Hs	ERVK	0	1	0	0	0	0	301	HCGO	NA
ERVK|LTR5_Hs|chr6:125775846-125776815|-	chr6	125775846	125776815	7716	-	LTR5_Hs	ERVK	0	1	1	1	1	0	302	HCGO	NCOA7
ERVK|LTR5_Hs|chr4:16076657-16077632|+	chr4	16076657	16077632	7827	+	LTR5_Hs	ERVK	1	1	1	1	1	1	303	HCGO	NA
ERVK|LTR5_Hs|chr14:77661397-77662365|-	chr14	77661397	77662365	8040	-	LTR5_Hs	ERVK	0	1	1	1	1	1	304	HCGO	NA
ERVK|LTR5_Hs|chr19:39479461-39480441|+	chr19	39479461	39480441	7602	+	LTR5_Hs	ERVK	0	1	1	0	1	0	305	HCGO	NA
ERVK|LTR5_Hs|chr19:22575021-22575897|+	chr19	22575021	22575897	6995	+	LTR5_Hs	ERVK	0	1	0	0	0	1	306	HCGO	NA
ERVK|LTR5_Hs|chr19:37529808-37530767|-	chr19	37529808	37530767	7734	-	LTR5_Hs	ERVK	1	1	0	0	0	1	307	HCGO	NA
ERVK|LTR5_Hs|chr20:25241245-25242215|+	chr20	25241245	25242215	8038	+	LTR5_Hs	ERVK	0	1	1	1	0	0	308	HCGO	PYGB
ERVK|LTR5_Hs|chr1:147733841-147734800|-	chr1	147733841	147734800	7630	-	LTR5_Hs	ERVK	1	1	1	1	1	0	309	HCGO	NA
ERVK|LTR5_Hs|chr1:65139795-65140762|+	chr1	65139795	65140762	7950	+	LTR5_Hs	ERVK	0	1	1	0	0	1	310	HCGO	NA
ERVK|LTR5_Hs|chr2:55279270-55280234|+	chr2	55279270	55280234	7420	+	LTR5_Hs	ERVK	0	1	1	1	1	1	311	HCGO	NA
ERVK|LTR5_Hs|chr1:108517444-108518412|+	chr1	108517444	108518412	7750	+	LTR5_Hs	ERVK	0	1	1	1	1	1	312	HCGO	FAM102B
ERVK|LTR5_Hs|chr1:156181460-156182421|+	chr1	156181460	156182421	7832	+	LTR5_Hs	ERVK	1	1	1	1	0	1	313	HCGO	SLC25A44
ERVK|LTR5_Hs|chr14:20268922-20269890|+	chr14	20268922	20269890	7695	+	LTR5_Hs	ERVK	0	1	0	0	0	0	314	HCGO	NA
ERVK|LTR5_Hs|chr19:28130629-28131598|+	chr19	28130629	28131598	7891	+	LTR5_Hs	ERVK	0	1	1	0	0	0	315	HCGO	NA
ERVK|LTR5_Hs|chr6:18226765-18227696|+	chr6	18226765	18227696	7544	+	LTR5_Hs	ERVK	0	1	1	1	1	1	316	HCGO	NA
ERVK|LTR5_Hs|chr10:65409229-65410196|-	chr10	65409229	65410196	7881	-	LTR5_Hs	ERVK	0	1	1	1	0	0	317	HCGO	NA
ERVK|LTR5_Hs|chrX:152129618-152130583|+	chrX	152129618	152130583	7807	+	LTR5_Hs	ERVK	0	1	1	1	1	1	318	HCGO	NA
ERVK|LTR5_Hs|chr7:139467404-139468373|+	chr7	139467404	139468373	7507	+	LTR5_Hs	ERVK	1	1	1	1	0	1	319	HCGO	KLRG2
ERVK|LTR5_Hs|chr2:112934253-112935221|+	chr2	112934253	112935221	7836	+	LTR5_Hs	ERVK	1	1	0	0	0	0	320	HCGO	NA
ERVK|LTR5_Hs|chr3:196944079-196945028|+	chr3	196944079	196945028	7461	+	LTR5_Hs	ERVK	1	1	1	1	0	1	321	HCGO	NA
ERVK|LTR5_Hs|chr3:9847661-9848644|-	chr3	9847661	9848644	7459	-	LTR5_Hs	ERVK	1	1	1	1	0	0	322	HCGO	NA
ERVK|LTR5_Hs|chr4:165001952-165002916|+	chr4	165001952	165002916	7826	+	LTR5_Hs	ERVK	1	1	1	1	0	0	323	HCGO	NA
ERVK|LTR5_Hs|chr14:20084586-20085556|+	chr14	20084586	20085556	7522	+	LTR5_Hs	ERVK	0	1	0	0	0	0	324	HCGO	NA
ERVK|LTR5_Hs|chr17:64930021-64930983|+	chr17	64930021	64930983	7786	+	LTR5_Hs	ERVK	0	1	1	1	1	0	325	HCGO	NA
ERVK|LTR5_Hs|chr17_GL000258v2_alt:1441365-1442327|+	chr17_GL000258v2_alt	1441365	1442327	8143	+	LTR5_Hs	ERVK	0	0	0	0	0	0	326	HCGO	NA
ERVK|LTR5_Hs|chr17_KI270908v1_alt:986005-986973|-	chr17_KI270908v1_alt	986005	986973	7982	-	LTR5_Hs	ERVK	0	0	0	0	0	0	327	HCGO	NA
ERVK|LTR5_Hs|chr17:46283613-46284581|-	chr17	46283613	46284581	7959	-	LTR5_Hs	ERVK	0	1	0	0	0	0	328	HCGO	NA
ERVK|LTR5_Hs|chr17_GL000258v2_alt:502034-503002|+	chr17_GL000258v2_alt	502034	503002	7968	+	LTR5_Hs	ERVK	0	0	0	0	0	0	329	HCGO	NA
ERVK|LTR5_Hs|chr17_GL000258v2_alt:1247875-1248843|+	chr17_GL000258v2_alt	1247875	1248843	8016	+	LTR5_Hs	ERVK	0	0	0	0	0	0	330	HCGO	NA
ERVK|LTR5_Hs|chr17_GL000258v2_alt:1221556-1222524|-	chr17_GL000258v2_alt	1221556	1222524	8016	-	LTR5_Hs	ERVK	0	0	0	0	0	0	331	HCGO	NA
ERVK|LTR5_Hs|chr21:17932718-17933686|-	chr21	17932718	17933686	7628	-	LTR5_Hs	ERVK	0	1	1	1	0	1	332	HCGO	NA
ERVK|LTR5_Hs|chr3:100336325-100337291|-	chr3	100336325	100337291	7375	-	LTR5_Hs	ERVK	0	1	0	1	0	0	333	HCGO	TBC1D23
ERVK|LTR5_Hs|chr1:40572025-40572994|+	chr1	40572025	40572994	7935	+	LTR5_Hs	ERVK	0	1	1	1	1	1	334	HCGO	NA
ERVK|LTR5_Hs|chr1:114058147-114059120|+	chr1	114058147	114059120	7829	+	LTR5_Hs	ERVK	0	1	1	0	0	0	335	HCGO	NA
ERVK|LTR5_Hs|chr2:111962842-111963809|-	chr2	111962842	111963809	7787	-	LTR5_Hs	ERVK	0	1	1	1	1	0	336	HCGO	NA
ERVK|LTR5_Hs|chr19:22580791-22581759|+	chr19	22580791	22581759	7910	+	LTR5_Hs	ERVK	0	1	0	1	0	1	337	HCGO	NA
ERVK|LTR5_Hs|chr4:164995687-164996655|+	chr4	164995687	164996655	7694	+	LTR5_Hs	ERVK	0	1	1	1	0	0	338	HCGOG	NA
ERVK|LTR5_Hs|chr4:164990382-164991350|+	chr4	164990382	164991350	7808	+	LTR5_Hs	ERVK	0	1	1	1	0	1	339	HCGOG	NA
ERVK|LTR5_Hs|chr10:130627956-130628919|+	chr10	130627956	130628919	8030	+	LTR5_Hs	ERVK	0	1	0	1	0	0	340	HCGOG	NA
ERVK|LTR5_Hs|chr1:46320295-46321263|+	chr1	46320295	46321263	7764	+	LTR5_Hs	ERVK	1	1	1	1	1	1	341	HCGOG	LRRC41
ERVK|LTR5_Hs|chr12:4721230-4722199|-	chr12	4721230	4722199	8243	-	LTR5_Hs	ERVK	0	1	1	1	1	1	342	HCGOG	NA
ERVK|LTR5_Hs|chr21:17694218-17695183|-	chr21	17694218	17695183	7727	-	LTR5_Hs	ERVK	0	1	1	1	0	1	343	HCGOG	NA
ERVK|LTR5_Hs|chr21_KI270873v1_alt:90524-91489|-	chr21_KI270873v1_alt	90524	91489	7727	-	LTR5_Hs	ERVK	0	0	0	0	0	0	344	HCGOG	NA
ERVK|LTR5_Hs|chr1:160913141-160914118|+	chr1	160913141	160914118	7163	+	LTR5_Hs	ERVK	0	1	1	1	1	1	345	HCGOG	NA
ERVK|LTR5_Hs|chr19:39959230-39960162|-	chr19	39959230	39960162	7103	-	LTR5_Hs	ERVK	1	1	0	1	0	1	346	HCGOG	NA
ERVK|LTR5_Hs|chr20:25233837-25234802|-	chr20	25233837	25234802	7870	-	LTR5_Hs	ERVK	0	1	1	1	0	0	347	HCGOG	NA
ERVK|LTR5_Hs|chr3:134515938-134516890|-	chr3	134515938	134516890	7278	-	LTR5_Hs	ERVK	0	1	1	1	0	1	348	HCGOG	NA
ERVK|LTR5_Hs|chr2:201139001-201139967|+	chr2	201139001	201139967	7678	+	LTR5_Hs	ERVK	0	1	1	1	1	1	349	HCGOG	CASP10,CFLAR
ERVK|LTR5_Hs|chr1:45513510-45514465|+	chr1	45513510	45514465	7368	+	LTR5_Hs	ERVK	0	1	1	1	0	0	350	HCGOG	NA
ERVK|LTR5_Hs|chr2:234168064-234169033|-	chr2	234168064	234169033	7718	-	LTR5_Hs	ERVK	0	1	1	1	0	1	351	HCGOG	NA
ERVK|LTR5_Hs|chrX:138333486-138334454|+	chrX	138333486	138334454	7587	+	LTR5_Hs	ERVK	1	1	1	1	0	0	352	HCGOG	NA
ERVK|LTR5_Hs|chr4:66358756-66359723|-	chr4	66358756	66359723	7563	-	LTR5_Hs	ERVK	0	1	1	1	1	0	353	HCGOG	NA
ERVK|LTR5_Hs|chr1:15135337-15136296|-	chr1	15135337	15136296	7169	-	LTR5_Hs	ERVK	0	1	1	1	0	1	354	HCGOG	TMEM51
ERVK|LTR5_Hs|chr13:43040543-43041509|-	chr13	43040543	43041509	7724	-	LTR5_Hs	ERVK	0	1	1	1	0	0	355	HCGOG	NA
ERVK|LTR5_Hs|chr12:59108213-59109184|+	chr12	59108213	59109184	7304	+	LTR5_Hs	ERVK	0	1	1	1	0	0	356	HCGOG	NA
ERVK|LTR5_Hs|chr13:69614877-69615842|-	chr13	69614877	69615842	7428	-	LTR5_Hs	ERVK	0	1	1	1	0	0	357	HCGOG	NA
ERVK|LTR5_Hs|chr19:38631138-38632089|-	chr19	38631138	38632089	7624	-	LTR5_Hs	ERVK	0	1	1	1	1	0	358	HCGOG	NA
ERVK|LTR5_Hs|chr20:7956199-7957162|+	chr20	7956199	7957162	7040	+	LTR5_Hs	ERVK	0	1	1	1	0	0	359	HCGOG	NA
ERVK|LTR5_Hs|chrX:135302738-135303701|-	chrX	135302738	135303701	8019	-	LTR5_Hs	ERVK	0	1	1	1	1	0	360	HCGOG	ZNF75D
ERVK|LTR5_Hs|chrX:135406098-135407066|+	chrX	135406098	135407066	7852	+	LTR5_Hs	ERVK	0	1	1	1	0	1	361	HCGOG	NA
ERVK|LTR5_Hs|chr3:39418298-39419272|-	chr3	39418298	39419272	7556	-	LTR5_Hs	ERVK	1	1	1	1	1	1	362	HCGOG	NA
ERVK|LTR5_Hs|chr2:192541941-192542927|-	chr2	192541941	192542927	7295	-	LTR5_Hs	ERVK	0	1	1	1	1	1	363	HCGOG	NA
ERVK|LTR5_Hs|chr3:112564079-112565009|-	chr3	112564079	112565009	6897	-	LTR5_Hs	ERVK	0	1	1	1	0	0	364	HCGOG	NA
ERVK|LTR5_Hs|chr8:119917331-119918257|+	chr8	119917331	119918257	7016	+	LTR5_Hs	ERVK	0	1	1	1	1	0	365	HCGOG	NA
ERVK|LTR5_Hs|chr2:3104480-3105423|-	chr2	3104480	3105423	7169	-	LTR5_Hs	ERVK	0	1	1	1	0	1	366	HCGOG	NA
ERVK|LTR5_Hs|chr14:100311790-100312758|-	chr14	100311790	100312758	7765	-	LTR5_Hs	ERVK	0	1	1	1	0	0	367	HCGOG	NA
ERVK|LTR5_Hs|chr1:145932413-145933382|+	chr1	145932413	145933382	7083	+	LTR5_Hs	ERVK	0	1	1	1	1	0	368	HCGOG	NA
ERVK|LTR5_Hs|chrX:123679647-123680632|+	chrX	123679647	123680632	7237	+	LTR5_Hs	ERVK	0	1	0	1	0	1	369	HCGOG	NA
ERVK|LTR5_Hs|chr3:43258304-43259266|-	chr3	43258304	43259266	7434	-	LTR5_Hs	ERVK	0	1	0	1	0	1	370	HCGOG	NA
ERVK|LTR5_Hs|chr1:207635111-207636074|-	chr1	207635111	207636074	7708	-	LTR5_Hs	ERVK	0	1	1	1	0	1	371	HCGOG	NA
ERVK|LTR5_Hs|chr10:102454374-102455335|-	chr10	102454374	102455335	7601	-	LTR5_Hs	ERVK	1	1	1	1	0	0	372	HCGOG	NA
ERVK|LTR5_Hs|chr13:54266806-54267766|-	chr13	54266806	54267766	6961	-	LTR5_Hs	ERVK	0	1	1	1	1	0	373	HCGOG	NA
ERVK|LTR5_Hs|chr10:90301652-90302607|-	chr10	90301652	90302607	6979	-	LTR5_Hs	ERVK	0	1	1	1	1	1	374	HCGOG	NA
ERVK|LTR5_Hs|chr5:46008939-46009900|-	chr5	46008939	46009900	6205	-	LTR5_Hs	ERVK	0	0	0	0	0	0	375	HCGOG	NA
ERVK|LTR5_Hs|chr5:46000056-46001004|-	chr5	46000056	46001004	6385	-	LTR5_Hs	ERVK	0	0	0	0	0	0	376	HCGOG	NA
ERVK|LTR5_Hs|chr21:44282859-44283777|-	chr21	44282859	44283777	6971	-	LTR5_Hs	ERVK	0	1	1	1	0	1	377	HCGOG	PFKL,AIRE
ERVK|LTR5_Hs|chr11:119039271-119040160|-	chr11	119039271	119040160	6672	-	LTR5_Hs	ERVK	0	1	1	1	0	1	378	HCGOG	VPS11
ERVK|LTR5_Hs|chr19:8314891-8315814|+	chr19	8314891	8315814	6707	+	LTR5_Hs	ERVK	1	1	1	1	1	1	379	HCGOG	CD320
ERVK|LTR5_Hs|chr2:223190520-223191443|+	chr2	223190520	223191443	6881	+	LTR5_Hs	ERVK	0	1	1	1	0	0	380	HCGOG	NA
ERVK|LTR5_Hs|chr7:7001776-7002700|-	chr7	7001776	7002700	7007	-	LTR5_Hs	ERVK	0	1	1	1	1	1	381	HCGOG	NA
ERVK|LTR5_Hs|chr1:161315707-161316604|-	chr1	161315707	161316604	6462	-	LTR5_Hs	ERVK	0	1	1	1	0	1	382	HCGOG	NA
ERVK|LTR5_Hs|chr7:54675200-54676131|-	chr7	54675200	54676131	6932	-	LTR5_Hs	ERVK	0	1	1	1	0	1	383	HCGOG	NA
ERVK|LTR5_Hs|chr3:9853634-9854552|-	chr3	9853634	9854552	6737	-	LTR5_Hs	ERVK	0	1	1	1	1	1	384	HCGOG	NA
ERVK|LTR5_Hs|chr17:67326845-67327771|-	chr17	67326845	67327771	7028	-	LTR5_Hs	ERVK	0	1	1	1	1	1	385	HCGOG	NA
ERVK|LTR5_Hs|chr1:25587849-25588817|+	chr1	25587849	25588817	7774	+	LTR5_Hs	ERVK	0	1	1	1	1	1	386	HCGOG	MAN1C1
ERVK|LTR5_Hs|chr1:54636120-54637097|-	chr1	54636120	54637097	6856	-	LTR5_Hs	ERVK	0	0	0	1	0	0	387	HCGOG	NA
ERVK|LTR5_Hs|chr2:98129886-98130831|-	chr2	98129886	98130831	6901	-	LTR5_Hs	ERVK	0	1	1	1	0	0	388	HCGOG	NA
ERVK|LTR5_Hs|chr6:89890820-89891765|+	chr6	89890820	89891765	6813	+	LTR5_Hs	ERVK	0	1	1	1	0	1	389	HCGOG	NA
ERVK|LTR5_Hs|chr18:79960165-79961063|+	chr18	79960165	79961063	5769	+	LTR5_Hs	ERVK	0	1	1	1	0	1	390	HCGOG	HSBP1L1,PQLC1
ERVK|LTR5_Hs|chr10:3061468-3062440|+	chr10	3061468	3062440	6779	+	LTR5_Hs	ERVK	0	1	0	1	0	0	391	HCGOG	NA
ERVK|LTR5_Hs|chr4:48285355-48286331|-	chr4	48285355	48286331	6926	-	LTR5_Hs	ERVK	0	1	1	1	0	0	392	HCGOG	NA
ERVK|LTR5_Hs|chr7:151027013-151027969|+	chr7	151027013	151027969	6554	+	LTR5_Hs	ERVK	0	1	1	1	1	0	393	HCGOG	NA
ERVK|LTR5_Hs|chr11:9318775-9319704|-	chr11	9318775	9319704	6532	-	LTR5_Hs	ERVK	0	1	1	1	0	0	394	HCGOG	NA
ERVK|LTR5_Hs|chr21:14280939-14281912|-	chr21	14280939	14281912	6948	-	LTR5_Hs	ERVK	0	1	1	1	1	1	395	HCGOG	NA
ERVK|LTR5_Hs|chr5:100983048-100984020|-	chr5	100983048	100984020	6629	-	LTR5_Hs	ERVK	1	1	1	1	0	1	396	HCGOG	NA
ERVK|LTR5_Hs|chr19:23723657-23724624|-	chr19	23723657	23724624	7189	-	LTR5_Hs	ERVK	0	1	1	1	0	1	397	HCGOG	NA
ERVK|LTR5_Hs|chr3:5081626-5082560|-	chr3	5081626	5082560	6735	-	LTR5_Hs	ERVK	0	1	0	1	0	1	398	HCGOG	NA
ERVK|LTR5_Hs|chr15:58833341-58834296|-	chr15	58833341	58834296	6880	-	LTR5_Hs	ERVK	0	1	1	1	1	1	399	HCGOG	NA
ERVK|LTR5_Hs|chr2:194504341-194505296|-	chr2	194504341	194505296	6267	-	LTR5_Hs	ERVK	0	1	1	1	0	1	400	HCGOG	NA
ERVK|LTR5_Hs|chr2:232422992-232423965|+	chr2	232422992	232423965	7372	+	LTR5_Hs	ERVK	0	1	1	1	1	0	401	HCGOG	NA
ERVK|LTR5_Hs|chr6:120931437-120932413|+	chr6	120931437	120932413	6688	+	LTR5_Hs	ERVK	0	1	1	1	1	1	402	HCGOG	NA
ERVK|LTR5_Hs|chr7:65260236-65261141|-	chr7	65260236	65261141	5958	-	LTR5_Hs	ERVK	0	1	1	1	0	0	403	HCGOG	NA
ERVK|LTR5_Hs|chr3:186865587-186866486|-	chr3	186865587	186866486	5607	-	LTR5_Hs	ERVK	0	1	0	0	0	0	404	HCGOG	NA
ERVK|LTR5_Hs|chr20:4034076-4034982|-	chr20	4034076	4034982	5772	-	LTR5_Hs	ERVK	0	1	1	1	0	1	405	HCGOG	NA
ERVK|LTR5_Hs|chr8:137414345-137415312|-	chr8	137414345	137415312	6643	-	LTR5_Hs	ERVK	0	1	1	1	1	0	406	HCGOG	NA
ERVK|LTR5_Hs|chr3:146522264-146523231|+	chr3	146522264	146523231	6811	+	LTR5_Hs	ERVK	0	1	1	1	1	0	407	HCGOG	NA
ERVK|LTR5_Hs|chrX:72733184-72734156|+	chrX	72733184	72734156	7695	+	LTR5_Hs	ERVK	0	1	1	1	0	1	408	HCGOG	PHKA1
ERVK|LTR5_Hs|chrX:57335163-57336040|-	chrX	57335163	57336040	6512	-	LTR5_Hs	ERVK	0	1	1	1	0	0	409	HCGOG	NA
ERVK|LTR5_Hs|chr4:174383028-174384002|+	chr4	174383028	174384002	6820	+	LTR5_Hs	ERVK	0	1	1	1	0	0	410	HCGOG	NA
ERVK|LTR5_Hs|chr4:174400759-174401732|+	chr4	174400759	174401732	6686	+	LTR5_Hs	ERVK	0	1	1	1	1	0	411	HCGOG	NA
ERVK|LTR5_Hs|chr1:148137832-148138805|-	chr1	148137832	148138805	7091	-	LTR5_Hs	ERVK	0	1	1	1	0	1	412	HCGOG	NA
ERVK|LTR5_Hs|chr1:146948312-146949300|+	chr1	146948312	146949300	6850	+	LTR5_Hs	ERVK	0	1	1	1	0	0	413	HCGOG	NA
ERVK|LTR5_Hs|chr1:144450893-144451866|-	chr1	144450893	144451866	7014	-	LTR5_Hs	ERVK	0	1	1	1	0	0	414	HCGOG	NA
ERVK|LTR5_Hs|chr1:120424750-120425723|+	chr1	120424750	120425723	6892	+	LTR5_Hs	ERVK	1	1	1	0	0	0	415	HCGOG	NA
ERVK|LTR5_Hs|chr1:149092876-149093849|-	chr1	149092876	149093849	6966	-	LTR5_Hs	ERVK	1	1	1	1	0	1	416	HCGOG	NA
ERVK|LTR5_Hs|chr1:145414872-145415845|-	chr1	145414872	145415845	6951	-	LTR5_Hs	ERVK	1	1	1	1	0	0	417	HCGOG	NA
ERVK|LTR5_Hs|chrX:139341914-139342888|-	chrX	139341914	139342888	7138	-	LTR5_Hs	ERVK	0	1	1	1	0	1	418	HCGOG	NA
ERVK|LTR5_Hs|chr6:24400046-24401019|-	chr6	24400046	24401019	7015	-	LTR5_Hs	ERVK	0	1	1	1	1	0	419	HCGOG	MRS2
ERVK|LTR5_Hs|chr6_GL000255v2_alt:3734619-3735593|+	chr6_GL000255v2_alt	3734619	3735593	7401	+	LTR5_Hs	ERVK	0	0	0	0	0	0	420	HCGOG	NA
ERVK|LTR5_Hs|chr6_GL000251v2_alt:3953608-3954582|+	chr6_GL000251v2_alt	3953608	3954582	7445	+	LTR5_Hs	ERVK	0	0	0	0	0	0	421	HCGOG	NA
ERVK|LTR5_Hs|chr2:26749864-26750871|+	chr2	26749864	26750871	6908	+	LTR5_Hs	ERVK	0	1	1	1	1	0	422	HCGOG	SLC35F6
ERVK|LTR5_Hs|chr8:112772173-112773142|+	chr8	112772173	112773142	6747	+	LTR5_Hs	ERVK	0	1	1	1	1	1	423	HCGOG	NA
ERVK|LTR5_Hs|chr12:122750859-122751831|-	chr12	122750859	122751831	6951	-	LTR5_Hs	ERVK	0	1	1	1	1	1	424	HCGOG	HCAR1
ERVK|LTR5_Hs|chr19:20466330-20467299|+	chr19	20466330	20467299	6595	+	LTR5_Hs	ERVK	0	1	1	1	1	0	425	HCGOG	NA
ERVK|LTR5_Hs|chr11:67757888-67758849|+	chr11	67757888	67758849	6676	+	LTR5_Hs	ERVK	0	1	1	0	1	0	426	HCGOG	NA
ERVK|LTR5_Hs|chr4:3925642-3926609|+	chr4	3925642	3926609	6814	+	LTR5_Hs	ERVK	0	1	1	0	1	0	427	HCGOG	NA
ERVK|LTR5_Hs|chr4:9731773-9732691|-	chr4	9731773	9732691	5966	-	LTR5_Hs	ERVK	0	1	1	1	1	0	428	HCGOG	NA
ERVK|LTR5_Hs|chr3:75393192-75394152|+	chr3	75393192	75394152	6739	+	LTR5_Hs	ERVK	0	1	1	1	1	1	429	HCGOG	NA
ERVK|LTR5_Hs|chr3:130057288-130058265|+	chr3	130057288	130058265	6835	+	LTR5_Hs	ERVK	0	1	1	1	1	0	430	HCGOG	NA
ERVK|LTR5_Hs|chr7:6901996-6902963|+	chr7	6901996	6902963	6143	+	LTR5_Hs	ERVK	0	1	1	1	1	0	431	HCGOG	NA
ERVK|LTR5_Hs|chr8:58671738-58672704|-	chr8	58671738	58672704	6721	-	LTR5_Hs	ERVK	0	1	1	1	1	1	432	HCGOG	NSMAF
ERVK|LTR5_Hs|chr22_KI270878v1_alt:160041-161006|-	chr22_KI270878v1_alt	160041	161006	7067	-	LTR5_Hs	ERVK	0	0	0	0	0	0	433	HCGOG	NA
ERVK|LTR5_Hs|chr1:188751235-188752206|-	chr1	188751235	188752206	6107	-	LTR5_Hs	ERVK	0	1	0	0	0	0	434	HCGOG	NA
ERVK|LTR5_Hs|chr19:36233353-36234332|-	chr19	36233353	36234332	7000	-	LTR5_Hs	ERVK	0	1	1	1	1	1	435	HCGOG	NA
ERVK|LTR5_Hs|chr12:85468939-85469903|-	chr12	85468939	85469903	6528	-	LTR5_Hs	ERVK	0	1	1	1	1	1	436	HCGOG	NA
ERVK|LTR5_Hs|chr1:150634923-150635885|+	chr1	150634923	150635885	6775	+	LTR5_Hs	ERVK	1	1	1	1	1	1	437	HCGOG	NA
ERVK|LTR5_Hs|chr12:73008722-73009695|-	chr12	73008722	73009695	6637	-	LTR5_Hs	ERVK	0	1	1	1	0	1	438	HCGOG	NA
ERVK|LTR5_Hs|chr10:133541054-133542017|-	chr10	133541054	133542017	6839	-	LTR5_Hs	ERVK	0	1	0	1	0	1	439	HCGOG	NA
ERVK|LTR5_Hs|chr1:70460424-70461399|-	chr1	70460424	70461399	6874	-	LTR5_Hs	ERVK	0	1	1	1	1	1	440	HCGOG	NA
ERVK|LTR5_Hs|chr12:21644941-21645931|+	chr12	21644941	21645931	6437	+	LTR5_Hs	ERVK	0	1	1	1	1	1	441	HCGOG	NA
ERVK|LTR5_Hs|chr13:22813649-22814620|-	chr13	22813649	22814620	6803	-	LTR5_Hs	ERVK	0	1	1	1	1	1	442	HCGOG	NA
ERVK|LTR5_Hs|chr1:246082684-246083636|+	chr1	246082684	246083636	6829	+	LTR5_Hs	ERVK	0	1	1	1	0	1	443	HCGOG	NA
ERVK|LTR5_Hs|chr5:181266861-181267826|-	chr5	181266861	181267826	6653	-	LTR5_Hs	ERVK	0	1	1	1	0	1	444	HCGOG	NA
ERVK|LTR5_Hs|chr1:147240099-147241067|+	chr1	147240099	147241067	6683	+	LTR5_Hs	ERVK	0	1	1	1	0	1	445	HCGOG	NA
ERVK|LTR5_Hs|chr1:146381150-146382090|+	chr1	146381150	146382090	6809	+	LTR5_Hs	ERVK	0	1	0	1	0	0	446	HCGOG	NA
ERVK|LTR5_Hs|chr1_KI270765v1_alt:66844-67784|-	chr1_KI270765v1_alt	66844	67784	6378	-	LTR5_Hs	ERVK	0	0	0	0	0	0	447	HCGOG	NA
ERVK|LTR5_Hs|chr1:144555549-144556489|-	chr1	144555549	144556489	6392	-	LTR5_Hs	ERVK	1	1	0	1	0	0	448	HCGOG	NA
ERVK|LTR5_Hs|chr1:79702340-79703294|+	chr1	79702340	79703294	6236	+	LTR5_Hs	ERVK	0	1	1	1	1	0	449	HCGOG	NA
ERVK|LTR5_Hs|chr11:62326599-62327566|+	chr11	62326599	62327566	6724	+	LTR5_Hs	ERVK	0	1	1	1	0	1	450	HCGOG	ASRGL1
ERVK|LTR5_Hs|chr11:56057660-56058622|+	chr11	56057660	56058622	6500	+	LTR5_Hs	ERVK	0	1	1	1	1	1	451	HCGOG	NA
ERVK|LTR5_Hs|chr11:96586132-96587100|+	chr11	96586132	96587100	6537	+	LTR5_Hs	ERVK	0	1	1	1	1	1	452	HCGOG	NA
ERVK|LTR5_Hs|chr8:39650793-39651758|-	chr8	39650793	39651758	6440	-	LTR5_Hs	ERVK	0	1	1	1	1	1	453	HCGOG	NA
ERVK|LTR5_Hs|chr8_KI270822v1_alt:401424-402387|-	chr8_KI270822v1_alt	401424	402387	6440	-	LTR5_Hs	ERVK	0	0	0	0	0	0	454	HCGOG	NA
ERVK|LTR5_Hs|chr7:47989678-47990639|+	chr7	47989678	47990639	6658	+	LTR5_Hs	ERVK	0	1	1	1	0	1	455	HCGOG	HUS1
ERVK|LTR5_Hs|chr1:160652138-160653095|+	chr1	160652138	160653095	6789	+	LTR5_Hs	ERVK	0	1	1	1	1	1	456	HCGOG	NA
ERVK|LTR5_Hs|chr2:38277783-38278760|+	chr2	38277783	38278760	6466	+	LTR5_Hs	ERVK	0	1	1	1	1	1	457	HCGOG	NA
ERVK|LTR5_Hs|chr7:66618957-66619926|-	chr7	66618957	66619926	6742	-	LTR5_Hs	ERVK	0	1	1	1	1	1	458	HCGOG	NA
ERVK|LTR5_Hs|chrY:10124401-10125302|-	chrY	10124401	10125302	5266	-	LTR5_Hs	ERVK	0	1	0	0	0	0	459	HCGOG	NA
ERVK|LTR5_Hs|chr22:11555907-11556858|-	chr22	11555907	11556858	6438	-	LTR5_Hs	ERVK	0	1	0	0	0	0	460	HCGOG	NA
ERVK|LTR5_Hs|chr20:30849916-30850867|-	chr20	30849916	30850867	6465	-	LTR5_Hs	ERVK	0	1	0	0	0	0	461	HCGOG	NA
ERVK|LTR5_Hs|chr20:29804422-29805383|+	chr20	29804422	29805383	6388	+	LTR5_Hs	ERVK	0	1	0	1	0	1	462	HCGOG	NA
ERVK|LTR5_Hs|chrUn_KI270442v1:289683-290647|+	chrUn_KI270442v1	289683	290647	6184	+	LTR5_Hs	ERVK	0	0	0	0	0	0	463	HCGOG	NA
ERVK|LTR5_Hs|chr22:11323907-11324867|+	chr22	11323907	11324867	6174	+	LTR5_Hs	ERVK	0	0	0	1	0	1	464	HCGOG	NA
ERVK|LTR5_Hs|chr7:119100246-119101210|-	chr7	119100246	119101210	6260	-	LTR5_Hs	ERVK	0	0	1	1	1	1	465	HCGOG	NA
ERVK|LTR5_Hs|chr4:174380061-174380985|+	chr4	174380061	174380985	5810	+	LTR5_Hs	ERVK	0	1	1	1	1	0	466	HCGOG	NA
ERVK|LTR5_Hs|chr18:68942268-68943233|-	chr18	68942268	68943233	6269	-	LTR5_Hs	ERVK	0	1	1	1	1	1	467	HCGOG	NA
ERVK|LTR5_Hs|chr18:67076782-67077752|-	chr18	67076782	67077752	6335	-	LTR5_Hs	ERVK	0	1	1	1	1	1	468	HCGOG	NA
ERVK|LTR5_Hs|chr1:196108731-196109705|-	chr1	196108731	196109705	6194	-	LTR5_Hs	ERVK	0	0	1	1	1	0	469	HCGOG	NA
ERVK|LTR5_Hs|chr19:52558696-52559661|+	chr19	52558696	52559661	6334	+	LTR5_Hs	ERVK	1	1	0	0	1	1	470	HCGOG	NA
ERVK|LTR5_Hs|chrX:23659882-23660832|-	chrX	23659882	23660832	6309	-	LTR5_Hs	ERVK	0	1	1	1	1	1	471	HCGOG	NA
ERVK|LTR5_Hs|chr9:11894519-11895489|-	chr9	11894519	11895489	6377	-	LTR5_Hs	ERVK	0	0	1	1	0	1	472	HCGOG	NA
ERVK|LTR5_Hs|chr1:104134738-104135712|-	chr1	104134738	104135712	6381	-	LTR5_Hs	ERVK	0	0	1	1	0	1	473	HCGOG	NA
ERVK|LTR5_Hs|chr9:111875302-111876269|+	chr9	111875302	111876269	6813	+	LTR5_Hs	ERVK	0	1	1	1	0	0	474	HCGOG	NA
ERVK|LTR5_Hs|chr9:110826250-110827218|+	chr9	110826250	110827218	6150	+	LTR5_Hs	ERVK	0	0	1	1	1	1	475	HCGOG	NA
ERVK|LTR5_Hs|chr19:52485537-52486432|+	chr19	52485537	52486432	5957	+	LTR5_Hs	ERVK	0	1	1	0	1	0	476	HCGOG	NA
ERVK|LTR5_Hs|chr11:105264850-105265754|+	chr11	105264850	105265754	5903	+	LTR5_Hs	ERVK	0	0	1	0	0	0	477	HCGOG	NA
ERVK|LTR5_Hs|chr5:56156996-56157967|+	chr5	56156996	56157967	6479	+	LTR5_Hs	ERVK	0	1	1	1	1	1	478	HCGOG	ANKRD55
ERVK|LTR5_Hs|chr14:77635279-77636245|-	chr14	77635279	77636245	6505	-	LTR5_Hs	ERVK	0	1	0	1	0	0	479	HCGOG	SPTLC2
ERVK|LTR5_Hs|chr22:23536061-23537026|+	chr22	23536061	23537026	6743	+	LTR5_Hs	ERVK	0	1	1	1	1	1	480	HCGOG	NA
ERVK|LTR5A|chrX:251170-252141|-	chrX	251170	252141	6131	-	LTR5A	ERVK	0	0	0	0	0	0	481	HCGOG	NA
ERVK|LTR5A|chrY:251170-252141|-	chrY	251170	252141	6131	-	LTR5A	ERVK	0	0	0	0	0	0	482	HCGOG	NA
ERVK|LTR5_Hs|chr7:141751125-141752103|+	chr7	141751125	141752103	6905	+	LTR5_Hs	ERVK	0	1	0	1	0	0	483	HCGOG	NA
ERVK|LTR5_Hs|chr8:78438766-78439733|+	chr8	78438766	78439733	5992	+	LTR5_Hs	ERVK	0	1	1	0	0	0	484	HCGOG	NA
ERVK|LTR5_Hs|chr10:19509806-19510764|-	chr10	19509806	19510764	6345	-	LTR5_Hs	ERVK	0	1	1	1	0	1	485	HCGOG	NA
ERVK|LTR5_Hs|chr5:93456673-93457578|-	chr5	93456673	93457578	5693	-	LTR5_Hs	ERVK	0	1	1	1	1	0	486	HCGOG	NA
ERVK|LTR5_Hs|chr12:8635660-8636609|+	chr12	8635660	8636609	6495	+	LTR5_Hs	ERVK	0	1	1	1	1	1	487	HCGOG	MFAP5,AICDA
ERVK|LTR5_Hs|chr6:32657125-32658083|-	chr6	32657125	32658083	6758	-	LTR5_Hs	ERVK	0	1	0	0	0	0	488	HCGOG	NA
ERVK|LTR5_Hs|chr3:145709248-145710214|-	chr3	145709248	145710214	6310	-	LTR5_Hs	ERVK	0	0	1	1	0	0	489	HCGOG	NA
ERVK|LTR5_Hs|chr6:26744674-26745634|+	chr6	26744674	26745634	6250	+	LTR5_Hs	ERVK	0	1	0	0	0	1	490	HCGOG	NA
ERVK|LTR5_Hs|chr5:106259168-106260131|-	chr5	106259168	106260131	6070	-	LTR5_Hs	ERVK	0	1	1	0	0	0	491	HCGOG	NA
ERVK|LTR5_Hs|chr18:26927276-26928239|-	chr18	26927276	26928239	5932	-	LTR5_Hs	ERVK	0	1	1	0	0	0	492	HCGOG	NA
ERVK|LTR5_Hs|chr18:41183867-41184837|+	chr18	41183867	41184837	6176	+	LTR5_Hs	ERVK	0	1	1	0	0	0	493	HCGOG	NA
ERVK|LTR5_Hs|chr4:22597762-22598736|-	chr4	22597762	22598736	5610	-	LTR5_Hs	ERVK	0	0	1	0	1	0	494	HCGOG	NA
ERVK|LTR5_Hs|chr18:68105241-68106208|-	chr18	68105241	68106208	6259	-	LTR5_Hs	ERVK	0	0	1	1	0	1	495	HCGOG	NA
ERVK|LTR5_Hs|chr1:36488983-36489934|-	chr1	36488983	36489934	5851	-	LTR5_Hs	ERVK	0	1	0	0	0	0	496	HCGOG	NA
ERVK|LTR5_Hs|chr1:111359723-111360685|-	chr1	111359723	111360685	6473	-	LTR5_Hs	ERVK	0	1	1	1	1	1	497	HCGOG	PIFO
ERVK|LTR5_Hs|chr13:18250954-18251919|+	chr13	18250954	18251919	6636	+	LTR5_Hs	ERVK	0	1	0	1	0	0	498	HCGOG	NA
ERVK|LTR5_Hs|chr20:23982640-23983609|+	chr20	23982640	23983609	6409	+	LTR5_Hs	ERVK	0	1	0	0	0	0	499	HCGOG	NA
ERVK|LTR5_Hs|chr22:24630445-24631411|-	chr22	24630445	24631411	6569	-	LTR5_Hs	ERVK	0	1	0	1	0	0	500	HCGOG	NA
ERVK|LTR5_Hs|chr22:22649347-22650319|-	chr22	22649347	22650319	6768	-	LTR5_Hs	ERVK	0	0	0	0	0	0	501	HCGOG	NA
ERVK|LTR5_Hs|chr22:21205501-21206463|+	chr22	21205501	21206463	6410	+	LTR5_Hs	ERVK	0	0	0	0	0	0	502	HCGOG	NA
ERVK|LTR5_Hs|chr22_KI270731v1_random:88395-89357|-	chr22_KI270731v1_random	88395	89357	6521	-	LTR5_Hs	ERVK	0	0	0	0	0	0	503	HCGOG	NA
ERVK|LTR5_Hs|chr22:18347505-18348467|-	chr22	18347505	18348467	6375	-	LTR5_Hs	ERVK	0	0	0	0	0	0	504	HCGOG	NA
ERVK|LTR5_Hs|chr22:18513932-18514894|+	chr22	18513932	18514894	6586	+	LTR5_Hs	ERVK	0	0	0	0	0	0	505	HCGOG	NA
ERVK|LTR5_Hs|chr22:18771253-18772215|+	chr22	18771253	18772215	6346	+	LTR5_Hs	ERVK	0	1	0	0	0	0	506	HCGOG	NA
ERVK|LTR5_Hs|chr13:95268020-95269003|+	chr13	95268020	95269003	6154	+	LTR5_Hs	ERVK	0	0	1	0	0	0	507	HCGOG	NA
ERVK|LTR5_Hs|chr11:37858937-37859901|+	chr11	37858937	37859901	6132	+	LTR5_Hs	ERVK	0	1	1	1	1	1	508	HCGOG	NA
ERVK|LTR5_Hs|chr12:5537016-5537956|+	chr12	5537016	5537956	6569	+	LTR5_Hs	ERVK	0	1	1	1	1	1	509	HCGOG	NA
ERVK|LTR5_Hs|chr4:186050056-186051007|+	chr4	186050056	186051007	6288	+	LTR5_Hs	ERVK	0	0	0	0	0	0	510	HCGOG	NA
ERVK|LTR5_Hs|chr5:150453760-150454717|-	chr5	150453760	150454717	6558	-	LTR5_Hs	ERVK	0	1	0	1	0	0	511	HCGOG	NA
ERVK|LTR5_Hs|chr2:100684865-100685837|+	chr2	100684865	100685837	6586	+	LTR5_Hs	ERVK	0	1	0	0	0	0	512	HCGOG	NA
ERVK|LTR5_Hs|chr19:37320787-37321678|+	chr19	37320787	37321678	5531	+	LTR5_Hs	ERVK	0	1	0	0	0	0	513	HCGOG	NA
ERVK|LTR5_Hs|chr13:24591592-24592530|+	chr13	24591592	24592530	5716	+	LTR5_Hs	ERVK	0	1	1	1	1	1	514	HCGOG	NA
ERVK|LTR5_Hs|chr13:24956545-24957486|-	chr13	24956545	24957486	6316	-	LTR5_Hs	ERVK	0	0	1	1	1	1	515	HCGOG	NA
ERVK|LTR5_Hs|chr12:10571267-10572236|-	chr12	10571267	10572236	6339	-	LTR5_Hs	ERVK	0	1	1	0	0	0	516	HCGOG	NA
ERVK|LTR5_Hs|chr2:186521528-186522372|+	chr2	186521528	186522372	5364	+	LTR5_Hs	ERVK	1	1	1	1	0	0	517	HCGOG	NA
ERVK|LTR5_Hs|chr4:179553171-179554140|-	chr4	179553171	179554140	6103	-	LTR5_Hs	ERVK	0	1	0	0	0	0	518	HCGOG	NA
ERVK|LTR5_Hs|chr17:18436883-18437858|+	chr17	18436883	18437858	6183	+	LTR5_Hs	ERVK	0	1	0	0	0	0	519	HCGOG	NA
ERVK|LTR5_Hs|chr17:20506549-20507524|-	chr17	20506549	20507524	6183	-	LTR5_Hs	ERVK	0	0	0	0	0	0	520	HCGOG	NA
ERVK|LTR5_Hs|chr17:16834879-16835857|-	chr17	16834879	16835857	6261	-	LTR5_Hs	ERVK	0	0	1	1	0	1	521	HCGOG	NA
ERVK|LTR5_Hs|chr6:157752213-157753181|-	chr6	157752213	157753181	6503	-	LTR5_Hs	ERVK	0	1	1	0	0	1	522	HCGOG	NA
ERVK|LTR5_Hs|chr9:134714934-134715895|-	chr9	134714934	134715895	6364	-	LTR5_Hs	ERVK	0	1	0	0	0	0	523	HCGOG	NA
ERVK|LTR5_Hs|chr19:20082341-20083300|+	chr19	20082341	20083300	5960	+	LTR5_Hs	ERVK	0	1	1	1	0	0	524	HCGOG	NA
ERVK|LTR5_Hs|chr7:23757209-23758179|-	chr7	23757209	23758179	6109	-	LTR5_Hs	ERVK	0	1	1	0	0	0	525	HCGOG	NA
ERVK|LTR5_Hs|chr5:178798075-178799040|+	chr5	178798075	178799040	6298	+	LTR5_Hs	ERVK	0	0	0	0	0	0	526	HCGOG	NA
ERVK|LTR5_Hs|chrX:18846492-18847424|-	chrX	18846492	18847424	6345	-	LTR5_Hs	ERVK	0	1	0	0	0	0	527	HCGOG	NA
ERVK|LTR5_Hs|chr19:56559331-56560285|-	chr19	56559331	56560285	6168	-	LTR5_Hs	ERVK	0	1	0	0	0	1	528	HCGOG	NA
ERVK|LTR5_Hs|chr18:31810500-31811482|+	chr18	31810500	31811482	6277	+	LTR5_Hs	ERVK	0	1	1	1	1	1	529	HCGOG	NA
ERVK|LTR5_Hs|chr2:193142415-193143387|+	chr2	193142415	193143387	5995	+	LTR5_Hs	ERVK	0	1	1	0	1	0	530	HCGOG	NA
ERVK|LTR5_Hs|chr16:21221786-21222748|-	chr16	21221786	21222748	6263	-	LTR5_Hs	ERVK	0	0	1	1	1	1	531	HCGOG	NA
ERVK|LTR5_Hs|chr20:60041178-60042140|-	chr20	60041178	60042140	6331	-	LTR5_Hs	ERVK	0	1	1	0	0	0	532	HCGOG	NA
ERVK|LTR5_Hs|chr6:52761829-52762798|+	chr6	52761829	52762798	6196	+	LTR5_Hs	ERVK	0	1	1	0	1	0	533	HCGOG	NA
ERVK|LTR5_Hs|chr12:58543161-58544122|-	chr12	58543161	58544122	6107	-	LTR5_Hs	ERVK	0	1	1	0	0	1	534	HCGOG	NA
ERVK|LTR5_Hs|chr3:14272844-14273811|+	chr3	14272844	14273811	6412	+	LTR5_Hs	ERVK	0	1	1	1	1	1	535	HCGOG	NA
ERVK|LTR5_Hs|chr20:23694359-23695327|-	chr20	23694359	23695327	5828	-	LTR5_Hs	ERVK	0	1	1	0	1	0	536	HCGOG	NA
ERVK|LTR5_Hs|chr20:23756279-23757247|-	chr20	23756279	23757247	5744	-	LTR5_Hs	ERVK	0	1	1	1	0	0	537	HCGOG	NA
ERVK|LTR5_Hs|chr4:207799-208766|-	chr4	207799	208766	6363	-	LTR5_Hs	ERVK	0	1	0	0	0	0	538	HCGOG	NA
ERVK|LTR5_Hs|chr3:12674114-12675082|+	chr3	12674114	12675082	6573	+	LTR5_Hs	ERVK	0	1	1	0	1	1	539	HCGOG	NA
ERVK|LTR5_Hs|chr19_GL949752v1_alt:848092-849021|+	chr19_GL949752v1_alt	848092	849021	5480	+	LTR5_Hs	ERVK	0	0	0	0	0	0	540	HCGOG	NA
ERVK|LTR5_Hs|chr19:54943735-54944664|+	chr19	54943735	54944664	5483	+	LTR5_Hs	ERVK	0	1	0	0	1	0	541	HCGOG	NA
ERVK|LTR5_Hs|chr19_GL949746v1_alt:847133-848062|+	chr19_GL949746v1_alt	847133	848062	5483	+	LTR5_Hs	ERVK	0	0	0	0	0	0	542	HCGOG	NA
ERVK|LTR5_Hs|chr19_KI270938v1_alt:926217-927146|+	chr19_KI270938v1_alt	926217	927146	5957	+	LTR5_Hs	ERVK	0	0	0	0	0	0	543	HCGOG	NA
ERVK|LTR5_Hs|chr19_GL949751v2_alt:862100-863029|+	chr19_GL949751v2_alt	862100	863029	5957	+	LTR5_Hs	ERVK	0	0	0	0	0	0	544	HCGOG	NA
ERVK|LTR5_Hs|chr19_GL949749v2_alt:951258-952187|+	chr19_GL949749v2_alt	951258	952187	5957	+	LTR5_Hs	ERVK	0	0	0	0	0	0	545	HCGOG	NA
ERVK|LTR5_Hs|chr19_GL949750v2_alt:925807-926736|+	chr19_GL949750v2_alt	925807	926736	5957	+	LTR5_Hs	ERVK	0	0	0	0	0	0	546	HCGOG	NA
ERVK|LTR5_Hs|chr19_GL949747v2_alt:588937-589866|+	chr19_GL949747v2_alt	588937	589866	5957	+	LTR5_Hs	ERVK	0	0	0	0	0	0	547	HCGOG	NA
ERVK|LTR5_Hs|chr19_GL949753v2_alt:655896-656825|+	chr19_GL949753v2_alt	655896	656825	5957	+	LTR5_Hs	ERVK	0	0	0	0	0	0	548	HCGOG	NA
ERVK|LTR5_Hs|chr19_GL949748v2_alt:923721-924650|+	chr19_GL949748v2_alt	923721	924650	5957	+	LTR5_Hs	ERVK	0	0	0	0	0	0	549	HCGOG	NA
ERVK|LTR5_Hs|chr1:160948824-160949791|-	chr1	160948824	160949791	6425	-	LTR5_Hs	ERVK	0	0	1	0	1	0	550	HCGOG	NA
ERVK|LTR5_Hs|chr19:51905691-51906661|+	chr19	51905691	51906661	6569	+	LTR5_Hs	ERVK	0	1	0	0	1	1	551	HCGOG	NA
ERVK|LTR5_Hs|chrX:90213330-90214282|+	chrX	90213330	90214282	6043	+	LTR5_Hs	ERVK	0	1	1	0	0	0	552	HCGOG	NA
ERVK|LTR5_Hs|chrY:3782432-3783386|+	chrY	3782432	3783386	5912	+	LTR5_Hs	ERVK	0	0	0	0	0	0	553	HCGOG	NA
ERVK|LTR5_Hs|chr14:87020141-87020979|+	chr14	87020141	87020979	5346	+	LTR5_Hs	ERVK	0	0	1	1	0	0	554	HCGOG	NA
ERVK|LTR5_Hs|chr12:107826453-107827421|-	chr12	107826453	107827421	5947	-	LTR5_Hs	ERVK	0	0	0	0	0	0	555	HCGOG	NA
ERVK|LTR5_Hs|chr10:26376884-26377844|-	chr10	26376884	26377844	5966	-	LTR5_Hs	ERVK	0	0	1	0	0	0	556	HCGOG	NA
ERVK|LTR5_Hs|chrY:15773166-15774133|-	chrY	15773166	15774133	5703	-	LTR5_Hs	ERVK	0	1	0	0	1	0	557	HCGOG	NA
ERVK|LTR5_Hs|chr4:159976487-159977451|-	chr4	159976487	159977451	6027	-	LTR5_Hs	ERVK	0	1	1	1	1	1	558	HCGOG	NA
ERVK|LTR5_Hs|chr1:33063515-33064484|+	chr1	33063515	33064484	6326	+	LTR5_Hs	ERVK	0	1	0	0	0	0	559	HCGOG	NA
ERVK|LTR5_Hs|chr19:23077743-23078765|+	chr19	23077743	23078765	5758	+	LTR5_Hs	ERVK	0	1	1	0	1	0	560	HCGOG	NA
ERVK|LTR5_Hs|chr19:34920177-34921118|+	chr19	34920177	34921118	6287	+	LTR5_Hs	ERVK	0	0	0	0	0	1	561	HCGOG	NA
ERVK|LTR5_Hs|chr1:99835833-99836768|-	chr1	99835833	99836768	5704	-	LTR5_Hs	ERVK	0	1	1	1	1	0	562	HCGOG	AGL
ERVK|LTR5_Hs|chr8:142828842-142829804|+	chr8	142828842	142829804	6505	+	LTR5_Hs	ERVK	0	0	0	0	0	0	563	HCGOG	NA
ERVK|LTR5_Hs|chr2:94744662-94745630|-	chr2	94744662	94745630	6298	-	LTR5_Hs	ERVK	0	1	0	0	0	0	564	HCGOG	NA
ERVK|LTR5_Hs|chr9:64478770-64479744|+	chr9	64478770	64479744	6262	+	LTR5_Hs	ERVK	0	0	0	0	0	0	565	HCGOG	NA
ERVK|LTR5_Hs|chr9:42965006-42965981|+	chr9	42965006	42965981	6562	+	LTR5_Hs	ERVK	0	0	0	0	0	0	566	HCGOG	NA
ERVK|LTR5_Hs|chr9:40338733-40339708|+	chr9	40338733	40339708	6163	+	LTR5_Hs	ERVK	0	0	0	0	0	0	567	HCGOG	NA
ERVK|LTR5_Hs|chr9:66036607-66037582|-	chr9	66036607	66037582	6680	-	LTR5_Hs	ERVK	0	0	0	0	0	0	568	HCGOG	NA
ERVK|LTR5_Hs|chr2:110056069-110057028|+	chr2	110056069	110057028	6327	+	LTR5_Hs	ERVK	0	1	0	0	0	0	569	HCGOG	NA
ERVK|LTR5_Hs|chr2:110314437-110315396|-	chr2	110314437	110315396	6008	-	LTR5_Hs	ERVK	0	1	0	0	0	0	570	HCGOG	NA
ERVK|LTR5_Hs|chr9:33514867-33515836|-	chr9	33514867	33515836	6247	-	LTR5_Hs	ERVK	0	1	1	0	0	0	571	HCGOG	NA
ERVK|LTR5_Hs|chr9:97232135-97233093|+	chr9	97232135	97233093	6308	+	LTR5_Hs	ERVK	0	0	1	0	1	0	572	HCGOG	NA
ERVK|LTR5_Hs|chr1:152455108-152456081|-	chr1	152455108	152456081	6222	-	LTR5_Hs	ERVK	0	1	0	0	0	0	573	HCGOG	NA
ERVK|LTR5_Hs|chr2:170263303-170264250|-	chr2	170263303	170264250	5953	-	LTR5_Hs	ERVK	0	0	0	0	0	0	574	HCGOG	NA
ERVK|LTR5_Hs|chr4:68693466-68694419|+	chr4	68693466	68694419	5942	+	LTR5_Hs	ERVK	0	0	1	0	0	0	575	HCGOG	NA
ERVK|LTR5_Hs|chr4_GL000257v2_alt:269811-270764|+	chr4_GL000257v2_alt	269811	270764	5898	+	LTR5_Hs	ERVK	0	0	0	0	0	0	576	HCGOG	NA
ERVK|LTR5_Hs|chr10:37493324-37494293|+	chr10	37493324	37494293	5881	+	LTR5_Hs	ERVK	0	0	0	0	0	0	577	HCGOG	NA
ERVK|LTR5_Hs|chrUn_KI270741v1:150073-151036|-	chrUn_KI270741v1	150073	151036	5556	-	LTR5_Hs	ERVK	0	0	0	0	0	0	578	HCGOG	NA
ERVK|LTR5_Hs|chrUn_GL000219v1:31164-32127|-	chrUn_GL000219v1	31164	32127	5556	-	LTR5_Hs	ERVK	0	0	0	0	0	0	579	HCGOG	NA
ERVK|LTR5_Hs|chr20:29440302-29441256|-	chr20	29440302	29441256	5872	-	LTR5_Hs	ERVK	0	0	0	0	0	0	580	HCGOG	NA
ERVK|LTR5_Hs|chr3:75645327-75646291|+	chr3	75645327	75646291	6114	+	LTR5_Hs	ERVK	0	0	1	0	1	0	581	HCGOG	NA
ERVK|LTR5_Hs|chr14_KI270724v1_random:18049-19008|+	chr14_KI270724v1_random	18049	19008	6163	+	LTR5_Hs	ERVK	0	0	0	0	0	0	582	HCGOG	NA
ERVK|LTR5_Hs|chr14_KI270723v1_random:16002-16966|-	chr14_KI270723v1_random	16002	16966	5988	-	LTR5_Hs	ERVK	0	0	0	0	0	0	583	HCGOG	NA
ERVK|LTR5_Hs|chr19:37106646-37107600|-	chr19	37106646	37107600	5785	-	LTR5_Hs	ERVK	0	0	0	0	0	0	584	HCGOG	NA
ERVK|LTR5_Hs|chr19:44280659-44281558|-	chr19	44280659	44281558	5155	-	LTR5_Hs	ERVK	0	1	0	0	0	0	585	HCGOG	NA
ERVK|LTR5_Hs|chr14:45213721-45214690|+	chr14	45213721	45214690	5584	+	LTR5_Hs	ERVK	0	1	1	0	1	0	586	HCGOG	NA
ERVK|LTR5_Hs|chr6:95560622-95561586|-	chr6	95560622	95561586	5712	-	LTR5_Hs	ERVK	0	1	1	1	1	0	587	HCGOG	NA
ERVK|LTR5_Hs|chrY:20976082-20977040|-	chrY	20976082	20977040	5304	-	LTR5_Hs	ERVK	0	0	0	0	0	0	588	HCGOG	NA
ERVK|LTR5_Hs|chr1:147106116-147107077|-	chr1	147106116	147107077	6079	-	LTR5_Hs	ERVK	0	1	1	0	1	0	589	HCGOG	NA
ERVK|LTR5_Hs|chr11:62368490-62369451|-	chr11	62368490	62369451	5940	-	LTR5_Hs	ERVK	0	1	0	0	0	0	590	HCGOG	ASRGL1
ERVK|LTR5B|chr1:211222131-211223100|-	chr1	211222131	211223100	6351	-	LTR5B	ERVK	0	0	1	0	0	0	591	HCGOG	NA
ERVK|LTR5_Hs|chr1:148188816-148189817|+	chr1	148188816	148189817	5610	+	LTR5_Hs	ERVK	0	0	0	0	0	0	592	HCGOG	NA
ERVK|LTR5_Hs|chr1:146907211-146908212|-	chr1	146907211	146908212	6145	-	LTR5_Hs	ERVK	0	0	0	0	0	0	593	HCGOG	NA
ERVK|LTR5_Hs|chr6:165500277-165501246|+	chr6	165500277	165501246	5156	+	LTR5_Hs	ERVK	0	0	1	0	1	0	594	HCGOG	NA
ERVK|LTR5_Hs|chr11:33049341-33050285|-	chr11	33049341	33050285	5618	-	LTR5_Hs	ERVK	0	1	1	1	1	0	595	HCGOG	NA
ERVK|LTR5_Hs|chr11:62382199-62383091|-	chr11	62382199	62383091	5294	-	LTR5_Hs	ERVK	0	0	1	1	1	1	596	HCGOG	NA
ERVK|LTR5_Hs|chr19:36332168-36333136|-	chr19	36332168	36333136	6106	-	LTR5_Hs	ERVK	0	0	1	0	1	0	597	HCGOG	NA
ERVK|LTR5_Hs|chr2:127542574-127543549|-	chr2	127542574	127543549	6062	-	LTR5_Hs	ERVK	0	0	1	0	0	0	598	HCGOG	NA
ERVK|LTR5B|chr19:52338779-52339732|-	chr19	52338779	52339732	5797	-	LTR5B	ERVK	0	1	1	0	0	0	599	HCGOG	NA
ERVK|LTR5_Hs|chr19:37115196-37116164|-	chr19	37115196	37116164	6571	-	LTR5_Hs	ERVK	0	1	0	0	0	0	600	HCGOG	NA
ERVK|LTR5_Hs|chr19:20285751-20286703|+	chr19	20285751	20286703	5747	+	LTR5_Hs	ERVK	0	0	1	1	1	1	601	HCGOG	NA
ERVK|LTR5_Hs|chrX:135030344-135031305|+	chrX	135030344	135031305	5942	+	LTR5_Hs	ERVK	0	0	1	0	0	0	602	HCGOG	NA
ERVK|LTR5_Hs|chr6_GL000256v2_alt:545-1493|+	chr6_GL000256v2_alt	545	1493	5830	+	LTR5_Hs	ERVK	0	0	0	0	0	0	603	HCGOG	NA
ERVK|LTR5_Hs|chr6:28692010-28692958|+	chr6	28692010	28692958	5830	+	LTR5_Hs	ERVK	0	1	0	0	0	0	604	HCGOG	NA
ERVK|LTR5_Hs|chr6_GL000251v2_alt:181831-182779|+	chr6_GL000251v2_alt	181831	182779	5423	+	LTR5_Hs	ERVK	0	0	0	0	0	0	605	HCGOG	NA
ERVK|LTR5_Hs|chr15:95784734-95785682|-	chr15	95784734	95785682	5931	-	LTR5_Hs	ERVK	0	0	0	0	0	0	606	HCGOG	NA
ERVK|LTR5B|chr19:52026212-52027168|+	chr19	52026212	52027168	6145	+	LTR5B	ERVK	0	1	1	1	0	1	607	NA	NA
ERVK|LTR5B|chr19:52051721-52052691|+	chr19	52051721	52052691	5978	+	LTR5B	ERVK	0	1	0	0	0	0	608	NA	NA
ERVK|LTR5B|chr19:53497640-53498598|+	chr19	53497640	53498598	6050	+	LTR5B	ERVK	0	0	0	0	0	0	609	NA	NA
ERVK|LTR5B|chrY:7711337-7712304|+	chrY	7711337	7712304	5793	+	LTR5B	ERVK	0	0	0	0	0	0	610	NA	NA
ERVK|LTR5_Hs|chr1:46788568-46789408|+	chr1	46788568	46789408	5472	+	LTR5_Hs	ERVK	0	0	0	0	0	0	611	NA	NA
ERVK|LTR5_Hs|chr4:68281478-68282426|-	chr4	68281478	68282426	5975	-	LTR5_Hs	ERVK	0	1	1	1	0	0	612	NA	NA
ERVK|LTR5B|chr7:99431754-99432769|+	chr7	99431754	99432769	5853	+	LTR5B	ERVK	0	1	1	1	1	0	613	NA	NA
ERVK|LTR5B|chr11:18900116-18901076|+	chr11	18900116	18901076	6312	+	LTR5B	ERVK	0	0	1	0	0	0	614	NA	NA
ERVK|LTR5B|chr19:53420530-53421487|+	chr19	53420530	53421487	5907	+	LTR5B	ERVK	0	0	0	0	0	0	615	NA	NA
ERVK|LTR5B|chr4:40540-41494|-	chr4	40540	41494	6027	-	LTR5B	ERVK	0	0	0	0	0	0	616	NA	NA
ERVK|LTR5B|chrUn_KI270744v1:152677-153631|+	chrUn_KI270744v1	152677	153631	5989	+	LTR5B	ERVK	0	0	0	0	0	0	617	NA	NA
ERVK|LTR5B|chr14:88024340-88025306|+	chr14	88024340	88025306	6020	+	LTR5B	ERVK	0	0	0	0	0	0	618	NA	NA
ERVK|LTR5B|chr9:133283397-133284394|+	chr9	133283397	133284394	6283	+	LTR5B	ERVK	0	1	0	0	0	0	619	NA	NA
ERVK|LTR5B|chr6_GL000251v2_alt:177202-178177|+	chr6_GL000251v2_alt	177202	178177	5650	+	LTR5B	ERVK	0	0	0	0	0	0	620	NA	NA
ERVK|LTR5B|chr6:28687381-28688356|+	chr6	28687381	28688356	6122	+	LTR5B	ERVK	0	1	0	1	0	0	621	NA	NA
ERVK|LTR5B|chr11:59681169-59682136|+	chr11	59681169	59682136	6192	+	LTR5B	ERVK	0	1	1	0	0	0	622	NA	NA
ERVK|LTR5B|chrX:58065320-58066304|-	chrX	58065320	58066304	6363	-	LTR5B	ERVK	0	0	0	0	0	0	623	NA	NA
ERVK|LTR5B|chr19:20276590-20277574|+	chr19	20276590	20277574	6327	+	LTR5B	ERVK	0	0	0	0	0	0	624	NA	NA
ERVK|LTR5B|chr9:87784942-87785932|-	chr9	87784942	87785932	6317	-	LTR5B	ERVK	0	0	0	0	0	0	625	NA	NA
ERVK|LTR5B|chr3:118539849-118540839|-	chr3	118539849	118540839	6344	-	LTR5B	ERVK	0	0	0	0	0	0	626	NA	NA
ERVK|LTR5B|chr18:50404194-50405171|-	chr18	50404194	50405171	5860	-	LTR5B	ERVK	0	0	0	0	0	0	627	NA	NA
ERVK|LTR5B|chr18_GL383567v1_alt:112001-112978|-	chr18_GL383567v1_alt	112001	112978	6198	-	LTR5B	ERVK	0	0	0	0	0	0	628	NA	NA
ERVK|LTR5B|chr1:165092582-165093558|+	chr1	165092582	165093558	6461	+	LTR5B	ERVK	0	0	0	0	0	0	629	NA	NA
ERVK|LTR5B|chr10:121929934-121930905|-	chr10	121929934	121930905	6096	-	LTR5B	ERVK	0	1	0	0	0	0	630	NA	NA
ERVK|LTR5B|chr1:66591567-66592553|-	chr1	66591567	66592553	6019	-	LTR5B	ERVK	0	0	0	0	0	0	631	NA	NA
ERVK|LTR5B|chr6:131478657-131479644|+	chr6	131478657	131479644	6331	+	LTR5B	ERVK	0	0	0	0	0	0	632	NA	NA
ERVK|LTR5B|chr18:46088309-46089299|+	chr18	46088309	46089299	6316	+	LTR5B	ERVK	0	1	0	0	0	0	633	NA	NA
ERVK|LTR5B|chr1:173474424-173475408|+	chr1	173474424	173475408	5753	+	LTR5B	ERVK	0	1	0	0	0	0	634	NA	NA
ERVK|LTR5B|chr14:103524915-103525904|-	chr14	103524915	103525904	6423	-	LTR5B	ERVK	0	0	0	0	0	0	635	NA	NA
ERVK|LTR5B|chr3:183520352-183521348|-	chr3	183520352	183521348	6317	-	LTR5B	ERVK	0	0	0	0	0	0	636	NA	NA
ERVK|LTR5B|chr12:73347933-73348922|-	chr12	73347933	73348922	6028	-	LTR5B	ERVK	0	0	0	0	0	0	637	NA	NA
ERVK|LTR5B|chr1:9001819-9002808|+	chr1	9001819	9002808	6596	+	LTR5B	ERVK	0	1	0	0	0	0	638	NA	NA
ERVK|LTR5B|chr16:29740240-29741225|+	chr16	29740240	29741225	6251	+	LTR5B	ERVK	0	1	0	0	0	0	639	NA	NA
ERVK|LTR5B|chr5:157034003-157034984|-	chr5	157034003	157034984	6456	-	LTR5B	ERVK	0	1	1	0	0	0	640	NA	NA
ERVK|LTR5B|chr5:151426154-151427141|-	chr5	151426154	151427141	6641	-	LTR5B	ERVK	0	0	0	0	0	0	641	NA	NA
ERVK|LTR5B|chr5:149942472-149943464|-	chr5	149942472	149943464	6209	-	LTR5B	ERVK	0	0	0	0	0	0	642	NA	NA
ERVK|LTR5B|chr19:51924894-51925884|+	chr19	51924894	51925884	6002	+	LTR5B	ERVK	0	1	0	0	0	0	643	NA	NA
ERVK|LTR5B|chr1:20030027-20031015|-	chr1	20030027	20031015	6058	-	LTR5B	ERVK	0	0	0	0	0	0	644	NA	NA
ERVK|LTR5B|chr19:51957781-51958776|+	chr19	51957781	51958776	6179	+	LTR5B	ERVK	0	0	0	0	0	0	645	NA	NA
ERVK|LTR5B|chr19:51960242-51961231|-	chr19	51960242	51961231	6354	-	LTR5B	ERVK	0	1	0	0	0	1	646	NA	NA
ERVK|LTR5B|chr5:43058134-43059111|+	chr5	43058134	43059111	6187	+	LTR5B	ERVK	0	0	0	0	0	0	647	NA	NA
ERVK|LTR5B|chr19:53443774-53444761|+	chr19	53443774	53444761	6245	+	LTR5B	ERVK	0	1	0	0	0	0	648	NA	NA
ERVK|LTR5B|chr15_KI270848v1_alt:181877-182864|-	chr15_KI270848v1_alt	181877	182864	6267	-	LTR5B	ERVK	0	0	0	0	0	0	649	NA	NA
ERVK|LTR5B|chr15:23081716-23082703|-	chr15	23081716	23082703	6267	-	LTR5B	ERVK	0	1	0	0	0	0	650	NA	NA
ERVK|LTR5B|chr15_KI270906v1_alt:51226-52213|-	chr15_KI270906v1_alt	51226	52213	6267	-	LTR5B	ERVK	0	0	0	0	0	0	651	NA	NA
ERVK|LTR5B|chr1:46395863-46396842|-	chr1	46395863	46396842	6227	-	LTR5B	ERVK	0	0	0	0	0	0	652	NA	NA
ERVK|LTR5B|chr20:3022939-3023895|+	chr20	3022939	3023895	5738	+	LTR5B	ERVK	0	1	0	0	0	0	653	NA	NA
ERVK|LTR5B|chr2:227722204-227723197|-	chr2	227722204	227723197	6043	-	LTR5B	ERVK	0	0	0	0	0	0	654	NA	NA
ERVK|LTR5B|chr19:51868707-51869699|+	chr19	51868707	51869699	6049	+	LTR5B	ERVK	0	0	0	0	0	0	655	NA	NA
ERVK|LTR5B|chr6_GL000256v2_alt:4570917-4571912|-	chr6_GL000256v2_alt	4570917	4571912	6345	-	LTR5B	ERVK	0	0	0	0	0	0	656	NA	NA
ERVK|LTR5B|chr6_GL000251v2_alt:4533731-4534726|-	chr6_GL000251v2_alt	4533731	4534726	6317	-	LTR5B	ERVK	0	0	0	0	0	0	657	NA	NA
ERVK|LTR5B|chr6_GL000250v2_alt:4426560-4427557|-	chr6_GL000250v2_alt	4426560	4427557	6251	-	LTR5B	ERVK	0	0	0	0	0	0	658	NA	NA
ERVK|LTR5B|chr6:33121937-33122934|-	chr6	33121937	33122934	6278	-	LTR5B	ERVK	0	1	0	0	0	0	659	NA	NA
ERVK|LTR5B|chr6_GL000255v2_alt:4316622-4317619|-	chr6_GL000255v2_alt	4316622	4317619	6297	-	LTR5B	ERVK	0	0	0	0	0	0	660	NA	NA
ERVK|LTR5B|chr6_GL000253v2_alt:4541691-4542688|-	chr6_GL000253v2_alt	4541691	4542688	6297	-	LTR5B	ERVK	0	0	0	0	0	0	661	NA	NA
ERVK|LTR5B|chr6:24661817-24662791|+	chr6	24661817	24662791	5968	+	LTR5B	ERVK	0	1	0	0	0	0	662	NA	NA
ERVK|LTR5B|chr5:95811014-95811999|+	chr5	95811014	95811999	6355	+	LTR5B	ERVK	0	0	0	0	0	0	663	NA	NA
ERVK|LTR5B|chr19:19961588-19962582|+	chr19	19961588	19962582	6284	+	LTR5B	ERVK	0	0	0	0	0	0	664	NA	NA
ERVK|LTR5B|chr19:53027907-53028880|-	chr19	53027907	53028880	6075	-	LTR5B	ERVK	0	0	0	0	0	0	665	NA	NA
ERVK|LTR5B|chrX:87972051-87973043|+	chrX	87972051	87973043	6247	+	LTR5B	ERVK	0	0	0	0	0	0	666	NA	NA
ERVK|LTR5B|chr7:125939712-125940692|+	chr7	125939712	125940692	6156	+	LTR5B	ERVK	0	0	0	0	0	0	667	NA	NA
ERVK|LTR5B|chr19:51921150-51922137|+	chr19	51921150	51922137	6161	+	LTR5B	ERVK	0	1	0	0	0	0	668	NA	NA
ERVK|LTR5B|chr1:39504600-39505581|-	chr1	39504600	39505581	6163	-	LTR5B	ERVK	0	0	0	0	0	0	669	NA	NA
ERVK|LTR5B|chr19:37501744-37502718|-	chr19	37501744	37502718	6111	-	LTR5B	ERVK	0	1	0	0	0	0	670	NA	NA
ERVK|LTR5B|chr3:112152008-112153000|-	chr3	112152008	112153000	6260	-	LTR5B	ERVK	0	0	0	0	0	0	671	NA	NA
ERVK|LTR5B|chr19:57556707-57557700|+	chr19	57556707	57557700	6400	+	LTR5B	ERVK	0	0	0	0	0	0	672	NA	NA
ERVK|LTR5B|chr22:39011515-39012506|-	chr22	39011515	39012506	6580	-	LTR5B	ERVK	0	1	0	0	0	0	673	NA	NA
ERVK|LTR5B|chr17:30594443-30595338|-	chr17	30594443	30595338	5636	-	LTR5B	ERVK	0	1	0	0	0	0	674	NA	NA
ERVK|LTR5B|chr5:43077021-43078006|-	chr5	43077021	43078006	6267	-	LTR5B	ERVK	1	1	0	0	0	0	675	NA	NA
ERVK|LTR5B|chr6:26641491-26642501|+	chr6	26641491	26642501	6012	+	LTR5B	ERVK	0	1	0	0	0	0	676	NA	NA
ERVK|LTR5B|chr19:44053109-44054098|-	chr19	44053109	44054098	6188	-	LTR5B	ERVK	0	0	0	0	0	0	677	NA	NA
ERVK|LTR5B|chr19:44639053-44640041|+	chr19	44639053	44640041	6441	+	LTR5B	ERVK	0	0	0	0	0	0	678	NA	NA
ERVK|LTR5B|chrX:26525466-26526440|-	chrX	26525466	26526440	5888	-	LTR5B	ERVK	0	1	0	0	0	0	679	NA	NA
ERVK|LTR5B|chr10:16249997-16250977|+	chr10	16249997	16250977	6113	+	LTR5B	ERVK	0	1	0	0	0	0	680	NA	NA
ERVK|LTR5B|chr1:225226602-225227591|-	chr1	225226602	225227591	6230	-	LTR5B	ERVK	0	1	0	0	0	0	681	NA	NA
ERVK|LTR5B|chr20:36967835-36968806|+	chr20	36967835	36968806	6249	+	LTR5B	ERVK	0	0	0	0	0	0	682	NA	NA
ERVK|LTR5B|chr20:25550342-25551333|-	chr20	25550342	25551333	6554	-	LTR5B	ERVK	0	1	0	0	0	0	683	NA	NA
ERVK|LTR5B|chr19:9784065-9785035|-	chr19	9784065	9785035	5789	-	LTR5B	ERVK	1	1	0	0	0	1	684	NA	NA
ERVK|LTR5B|chr9:138132948-138133926|+	chr9	138132948	138133926	6388	+	LTR5B	ERVK	0	0	0	0	0	0	685	NA	NA
ERVK|LTR5B|chr18:90213-91194|-	chr18	90213	91194	6377	-	LTR5B	ERVK	0	0	0	0	0	0	686	NA	NA
ERVK|LTR5B|chr9:136780313-136781296|-	chr9	136780313	136781296	6274	-	LTR5B	ERVK	0	1	0	0	0	0	687	NA	NA
ERVK|LTR5B|chr9:136788797-136789776|-	chr9	136788797	136789776	6413	-	LTR5B	ERVK	0	1	0	0	0	0	688	NA	NA
ERVK|LTR5B|chr19:52944581-52945561|-	chr19	52944581	52945561	5814	-	LTR5B	ERVK	0	1	0	0	0	0	689	NA	NA
ERVK|LTR5B|chr3:196962040-196963050|+	chr3	196962040	196963050	6190	+	LTR5B	ERVK	0	1	0	0	0	0	690	NA	NA
ERVK|LTR5B|chr17:19519710-19520714|+	chr17	19519710	19520714	5874	+	LTR5B	ERVK	0	1	0	0	0	0	691	NA	NA
ERVK|LTR5B|chr19:35129352-35130347|+	chr19	35129352	35130347	6585	+	LTR5B	ERVK	0	0	0	0	0	0	692	NA	NA
ERVK|LTR5B|chr13:110837233-110838214|-	chr13	110837233	110838214	5897	-	LTR5B	ERVK	0	0	0	0	0	0	693	NA	NA
ERVK|LTR5B|chr6:10583933-10584906|-	chr6	10583933	10584906	5576	-	LTR5B	ERVK	0	0	0	0	0	0	694	NA	NA
ERVK|LTR5B|chr20:34158607-34159549|+	chr20	34158607	34159549	5777	+	LTR5B	ERVK	0	1	0	0	0	0	695	NA	NA
ERVK|LTR5B|chr19:52936054-52937035|+	chr19	52936054	52937035	5433	+	LTR5B	ERVK	0	0	0	0	0	0	696	NA	NA
ERVK|LTR5B|chr19:19955502-19956488|+	chr19	19955502	19956488	5652	+	LTR5B	ERVK	0	0	0	0	0	0	697	NA	NA
ERVK|LTR5B|chr20:34135593-34136578|+	chr20	34135593	34136578	5656	+	LTR5B	ERVK	1	1	0	0	0	0	698	NA	NA
ERVK|LTR5B|chr19:48891606-48892494|-	chr19	48891606	48892494	5186	-	LTR5B	ERVK	0	1	0	0	0	0	699	NA	NA
ERVK|LTR5B|chr17:7159071-7160057|+	chr17	7159071	7160057	5868	+	LTR5B	ERVK	0	0	0	0	0	0	700	NA	NA
ERVK|LTR5B|chr17:18302963-18303938|+	chr17	18302963	18303938	5321	+	LTR5B	ERVK	0	1	0	0	0	0	701	NA	NA
ERVK|LTR5B|chr3:38135236-38136292|-	chr3	38135236	38136292	6073	-	LTR5B	ERVK	0	1	0	0	0	0	702	NA	NA
ERVK|LTR5B|chr19:39688348-39689354|-	chr19	39688348	39689354	6176	-	LTR5B	ERVK	0	0	0	0	0	0	703	NA	NA
ERVK|LTR5B|chr10:47396849-47397838|-	chr10	47396849	47397838	6125	-	LTR5B	ERVK	0	0	0	0	0	0	704	NA	NA
ERVK|LTR5B|chr16:35628808-35629805|+	chr16	35628808	35629805	6061	+	LTR5B	ERVK	0	0	0	0	0	0	705	NA	NA
ERVK|LTR5B|chr19:11889617-11890605|-	chr19	11889617	11890605	6521	-	LTR5B	ERVK	0	1	0	0	0	0	706	NA	NA
ERVK|LTR5B|chr16:35204577-35205582|+	chr16	35204577	35205582	6372	+	LTR5B	ERVK	0	1	0	0	0	0	707	NA	NA
ERVK|LTR5B|chr19:55717907-55718885|+	chr19	55717907	55718885	6486	+	LTR5B	ERVK	0	1	0	0	0	0	708	NA	NA
ERVK|LTR5B|chr16:2927738-2928722|-	chr16	2927738	2928722	6447	-	LTR5B	ERVK	1	0	0	0	0	0	709	NA	NA
ERVK|LTR5B|chr2:208256756-208257743|-	chr2	208256756	208257743	6523	-	LTR5B	ERVK	0	1	0	0	0	0	710	NA	NA
ERVK|LTR5B|chr19:53363800-53364791|+	chr19	53363800	53364791	6549	+	LTR5B	ERVK	0	1	0	0	0	0	711	NA	NA
ERVK|LTR5B|chr1:247582009-247582998|+	chr1	247582009	247582998	6228	+	LTR5B	ERVK	0	1	0	0	0	0	712	NA	NA
ERVK|LTR5B|chr20:34424998-34425992|+	chr20	34424998	34425992	6423	+	LTR5B	ERVK	0	1	0	0	0	0	713	NA	NA
ERVK|LTR5B|chr6:150861465-150862438|+	chr6	150861465	150862438	6300	+	LTR5B	ERVK	0	1	0	0	0	0	714	NA	NA
ERVK|LTR5B|chr1:3750400-3751390|+	chr1	3750400	3751390	6287	+	LTR5B	ERVK	0	0	0	0	0	0	715	NA	NA
ERVK|LTR5B|chr8:143067471-143068456|-	chr8	143067471	143068456	6436	-	LTR5B	ERVK	0	0	0	0	0	0	716	NA	NA
ERVK|LTR5B|chr8_KI270817v1_alt:57775-58760|-	chr8_KI270817v1_alt	57775	58760	6579	-	LTR5B	ERVK	0	0	0	0	0	0	717	NA	NA
ERVK|LTR5B|chr19:53459937-53460913|-	chr19	53459937	53460913	6345	-	LTR5B	ERVK	0	0	0	0	0	0	718	NA	NA
ERVK|LTR5B|chrX:48555522-48556520|-	chrX	48555522	48556520	6682	-	LTR5B	ERVK	0	1	0	0	0	0	719	NA	NA
ERVK|LTR5B|chr19:57828962-57829955|+	chr19	57828962	57829955	6286	+	LTR5B	ERVK	0	1	1	1	1	0	720	NA	NA
ERVK|LTR5B|chr4:87746311-87747305|-	chr4	87746311	87747305	6119	-	LTR5B	ERVK	0	0	0	0	0	0	721	NA	NA
ERVK|LTR5B|chr19:9789357-9790296|-	chr19	9789357	9790296	5623	-	LTR5B	ERVK	0	0	0	0	0	0	722	NA	NA
ERVK|LTR5B|chr4:165073131-165074121|+	chr4	165073131	165074121	6552	+	LTR5B	ERVK	0	0	0	0	0	0	723	NA	NA
ERVK|LTR5B|chr16:387823-388797|-	chr16	387823	388797	6184	-	LTR5B	ERVK	0	0	0	0	0	0	724	NA	NA
ERVK|LTR5B|chr9:136796532-136797430|+	chr9	136796532	136797430	5179	+	LTR5B	ERVK	1	1	0	0	0	0	725	NA	NA
ERVK|LTR5B|chr9:32950333-32951317|+	chr9	32950333	32951317	6489	+	LTR5B	ERVK	0	0	0	0	0	0	726	NA	NA
ERVK|LTR5B|chr17:6646382-6647360|+	chr17	6646382	6647360	6199	+	LTR5B	ERVK	0	1	0	0	0	0	727	NA	NA
ERVK|LTR5B|chr19:52847054-52848043|+	chr19	52847054	52848043	6363	+	LTR5B	ERVK	0	1	0	0	0	0	728	NA	NA
ERVK|LTR5B|chr20:34252111-34253095|-	chr20	34252111	34253095	6570	-	LTR5B	ERVK	1	0	0	0	0	0	729	NA	NA
ERVK|LTR5B|chr4:2021349-2022342|+	chr4	2021349	2022342	6633	+	LTR5B	ERVK	0	0	0	0	0	0	730	NA	NA
ERVK|LTR5B|chr20:811835-812820|-	chr20	811835	812820	6453	-	LTR5B	ERVK	0	0	0	0	0	0	731	NA	NA
ERVK|LTR5B|chr19:56686021-56687004|-	chr19	56686021	56687004	6744	-	LTR5B	ERVK	0	0	0	0	0	0	732	NA	NA
ERVK|LTR5B|chr9:90166242-90167262|+	chr9	90166242	90167262	6097	+	LTR5B	ERVK	0	0	0	0	0	0	733	NA	NA
ERVK|LTR5B|chr19:53468334-53469326|-	chr19	53468334	53469326	6751	-	LTR5B	ERVK	0	0	0	0	0	0	734	NA	NA
ERVK|LTR5B|chr19_GL383573v1_alt:304834-305823|+	chr19_GL383573v1_alt	304834	305823	6346	+	LTR5B	ERVK	0	0	0	0	0	0	735	NA	NA
ERVK|LTR5B|chr19:20961558-20962547|+	chr19	20961558	20962547	6346	+	LTR5B	ERVK	0	0	0	0	0	0	736	NA	NA
ERVK|LTR5B|chr1:160946903-160947898|-	chr1	160946903	160947898	6885	-	LTR5B	ERVK	0	1	0	0	0	0	737	NA	NA
ERVK|LTR5B|chrX:149626518-149627509|-	chrX	149626518	149627509	6628	-	LTR5B	ERVK	0	1	0	0	0	0	738	NA	NA
ERVK|LTR5B|chr15:79935247-79936240|-	chr15	79935247	79936240	6578	-	LTR5B	ERVK	0	0	0	0	0	0	739	NA	NA
ERVK|LTR5B|chr2:218311249-218312230|-	chr2	218311249	218312230	6539	-	LTR5B	ERVK	0	1	0	1	0	0	740	NA	NA
ERVK|LTR5B|chr8:144410230-144411259|+	chr8	144410230	144411259	6057	+	LTR5B	ERVK	0	1	0	0	0	0	741	NA	NA
ERVK|LTR5B|chr19:46768371-46769368|+	chr19	46768371	46769368	6943	+	LTR5B	ERVK	1	0	0	0	0	0	742	NA	NA
ERVK|LTR5B|chr5:115346573-115347566|+	chr5	115346573	115347566	6603	+	LTR5B	ERVK	0	0	0	0	0	0	743	NA	NA
ERVK|LTR5B|chr19:40922203-40923191|-	chr19	40922203	40923191	6586	-	LTR5B	ERVK	0	0	0	0	0	0	744	NA	NA
ERVK|LTR5B|chr3:45756790-45757724|-	chr3	45756790	45757724	6303	-	LTR5B	ERVK	0	0	0	0	0	0	745	NA	NA
ERVK|LTR5B|chr10:6164484-6165457|-	chr10	6164484	6165457	5831	-	LTR5B	ERVK	0	0	0	0	0	0	746	NA	NA
ERVK|LTR5B|chr10:4902956-4903956|-	chr10	4902956	4903956	6542	-	LTR5B	ERVK	0	0	0	0	0	0	747	NA	NA
ERVK|LTR5B|chr11:93744696-93745652|-	chr11	93744696	93745652	6735	-	LTR5B	ERVK	0	1	0	0	0	0	748	NA	NA
ERVK|LTR5B|chr1:109766615-109767614|+	chr1	109766615	109767614	6470	+	LTR5B	ERVK	0	1	0	0	0	0	749	NA	NA
ERVK|LTR5B|chr11:201715-202704|+	chr11	201715	202704	6237	+	LTR5B	ERVK	0	1	0	0	0	0	750	NA	NA
ERVK|LTR5B|chr2:142695090-142696086|-	chr2	142695090	142696086	6443	-	LTR5B	ERVK	0	1	0	0	0	0	751	NA	NA
ERVK|LTR5B|chr15:78221051-78222039|-	chr15	78221051	78222039	6568	-	LTR5B	ERVK	0	0	0	0	0	0	752	NA	NA
ERVK|LTR5B|chr4:135538047-135539039|+	chr4	135538047	135539039	6270	+	LTR5B	ERVK	0	0	0	0	0	0	753	NA	NA
ERVK|LTR5B|chr1:227606015-227607021|-	chr1	227606015	227607021	6903	-	LTR5B	ERVK	0	0	1	0	0	1	754	NA	NA
ERVK|LTR5B|chr19:15782596-15783593|-	chr19	15782596	15783593	6625	-	LTR5B	ERVK	0	0	0	0	0	0	755	NA	NA
ERVK|LTR5B|chr4:107728698-107729703|-	chr4	107728698	107729703	6532	-	LTR5B	ERVK	0	1	0	0	0	0	756	NA	NA
ERVK|LTR5B|chr11:60759107-60760105|+	chr11	60759107	60760105	6702	+	LTR5B	ERVK	0	1	0	0	0	0	757	NA	NA
ERVK|LTR5B|chr11:65522788-65523765|+	chr11	65522788	65523765	6568	+	LTR5B	ERVK	0	0	0	0	0	0	758	NA	NA
ERVK|LTR5B|chr9:84367443-84368439|-	chr9	84367443	84368439	6620	-	LTR5B	ERVK	0	1	0	0	0	0	759	NA	NA
ERVK|LTR5B|chr14:45393581-45394566|+	chr14	45393581	45394566	6153	+	LTR5B	ERVK	0	0	1	0	0	0	760	NA	NA
ERVK|LTR5B|chr8:142968679-142969679|-	chr8	142968679	142969679	6260	-	LTR5B	ERVK	0	0	0	0	0	0	761	NA	NA
ERVK|LTR5B|chrY:1899478-1900433|-	chrY	1899478	1900433	5918	-	LTR5B	ERVK	0	0	0	0	0	0	762	NA	NA
ERVK|LTR5B|chrX:1899478-1900433|-	chrX	1899478	1900433	5918	-	LTR5B	ERVK	0	0	0	0	0	0	763	NA	NA
ERVK|LTR5B|chr14:105732433-105733432|+	chr14	105732433	105733432	6214	+	LTR5B	ERVK	0	0	0	0	0	0	764	NA	NA
ERVK|LTR5B|chr14_KI270846v1_alt:200202-201201|+	chr14_KI270846v1_alt	200202	201201	6214	+	LTR5B	ERVK	0	0	0	0	0	0	765	NA	NA
ERVK|LTR5B|chr9:137116359-137117229|+	chr9	137116359	137117229	5549	+	LTR5B	ERVK	1	1	0	0	0	0	766	NA	NA
ERVK|LTR5B|chr22:21093339-21094329|+	chr22	21093339	21094329	7419	+	LTR5B	ERVK	0	1	0	0	0	0	767	NA	NA
ERVK|LTR5B|chr3:42811190-42812187|+	chr3	42811190	42812187	7360	+	LTR5B	ERVK	0	1	0	1	0	1	768	NA	NA
ERVK|LTR5B|chr19:40822623-40823609|+	chr19	40822623	40823609	7224	+	LTR5B	ERVK	0	0	0	0	0	0	769	NA	NA
ERVK|LTR5B|chr22:23537739-23538729|+	chr22	23537739	23538729	7295	+	LTR5B	ERVK	0	1	0	0	1	1	770	NA	NA
ERVK|LTR5B|chr1:151872508-151873495|+	chr1	151872508	151873495	7104	+	LTR5B	ERVK	0	1	0	0	0	0	771	NA	NA
ERVK|LTR5B|chr4:49029101-49030097|+	chr4	49029101	49030097	7376	+	LTR5B	ERVK	0	1	0	0	0	0	772	NA	NA
ERVK|LTR5B|chr15:90973106-90974068|+	chr15	90973106	90974068	6785	+	LTR5B	ERVK	0	1	0	0	0	0	773	NA	NA
ERVK|LTR5B|chr21:32996299-32997287|+	chr21	32996299	32997287	7457	+	LTR5B	ERVK	0	0	0	0	0	0	774	NA	NA
ERVK|LTR5B|chr4:134045986-134046985|-	chr4	134045986	134046985	7224	-	LTR5B	ERVK	0	1	1	0	0	0	775	NA	NA
ERVK|LTR5B|chr8:139050124-139051123|+	chr8	139050124	139051123	7344	+	LTR5B	ERVK	0	1	0	0	0	0	776	NA	NA
ERVK|LTR5B|chr8:139048885-139049879|-	chr8	139048885	139049879	7071	-	LTR5B	ERVK	0	0	0	0	0	0	777	NA	NA
ERVK|LTR5B|chr3:110367052-110368048|+	chr3	110367052	110368048	7089	+	LTR5B	ERVK	0	0	0	0	0	0	778	NA	NA
ERVK|LTR5B|chr5:157685957-157686925|-	chr5	157685957	157686925	7057	-	LTR5B	ERVK	0	0	0	0	0	0	779	NA	NA
ERVK|LTR5B|chr1:238762294-238763288|-	chr1	238762294	238763288	7387	-	LTR5B	ERVK	0	0	0	0	0	0	780	NA	NA
ERVK|LTR5B|chr7:73749695-73750685|-	chr7	73749695	73750685	7180	-	LTR5B	ERVK	0	0	0	0	0	0	781	NA	NA
ERVK|LTR5B|chrY:1292287-1293203|-	chrY	1292287	1293203	5309	-	LTR5B	ERVK	0	0	0	0	0	0	782	NA	NA
ERVK|LTR5B|chrX:1292287-1293203|-	chrX	1292287	1293203	5309	-	LTR5B	ERVK	0	0	0	0	0	0	783	NA	NA
ERVK|LTR5B|chr5:37671896-37672890|+	chr5	37671896	37672890	7372	+	LTR5B	ERVK	0	1	0	0	0	0	784	NA	NA
ERVK|LTR5B|chr1:111361415-111362383|-	chr1	111361415	111362383	7178	-	LTR5B	ERVK	0	1	0	0	0	0	785	NA	NA
ERVK|LTR5B|chr4:241199-242201|+	chr4	241199	242201	7488	+	LTR5B	ERVK	0	1	1	0	1	0	786	NA	NA
ERVK|LTR5B|chr10:87266812-87267810|+	chr10	87266812	87267810	7385	+	LTR5B	ERVK	0	1	0	0	0	0	787	NA	NA
ERVK|LTR5B|chr10:79744592-79745590|+	chr10	79744592	79745590	7181	+	LTR5B	ERVK	0	1	0	0	0	0	788	NA	NA
ERVK|LTR5B|chr10:87470165-87471163|-	chr10	87470165	87471163	7280	-	LTR5B	ERVK	0	0	0	0	0	0	789	NA	NA
ERVK|LTR5B|chr10:125940080-125941073|-	chr10	125940080	125941073	7393	-	LTR5B	ERVK	0	0	0	0	0	0	790	NA	NA
ERVK|LTR5B|chr1:99793554-99794555|-	chr1	99793554	99794555	8439	-	LTR5B	ERVK	0	1	0	0	0	0	791	NA	NA
ERVK|LTR5B|chr20:56211780-56212781|-	chr20	56211780	56212781	7670	-	LTR5B	ERVK	0	0	0	0	0	0	792	NA	NA
ERVK|LTR5B|chr6:42902632-42903629|-	chr6	42902632	42903629	7599	-	LTR5B	ERVK	0	0	0	0	0	0	793	NA	NA
ERVK|LTR5B|chr6:42893670-42894666|-	chr6	42893670	42894666	7663	-	LTR5B	ERVK	0	1	0	0	0	0	794	NA	NA
ERVK|LTR5B|chr12:42329777-42330700|-	chr12	42329777	42330700	8260	-	LTR5B	ERVK	0	0	0	0	0	0	795	NA	NA
ERVK|LTR5B|chr5:80111745-80112653|+	chr5	80111745	80112653	6957	+	LTR5B	ERVK	0	1	0	0	0	0	796	NA	NA
ERVK|LTR5B|chr2:88866498-88867490|-	chr2	88866498	88867490	7780	-	LTR5B	ERVK	0	1	0	0	0	0	797	NA	NA
ERVK|LTR5B|chr3:98316138-98317116|-	chr3	98316138	98317116	7278	-	LTR5B	ERVK	0	0	0	0	0	0	798	NA	NA
ERVK|LTR5B|chr19:9676797-9677759|-	chr19	9676797	9677759	7246	-	LTR5B	ERVK	0	0	0	0	0	0	799	NA	NA
ERVK|LTR5B|chr14_KI270846v1_alt:938957-939918|-	chr14_KI270846v1_alt	938957	939918	7682	-	LTR5B	ERVK	0	0	0	0	0	0	800	NA	NA
ERVK|LTR5B|chr14:106447278-106448239|-	chr14	106447278	106448239	7292	-	LTR5B	ERVK	0	0	0	0	0	0	801	NA	NA
ERVK|LTR5B|chr6:132720805-132721774|-	chr6	132720805	132721774	7458	-	LTR5B	ERVK	0	0	0	0	0	0	802	NA	NA
ERVK|LTR5B|chr7:79750826-79751819|-	chr7	79750826	79751819	7372	-	LTR5B	ERVK	0	0	0	0	0	0	803	NA	NA
ERVK|LTR5B|chr11:59004728-59005723|+	chr11	59004728	59005723	7568	+	LTR5B	ERVK	0	0	0	0	0	0	804	NA	NA
ERVK|LTR5B|chr9:122447928-122448924|-	chr9	122447928	122448924	7773	-	LTR5B	ERVK	0	0	0	0	0	0	805	NA	NA
ERVK|LTR5B|chrX:18979889-18980854|+	chrX	18979889	18980854	7917	+	LTR5B	ERVK	0	1	0	0	0	0	806	NA	NA
ERVK|LTR5B|chr1:166610031-166611021|-	chr1	166610031	166611021	7616	-	LTR5B	ERVK	0	1	0	0	0	0	807	NA	NA
ERVK|LTR5B|chr1:166605365-166606355|-	chr1	166605365	166606355	7845	-	LTR5B	ERVK	0	1	0	0	0	0	808	NA	NA
ERVK|LTR5B|chr5:1567391-1568346|-	chr5	1567391	1568346	7149	-	LTR5B	ERVK	1	1	0	0	0	0	809	NA	NA
ERVK|LTR5B|chrX:55835212-55836208|-	chrX	55835212	55836208	7653	-	LTR5B	ERVK	0	1	0	0	0	0	810	NA	NA
ERVK|LTR5B|chr2:1560271-1561258|-	chr2	1560271	1561258	7873	-	LTR5B	ERVK	0	0	0	0	0	0	811	NA	NA
ERVK|LTR5B|chrX:154588661-154589649|+	chrX	154588661	154589649	8253	+	LTR5B	ERVK	0	0	0	0	0	0	812	NA	NA
ERVK|LTR5B|chrX:154614774-154615762|-	chrX	154614774	154615762	8243	-	LTR5B	ERVK	0	1	0	0	0	0	813	NA	NA
ERVK|LTR5B|chrX:154608422-154609415|-	chrX	154608422	154609415	8174	-	LTR5B	ERVK	0	0	0	0	0	0	814	NA	NA
ERVK|LTR5B|chr12:75444831-75445817|+	chr12	75444831	75445817	7866	+	LTR5B	ERVK	0	0	0	0	0	0	815	NA	NA
ERVK|LTR5B|chr1:37559674-37560664|-	chr1	37559674	37560664	8190	-	LTR5B	ERVK	0	0	0	0	0	0	816	NA	NA
ERVK|LTR5B|chr1:13020997-13021988|-	chr1	13020997	13021988	7851	-	LTR5B	ERVK	0	0	0	0	0	0	817	NA	NA
ERVK|LTR5B|chr1_KI270766v1_alt:150435-151426|+	chr1_KI270766v1_alt	150435	151426	7851	+	LTR5B	ERVK	0	0	0	0	0	0	818	NA	NA
ERVK|LTR5B|chr1:13206971-13207962|+	chr1	13206971	13207962	7851	+	LTR5B	ERVK	0	0	0	0	0	0	819	NA	NA
ERVK|LTR5B|chr1:12784949-12785935|-	chr1	12784949	12785935	7601	-	LTR5B	ERVK	0	0	0	0	0	0	820	NA	NA
ERVK|LTR5B|chr1:13352735-13353726|+	chr1	13352735	13353726	7746	+	LTR5B	ERVK	0	0	0	0	0	0	821	NA	NA
ERVK|LTR5B|chr1:13361259-13362257|+	chr1	13361259	13362257	8099	+	LTR5B	ERVK	0	0	0	0	0	0	822	NA	NA
ERVK|LTR5B|chr1:13215515-13216513|+	chr1	13215515	13216513	7965	+	LTR5B	ERVK	0	0	0	0	0	0	823	NA	NA
ERVK|LTR5B|chr1:13012446-13013444|-	chr1	13012446	13013444	8041	-	LTR5B	ERVK	0	0	0	0	0	0	824	NA	NA
ERVK|LTR5B|chr1_KI270766v1_alt:158979-159977|+	chr1_KI270766v1_alt	158979	159977	8041	+	LTR5B	ERVK	0	0	0	0	0	0	825	NA	NA
ERVK|LTR5B|chr2:100269772-100270806|+	chr2	100269772	100270806	7762	+	LTR5B	ERVK	0	0	0	0	0	0	826	NA	NA
ERVK|LTR5B|chr11:71534702-71535694|+	chr11	71534702	71535694	8227	+	LTR5B	ERVK	0	0	0	0	0	0	827	NA	NA
ERVK|LTR5B|chr19:18402467-18403463|+	chr19	18402467	18403463	8349	+	LTR5B	ERVK	0	0	0	0	0	0	828	NA	NA
ERVK|LTR5B|chr13:78646801-78647787|+	chr13	78646801	78647787	7797	+	LTR5B	ERVK	0	0	0	0	0	0	829	NA	NA
ERVK|LTR5B|chr14:92819979-92820978|-	chr14	92819979	92820978	9085	-	LTR5B	ERVK	0	1	0	0	0	0	830	NA	NA
ERVK|LTR5B|chr4:162418477-162419472|+	chr4	162418477	162419472	7930	+	LTR5B	ERVK	0	0	0	0	0	0	831	NA	NA
ERVK|LTR5B|chr5:76944958-76945950|+	chr5	76944958	76945950	8389	+	LTR5B	ERVK	0	1	0	0	0	0	832	NA	NA
ERVK|LTR5B|chr1:219618578-219619569|-	chr1	219618578	219619569	7946	-	LTR5B	ERVK	0	0	0	0	0	0	833	NA	NA
ERVK|LTR5B|chr16:83879185-83880182|-	chr16	83879185	83880182	8113	-	LTR5B	ERVK	0	0	0	0	0	0	834	NA	NA
ERVK|LTR5B|chr9:113379059-113380053|-	chr9	113379059	113380053	8516	-	LTR5B	ERVK	0	0	0	0	0	0	835	NA	NA
ERVK|LTR5B|chr21:19103345-19104324|+	chr21	19103345	19104324	7624	+	LTR5B	ERVK	0	0	0	0	0	0	836	NA	NA
ERVK|LTR5B|chr6:25748482-25749478|-	chr6	25748482	25749478	8455	-	LTR5B	ERVK	0	0	0	0	0	0	837	NA	NA
ERVK|LTR5B|chr15:75323291-75324260|-	chr15	75323291	75324260	7940	-	LTR5B	ERVK	0	0	0	0	0	0	838	NA	NA
ERVK|LTR5B|chr2:218095539-218096528|+	chr2	218095539	218096528	8331	+	LTR5B	ERVK	0	0	0	0	0	0	839	NA	NA
ERVK|LTR5B|chr7:66004683-66005676|-	chr7	66004683	66005676	8096	-	LTR5B	ERVK	0	0	0	0	0	0	840	NA	NA
ERVK|LTR5B|chr14:94482205-94483210|+	chr14	94482205	94483210	8251	+	LTR5B	ERVK	0	0	0	0	0	0	841	NA	NA
ERVK|LTR5B|chr1:59938158-59939165|-	chr1	59938158	59939165	8157	-	LTR5B	ERVK	0	0	0	0	0	0	842	NA	NA
ERVK|LTR5B|chr7:102838510-102839506|+	chr7	102838510	102839506	8158	+	LTR5B	ERVK	0	0	0	0	0	0	843	NA	NA
ERVK|LTR5B|chr14:105273467-105274474|+	chr14	105273467	105274474	8252	+	LTR5B	ERVK	0	0	0	0	0	0	844	NA	NA
ERVK|LTR5B|chr14_KI270846v1_alt:142968-143972|+	chr14_KI270846v1_alt	142968	143972	8253	+	LTR5B	ERVK	0	0	0	0	0	0	845	NA	NA
ERVK|LTR5B|chr14:105675199-105676203|+	chr14	105675199	105676203	8253	+	LTR5B	ERVK	0	1	0	0	0	0	846	NA	NA
ERVK|LTR5B|chr14_KI270846v1_alt:21874-22802|+	chr14_KI270846v1_alt	21874	22802	7477	+	LTR5B	ERVK	0	0	0	0	0	0	847	NA	NA
ERVK|LTR5B|chr14:105554876-105555804|+	chr14	105554876	105555804	7477	+	LTR5B	ERVK	0	0	0	0	0	0	848	NA	NA
ERVK|LTR5B|chr5:115448386-115449373|+	chr5	115448386	115449373	8102	+	LTR5B	ERVK	0	0	0	0	0	0	849	NA	NA
ERVK|LTR5B|chr3:132648796-132649792|+	chr3	132648796	132649792	8051	+	LTR5B	ERVK	0	1	0	0	0	0	850	NA	NA
ERVK|LTR5B|chr5:150990479-150991473|-	chr5	150990479	150991473	8131	-	LTR5B	ERVK	0	0	0	0	0	0	851	NA	NA
ERVK|LTR5B|chr1:198129683-198130677|-	chr1	198129683	198130677	8177	-	LTR5B	ERVK	0	0	0	0	0	0	852	NA	NA
ERVK|LTR5B|chr20:63659689-63660674|-	chr20	63659689	63660674	8246	-	LTR5B	ERVK	0	0	0	0	0	0	853	NA	NA
ERVK|LTR5B|chr12:126958677-126959664|-	chr12	126958677	126959664	7802	-	LTR5B	ERVK	0	0	0	0	0	0	854	NA	NA
ERVK|LTR5B|chr14:24024298-24025286|-	chr14	24024298	24025286	8164	-	LTR5B	ERVK	0	1	0	0	0	0	855	NA	NA
ERVK|LTR5B|chr14:23981493-23982489|-	chr14	23981493	23982489	8197	-	LTR5B	ERVK	0	1	0	0	0	0	856	NA	NA
ERVK|LTR5B|chr9:5082035-5082999|-	chr9	5082035	5082999	7711	-	LTR5B	ERVK	0	0	0	0	0	0	857	NA	NA
ERVK|LTR5B|chr2:152769077-152770072|-	chr2	152769077	152770072	8045	-	LTR5B	ERVK	0	0	0	0	0	0	858	NA	NA
ERVK|LTR5B|chr1:59914344-59915366|+	chr1	59914344	59915366	7737	+	LTR5B	ERVK	0	0	0	0	0	0	859	NA	NA
ERVK|LTR5B|chr20:15946665-15947661|-	chr20	15946665	15947661	8185	-	LTR5B	ERVK	0	0	0	0	0	0	860	NA	NA
ERVK|LTR5B|chr5:78909365-78910363|+	chr5	78909365	78910363	8825	+	LTR5B	ERVK	0	1	0	0	0	0	861	NA	NA
ERVK|LTR5B|chr2:37750591-37751580|+	chr2	37750591	37751580	8086	+	LTR5B	ERVK	0	1	0	0	0	0	862	NA	NA
ERVK|LTR5B|chr22_KI270736v1_random:22111-23100|+	chr22_KI270736v1_random	22111	23100	8245	+	LTR5B	ERVK	0	1	0	0	0	0	863	NA	NA
ERVK|LTR5B|chr11:4460467-4461473|-	chr11	4460467	4461473	8224	-	LTR5B	ERVK	0	0	0	0	0	0	864	NA	NA
ERVK|LTR5B|chr11:59136290-59137263|+	chr11	59136290	59137263	7413	+	LTR5B	ERVK	0	0	1	1	0	0	865	NA	NA
ERVK|LTR5B|chr11:62215948-62216939|+	chr11	62215948	62216939	8175	+	LTR5B	ERVK	0	0	0	0	1	1	866	NA	NA
ERVK|LTR5B|chr3:183510923-183511927|-	chr3	183510923	183511927	8527	-	LTR5B	ERVK	0	0	0	0	0	0	867	NA	NA
ERVK|LTR5B|chr4:64355877-64356868|+	chr4	64355877	64356868	7794	+	LTR5B	ERVK	0	0	0	0	0	0	868	NA	NA
ERVK|LTR5B|chr20:5885005-5885997|+	chr20	5885005	5885997	8281	+	LTR5B	ERVK	0	0	0	0	0	0	869	NA	NA
ERVK|LTR5B|chr11:56618317-56619311|-	chr11	56618317	56619311	8081	-	LTR5B	ERVK	0	0	0	0	0	0	870	NA	NA
ERVK|LTR5B|chr4:75286595-75287589|-	chr4	75286595	75287589	8187	-	LTR5B	ERVK	0	0	0	0	0	0	871	NA	NA
ERVK|LTR5B|chr6:75704078-75705095|-	chr6	75704078	75705095	7960	-	LTR5B	ERVK	0	1	0	0	0	0	872	NA	NA
ERVK|LTR5B|chr11:56718657-56719681|+	chr11	56718657	56719681	7703	+	LTR5B	ERVK	0	0	0	0	0	0	873	NA	NA
ERVK|LTR5B|chr11_JH159137v1_alt:36499-37523|+	chr11_JH159137v1_alt	36499	37523	7703	+	LTR5B	ERVK	0	0	0	0	0	0	874	NA	NA
ERVK|LTR5B|chr7:143996125-143997139|-	chr7	143996125	143997139	7755	-	LTR5B	ERVK	0	0	0	0	0	0	875	NA	NA
ERVK|LTR5B|chr3:27531244-27532269|+	chr3	27531244	27532269	8085	+	LTR5B	ERVK	0	1	0	0	0	0	876	NA	NA
ERVK|LTR5B|chr4:166093062-166094086|-	chr4	166093062	166094086	7990	-	LTR5B	ERVK	0	0	0	0	0	0	877	NA	NA
ERVK|LTR5B|chr9:64902285-64903296|-	chr9	64902285	64903296	7404	-	LTR5B	ERVK	0	0	0	0	0	0	878	NA	NA
ERVK|LTR5B|chr9:40781490-40782501|-	chr9	40781490	40782501	7367	-	LTR5B	ERVK	0	0	0	0	0	0	879	NA	NA
ERVK|LTR5B|chr21:13023724-13024739|+	chr21	13023724	13024739	7492	+	LTR5B	ERVK	0	0	0	0	0	0	880	NA	NA
ERVK|LTR5B|chr18:15343746-15344757|-	chr18	15343746	15344757	7456	-	LTR5B	ERVK	0	0	0	0	0	0	881	NA	NA
ERVK|LTR5B|chr22:16118172-16119187|+	chr22	16118172	16119187	7457	+	LTR5B	ERVK	0	0	0	0	0	0	882	NA	NA
ERVK|LTR5B|chr15:19866099-19867111|+	chr15	19866099	19867111	7338	+	LTR5B	ERVK	0	0	0	0	0	0	883	NA	NA
ERVK|LTR5B|chr2:132175020-132176042|-	chr2	132175020	132176042	7884	-	LTR5B	ERVK	0	0	0	0	0	0	884	NA	NA
ERVK|LTR5B|chr22:15250263-15251286|+	chr22	15250263	15251286	7745	+	LTR5B	ERVK	0	0	0	0	0	0	885	NA	NA
ERVK|LTR5B|chr14:18319452-18320475|+	chr14	18319452	18320475	7810	+	LTR5B	ERVK	0	0	0	0	0	0	886	NA	NA
ERVK|LTR5B|chr1:62170976-62171967|-	chr1	62170976	62171967	7976	-	LTR5B	ERVK	0	0	0	0	0	0	887	NA	NA
ERVK|LTR5B|chr2:73119184-73120137|-	chr2	73119184	73120137	7682	-	LTR5B	ERVK	0	0	0	0	0	0	888	NA	NA
ERVK|LTR5B|chr12:42387718-42388711|+	chr12	42387718	42388711	8135	+	LTR5B	ERVK	0	0	0	0	0	0	889	NA	NA
ERVK|LTR5B|chr4:15878546-15879554|+	chr4	15878546	15879554	8331	+	LTR5B	ERVK	0	0	0	0	0	0	890	NA	NA
ERVK|LTR5B|chr1:234011809-234012819|-	chr1	234011809	234012819	8069	-	LTR5B	ERVK	0	1	0	0	0	0	891	NA	NA
ERVK|LTR5B|chr1:5573600-5574610|-	chr1	5573600	5574610	8263	-	LTR5B	ERVK	0	0	0	0	0	0	892	NA	NA
ERVK|LTR5B|chr16:66955374-66956403|-	chr16	66955374	66956403	8309	-	LTR5B	ERVK	0	0	0	0	0	0	893	NA	NA
ERVK|LTR5B|chr6:27596720-27597701|-	chr6	27596720	27597701	7770	-	LTR5B	ERVK	0	0	0	0	0	0	894	NA	NA
ERVK|LTR5B|chr7:30718583-30719589|-	chr7	30718583	30719589	8120	-	LTR5B	ERVK	0	0	0	0	0	0	895	NA	NA
ERVK|LTR5B|chr8:143000772-143001759|+	chr8	143000772	143001759	7880	+	LTR5B	ERVK	0	0	0	0	0	0	896	NA	NA
ERVK|LTR5B|chr1:248906914-248907908|-	chr1	248906914	248907908	7619	-	LTR5B	ERVK	0	1	1	0	1	0	897	NA	NA
ERVK|LTR5B|chr16:66627728-66628736|-	chr16	66627728	66628736	8020	-	LTR5B	ERVK	0	1	0	0	0	0	898	NA	NA
ERVK|LTR5B|chr4:19026-20027|+	chr4	19026	20027	7650	+	LTR5B	ERVK	0	0	0	0	0	0	899	NA	NA
ERVK|LTR5B|chr4:190112541-190113546|-	chr4	190112541	190113546	7805	-	LTR5B	ERVK	0	0	0	0	0	0	900	NA	NA
ERVK|LTR5B|chr4:190106258-190107263|-	chr4	190106258	190107263	7790	-	LTR5B	ERVK	0	1	0	0	0	0	901	NA	NA
ERVK|LTR5A|chr4:68597990-68598948|+	chr4	68597990	68598948	6942	+	LTR5A	ERVK	0	0	0	0	0	0	902	NA	NA
ERVK|LTR5B|chr4:68602499-68603505|+	chr4	68602499	68603505	7736	+	LTR5B	ERVK	0	0	0	0	0	0	903	NA	NA
ERVK|LTR5B|chr8:144949446-144950446|+	chr8	144949446	144950446	7745	+	LTR5B	ERVK	0	0	1	0	1	1	904	NA	NA
ERVK|LTR5A|chr8:46264027-46265053|-	chr8	46264027	46265053	7799	-	LTR5A	ERVK	0	0	0	0	0	0	905	NA	NA
ERVK|LTR5A|chr8:46455507-46456524|-	chr8	46455507	46456524	7469	-	LTR5A	ERVK	0	0	0	0	0	0	906	NA	NA
ERVK|LTR5B|chr8:46271033-46272039|-	chr8	46271033	46272039	7285	-	LTR5B	ERVK	0	0	0	0	0	0	907	NA	NA
ERVK|LTR5A|chr12:37995531-37996554|+	chr12	37995531	37996554	7231	+	LTR5A	ERVK	0	0	0	0	0	0	908	NA	NA
ERVK|LTR5B|chr7:72951213-72952196|+	chr7	72951213	72952196	7807	+	LTR5B	ERVK	0	1	0	0	0	0	909	NA	NA
ERVK|LTR5B|chr7:75412887-75413870|-	chr7	75412887	75413870	7829	-	LTR5B	ERVK	0	0	0	0	0	0	910	NA	NA
ERVK|LTR5A|chr2_KI270768v1_alt:24163-25186|+	chr2_KI270768v1_alt	24163	25186	7823	+	LTR5A	ERVK	0	0	0	0	0	0	911	NA	NA
ERVK|LTR5A|chr2:131721199-131722222|+	chr2	131721199	131722222	7933	+	LTR5A	ERVK	0	0	0	0	0	0	912	NA	NA
ERVK|LTR5A|chr14:19129411-19130441|+	chr14	19129411	19130441	7741	+	LTR5A	ERVK	0	0	0	0	0	0	913	NA	NA
ERVK|LTR5B|chr22:15851784-15852795|+	chr22	15851784	15852795	7878	+	LTR5B	ERVK	0	0	0	0	0	0	914	NA	NA
ERVK|LTR5B|chr14:19269574-19270584|-	chr14	19269574	19270584	8360	-	LTR5B	ERVK	0	0	0	0	0	0	915	NA	NA
ERVK|LTR5A|chr17:16400185-16401128|+	chr17	16400185	16401128	8054	+	LTR5A	ERVK	0	0	0	0	0	0	916	NA	NA
ERVK|LTR5A|chr17:22229629-22230618|+	chr17	22229629	22230618	7055	+	LTR5A	ERVK	0	0	0	0	0	0	917	NA	NA
ERVK|LTR5A|chr3:36141078-36142094|-	chr3	36141078	36142094	7655	-	LTR5A	ERVK	0	0	0	0	0	0	918	NA	NA
ERVK|LTR5B|chr8:252773-253782|+	chr8	252773	253782	7697	+	LTR5B	ERVK	0	0	0	0	0	0	919	NA	NA
ERVK|LTR5B|chr5:154635952-154636977|-	chr5	154635952	154636977	7881	-	LTR5B	ERVK	0	0	0	0	0	0	920	NA	NA
ERVK|LTR5B|chr5:154643647-154644655|-	chr5	154643647	154644655	7899	-	LTR5B	ERVK	0	0	0	0	0	0	921	NA	NA
ERVK|LTR5B|chr9:128856451-128857457|+	chr9	128856451	128857457	7931	+	LTR5B	ERVK	0	1	0	0	0	0	922	NA	NA
ERVK|LTR5B|chr9:128850235-128851238|+	chr9	128850235	128851238	7849	+	LTR5B	ERVK	0	1	0	0	0	0	923	NA	NA
ERVK|LTR5B|chr8_KI270822v1_alt:397610-398623|-	chr8_KI270822v1_alt	397610	398623	7726	-	LTR5B	ERVK	0	0	0	0	0	0	924	NA	NA
ERVK|LTR5B|chr8:39646982-39647993|-	chr8	39646982	39647993	7771	-	LTR5B	ERVK	0	1	0	0	0	0	925	NA	NA
ERVK|LTR5A|chrX:154521157-154522177|+	chrX	154521157	154522177	8562	+	LTR5A	ERVK	0	0	0	0	0	0	926	NA	NA
ERVK|LTR5A|chr8:145027823-145028834|-	chr8	145027823	145028834	8116	-	LTR5A	ERVK	0	1	0	0	0	0	927	NA	NA
ERVK|LTR5A|chr8:145021243-145022259|-	chr8	145021243	145022259	8134	-	LTR5A	ERVK	0	1	0	0	0	0	928	NA	NA
ERVK|LTR5A|chr1:47133174-47134203|+	chr1	47133174	47134203	8362	+	LTR5A	ERVK	0	0	0	0	0	0	929	NA	NA
ERVK|LTR5A|chr10:97699819-97700846|+	chr10	97699819	97700846	8181	+	LTR5A	ERVK	0	1	0	0	0	0	930	NA	NA
ERVK|LTR5A|chrX:127353936-127354944|+	chrX	127353936	127354944	7923	+	LTR5A	ERVK	0	0	0	0	0	0	931	NA	NA
ERVK|LTR5A|chr1:153088294-153089274|-	chr1	153088294	153089274	7747	-	LTR5A	ERVK	0	0	0	0	0	0	932	NA	NA
ERVK|LTR5A|chr8:46430975-46432004|-	chr8	46430975	46432004	8162	-	LTR5A	ERVK	0	0	0	0	0	0	933	NA	NA
ERVK|LTR5A|chr3:7941675-7942697|+	chr3	7941675	7942697	8130	+	LTR5A	ERVK	0	1	0	0	0	0	934	NA	NA
ERVK|LTR5A|chr10:29426710-29427740|+	chr10	29426710	29427740	8929	+	LTR5A	ERVK	1	1	0	0	0	0	935	NA	NA
ERVK|LTR5A|chr4:121396553-121397554|+	chr4	121396553	121397554	7813	+	LTR5A	ERVK	0	1	0	0	0	0	936	NA	NA
ERVK|LTR5A|chr7:62619211-62620211|+	chr7	62619211	62620211	7560	+	LTR5A	ERVK	0	0	0	0	0	0	937	NA	NA
ERVK|LTR5A|chr11:50131139-50132165|-	chr11	50131139	50132165	7919	-	LTR5A	ERVK	0	0	0	0	0	0	938	NA	NA
ERVK|LTR5A|chr11:50346424-50347450|+	chr11	50346424	50347450	7925	+	LTR5A	ERVK	0	0	0	0	0	0	939	NA	NA
ERVK|LTR5A|chr7:68103752-68104765|-	chr7	68103752	68104765	8165	-	LTR5A	ERVK	0	1	0	0	0	0	940	NA	NA
ERVK|LTR5A|chr10:96403266-96404268|+	chr10	96403266	96404268	8297	+	LTR5A	ERVK	0	1	0	0	0	0	941	NA	NA
ERVK|LTR5A|chr11:71599374-71600389|+	chr11	71599374	71600389	7187	+	LTR5A	ERVK	0	0	0	0	0	0	942	NA	NA
ERVK|LTR5A|chr4:4150509-4151525|-	chr4	4150509	4151525	7821	-	LTR5A	ERVK	0	1	0	0	0	0	943	NA	NA
ERVK|LTR5A|chr4:8955579-8956594|+	chr4	8955579	8956594	7563	+	LTR5A	ERVK	0	1	0	0	0	0	944	NA	NA
ERVK|LTR5A|chr4:9489687-9490702|+	chr4	9489687	9490702	7383	+	LTR5A	ERVK	0	0	0	0	0	0	945	NA	NA
ERVK|LTR5A|chr11:67716489-67717502|-	chr11	67716489	67717502	7722	-	LTR5A	ERVK	0	0	0	0	0	1	946	NA	NA
ERVK|LTR5A|chr7:6860234-6861249|-	chr7	6860234	6861249	7736	-	LTR5A	ERVK	0	0	0	0	0	0	947	NA	NA
ERVK|LTR5A|chr3:130038286-130039299|-	chr3	130038286	130039299	7688	-	LTR5A	ERVK	0	0	0	0	0	0	948	NA	NA
ERVK|LTR5A|chr3:130015574-130016587|-	chr3	130015574	130016587	7748	-	LTR5A	ERVK	0	0	0	0	0	0	949	NA	NA
ERVK|LTR5A|chr3:125730452-125731468|+	chr3	125730452	125731468	7803	+	LTR5A	ERVK	0	0	0	0	0	0	950	NA	NA
ERVK|LTR5A|chr3_KI270780v1_alt:64934-65950|+	chr3_KI270780v1_alt	64934	65950	7803	+	LTR5A	ERVK	0	0	0	0	0	0	951	NA	NA
ERVK|LTR5A|chr11:71899368-71900382|+	chr11	71899368	71900382	7600	+	LTR5A	ERVK	0	0	0	0	0	0	952	NA	NA
ERVK|LTR5A|chr4:9465208-9466220|+	chr4	9465208	9466220	7659	+	LTR5A	ERVK	0	0	0	0	0	0	953	NA	NA
ERVK|LTR5A|chr4:9751052-9752065|+	chr4	9751052	9752065	7673	+	LTR5A	ERVK	0	0	0	0	0	0	954	NA	NA
ERVK|LTR5A|chr11:3394551-3395567|-	chr11	3394551	3395567	7991	-	LTR5A	ERVK	1	1	0	0	0	0	955	NA	NA
ERVK|LTR5A|chr4:3905320-3906335|-	chr4	3905320	3906335	7676	-	LTR5A	ERVK	0	0	0	0	0	0	956	NA	NA
ERVK|LTR5A|chr11:67739336-67740349|-	chr11	67739336	67740349	7678	-	LTR5A	ERVK	0	0	0	0	0	0	957	NA	NA
ERVK|LTR5A|chr7:6883374-6884389|-	chr7	6883374	6884389	7769	-	LTR5A	ERVK	0	1	0	0	0	0	958	NA	NA
ERVK|LTR5A|chr3:75374162-75375179|-	chr3	75374162	75375179	7942	-	LTR5A	ERVK	1	0	0	0	0	0	959	NA	NA
ERVK|LTR5A|chr12:8431406-8432439|-	chr12	8431406	8432439	8132	-	LTR5A	ERVK	0	1	0	0	0	0	960	NA	NA
ERVK|LTR5A|chr4:3883350-3884352|-	chr4	3883350	3884352	7033	-	LTR5A	ERVK	1	1	0	0	0	0	961	NA	NA
ERVK|LTR5A|chr4:4120308-4121338|-	chr4	4120308	4121338	7556	-	LTR5A	ERVK	0	0	0	0	0	1	962	NA	NA
ERVK|LTR5A|chr4:9518856-9519886|+	chr4	9518856	9519886	7749	+	LTR5A	ERVK	0	1	0	0	0	1	963	NA	NA
ERVK|LTR5A|chr2:134966892-134967856|+	chr2	134966892	134967856	7003	+	LTR5A	ERVK	0	1	0	0	0	0	964	NA	NA
ERVK|LTR5A|chr7:97941016-97942046|-	chr7	97941016	97942046	7699	-	LTR5A	ERVK	1	0	0	0	0	0	965	NA	NA
ERVK|LTR5A|chr11:3593658-3594685|-	chr11	3593658	3594685	7631	-	LTR5A	ERVK	0	0	1	0	0	0	966	NA	NA
ERVK|LTR5A|chr4:8987401-8988426|+	chr4	8987401	8988426	7476	+	LTR5A	ERVK	0	0	0	0	0	0	967	NA	NA
ERVK|LTR5A|chr11:67968247-67969277|-	chr11	67968247	67969277	7970	-	LTR5A	ERVK	0	1	0	0	0	0	968	NA	NA
ERVK|LTR5A|chr3_KI270780v1_alt:87515-88543|+	chr3_KI270780v1_alt	87515	88543	7845	+	LTR5A	ERVK	0	0	0	0	0	0	969	NA	NA
ERVK|LTR5A|chr3:125753033-125754061|+	chr3	125753033	125754061	7845	+	LTR5A	ERVK	0	0	0	0	0	0	970	NA	NA
ERVK|LTR5A|chr12:8409217-8410246|-	chr12	8409217	8410246	7896	-	LTR5A	ERVK	0	0	0	0	0	0	971	NA	NA
ERVK|LTR5A|chr8:7699197-7700213|-	chr8	7699197	7700213	7869	-	LTR5A	ERVK	0	0	0	0	0	0	972	NA	NA
ERVK|LTR5A|chr8:7240653-7241669|-	chr8	7240653	7241669	7854	-	LTR5A	ERVK	0	0	0	0	0	0	973	NA	NA
ERVK|LTR5A|chr8:8045896-8046912|+	chr8	8045896	8046912	7840	+	LTR5A	ERVK	0	0	0	0	0	0	974	NA	NA
ERVK|LTR5A|chr8:7597899-7598915|+	chr8	7597899	7598915	7898	+	LTR5A	ERVK	0	1	0	0	0	0	975	NA	NA
ERVK|LTR5A|chr8_KI270813v1_alt:281002-282018|+	chr8_KI270813v1_alt	281002	282018	7898	+	LTR5A	ERVK	0	0	0	0	0	0	976	NA	NA
ERVK|LTR5A|chr11:71625996-71627026|+	chr11	71625996	71627026	7888	+	LTR5A	ERVK	0	0	0	0	0	0	977	NA	NA
ERVK|LTR5A|chr8:12027613-12028643|-	chr8	12027613	12028643	7633	-	LTR5A	ERVK	0	0	0	0	0	0	978	NA	NA
ERVK|LTR5A|chr8:12678407-12679433|-	chr8	12678407	12679433	7398	-	LTR5A	ERVK	0	0	0	0	0	0	979	NA	NA
ERVK|LTR5A|chr3:75592671-75593700|-	chr3	75592671	75593700	8213	-	LTR5A	ERVK	0	0	1	0	0	1	980	NA	NA
ERVK|LTR5A|chr8:7079943-7080945|+	chr8	7079943	7080945	7630	+	LTR5A	ERVK	0	0	0	0	0	0	981	NA	NA
ERVK|LTR5A|chr11:71673667-71674688|-	chr11	71673667	71674688	7949	-	LTR5A	ERVK	0	1	0	0	0	0	982	NA	NA
ERVK|LTR5A|chr11:67921259-67922280|+	chr11	67921259	67922280	8068	+	LTR5A	ERVK	0	0	0	0	0	0	983	NA	NA
ERVK|LTR5A|chr3:15145528-15146426|-	chr3	15145528	15146426	7172	-	LTR5A	ERVK	0	1	0	0	0	0	984	NA	NA
ERVK|LTR5A|chr8:7126986-7128007|-	chr8	7126986	7128007	7899	-	LTR5A	ERVK	1	1	0	0	0	0	985	NA	NA
ERVK|LTR5A|chr11:3545351-3546375|+	chr11	3545351	3546375	8167	+	LTR5A	ERVK	0	1	0	0	0	0	986	NA	NA
ERVK|LTR5A|chr3:75537718-75538747|+	chr3	75537718	75538747	8246	+	LTR5A	ERVK	0	1	0	0	0	0	987	NA	NA
ERVK|LTR5A|chr3_KI270780v1_alt:139556-140581|-	chr3_KI270780v1_alt	139556	140581	7803	-	LTR5A	ERVK	0	0	0	0	0	0	988	NA	NA
ERVK|LTR5A|chr3:125799250-125800275|-	chr3	125799250	125800275	7803	-	LTR5A	ERVK	1	1	0	0	0	0	989	NA	NA
ERVK|LTR5A|chr4:9567313-9568339|-	chr4	9567313	9568339	7860	-	LTR5A	ERVK	0	1	0	0	0	0	990	NA	NA
ERVK|LTR5A|chr4:4074289-4075313|+	chr4	4074289	4075313	7973	+	LTR5A	ERVK	0	1	0	0	0	0	991	NA	NA
ERVK|LTR5A|chr4:9034416-9035451|-	chr4	9034416	9035451	7933	-	LTR5A	ERVK	0	1	0	0	0	0	992	NA	NA
ERVK|LTR5A|chr8:12565979-12567003|+	chr8	12565979	12567003	8021	+	LTR5A	ERVK	1	1	0	0	0	0	993	NA	NA
ERVK|LTR5A|chr8:12624091-12625104|+	chr8	12624091	12625104	7671	+	LTR5A	ERVK	0	1	0	0	0	0	994	NA	NA
ERVK|LTR5A|chr8:8100097-8101124|-	chr8	8100097	8101124	7921	-	LTR5A	ERVK	1	1	0	0	0	0	995	NA	NA
ERVK|LTR5A|chr8:7186377-7187404|+	chr8	7186377	7187404	7947	+	LTR5A	ERVK	0	1	0	0	0	0	996	NA	NA
ERVK|LTR5A|chr1:225965842-225966858|+	chr1	225965842	225966858	8215	+	LTR5A	ERVK	0	0	0	0	0	0	997	NA	NA
ERVK|LTR5A|chr16:10829448-10830485|-	chr16	10829448	10830485	8316	-	LTR5A	ERVK	0	1	0	0	0	0	998	NA	NA
ERVK|LTR5A|chr11:76711085-76712110|+	chr11	76711085	76712110	8328	+	LTR5A	ERVK	0	0	0	0	0	0	999	NA	NA
ERVK|LTR5A|chr11:123279702-123280710|+	chr11	123279702	123280710	7905	+	LTR5A	ERVK	0	1	0	0	0	0	1000	NA	NA
ERVK|LTR5A|chr22_KI270878v1_alt:178846-179870|+	chr22_KI270878v1_alt	178846	179870	8158	+	LTR5A	ERVK	0	0	0	0	0	0	1001	NA	NA
ERVK|LTR5A|chr22_KI270878v1_alt:156423-157453|+	chr22_KI270878v1_alt	156423	157453	8512	+	LTR5A	ERVK	0	0	0	0	0	0	1002	NA	NA
ERVK|LTR5A|chr19:41036044-41037073|-	chr19	41036044	41037073	8348	-	LTR5A	ERVK	0	1	0	0	0	0	1003	NA	NA
ERVK|LTR5A|chr10:95197193-95198222|-	chr10	95197193	95198222	8356	-	LTR5A	ERVK	1	1	0	0	0	0	1004	NA	NA
ERVK|LTR5A|chrY:6958399-6959413|-	chrY	6958399	6959413	7973	-	LTR5A	ERVK	0	0	0	0	0	0	1005	NA	NA
ERVK|LTR5A|chrY:4634022-4635053|+	chrY	4634022	4635053	8023	+	LTR5A	ERVK	0	0	0	0	0	0	1006	NA	NA
ERVK|LTR5A|chrX:91170265-91171296|+	chrX	91170265	91171296	8118	+	LTR5A	ERVK	0	1	0	0	0	0	1007	NA	NA
ERVK|LTR5A|chr11:23092502-23093413|-	chr11	23092502	23093413	7292	-	LTR5A	ERVK	0	1	0	0	0	0	1008	NA	NA
ERVK|LTR5A|chr4:68528239-68529271|+	chr4	68528239	68529271	8053	+	LTR5A	ERVK	0	1	0	0	0	0	1009	NA	NA
ERVK|LTR5A|chr12:107997035-107998061|-	chr12	107997035	107998061	8196	-	LTR5A	ERVK	0	1	0	0	0	0	1010	NA	NA
ERVK|LTR5A|chr7:105148639-105149665|+	chr7	105148639	105149665	8365	+	LTR5A	ERVK	0	1	0	0	0	0	1011	NA	NA
ERVK|LTR5A|chr10:70257190-70258221|+	chr10	70257190	70258221	8296	+	LTR5A	ERVK	0	1	0	0	0	0	1012	NA	NA
ERVK|LTR5A|chr4:183726268-183727281|-	chr4	183726268	183727281	7387	-	LTR5A	ERVK	0	1	0	0	0	0	1013	NA	NA
ERVK|LTR5A|chr5:24465738-24466777|+	chr5	24465738	24466777	7848	+	LTR5A	ERVK	0	0	0	0	0	0	1014	NA	NA
ERVK|LTR5A|chr4:104170966-104171994|+	chr4	104170966	104171994	8026	+	LTR5A	ERVK	0	1	0	0	0	0	1015	NA	NA
ERVK|LTR5A|chr1:53168236-53169249|-	chr1	53168236	53169249	8206	-	LTR5A	ERVK	0	1	0	0	0	0	1016	NA	NA
ERVK|LTR5A|chr2:109636837-109637851|-	chr2	109636837	109637851	8264	-	LTR5A	ERVK	0	1	0	0	0	0	1017	NA	NA
ERVK|LTR5A|chrY:14133175-14134199|+	chrY	14133175	14134199	7652	+	LTR5A	ERVK	0	0	0	0	0	0	1018	NA	NA
ERVK|LTR5A|chr6:60659955-60660975|+	chr6	60659955	60660975	7824	+	LTR5A	ERVK	0	0	0	0	0	0	1019	NA	NA
ERVK|LTR5A|chr6:60654986-60656012|+	chr6	60654986	60656012	8037	+	LTR5A	ERVK	0	1	0	0	0	0	1020	NA	NA
ERVK|LTR5A|chr15:97629101-97630131|-	chr15	97629101	97630131	8318	-	LTR5A	ERVK	0	1	0	0	0	0	1021	NA	NA
ERVK|LTR5A|chr9:126716511-126717527|+	chr9	126716511	126717527	8252	+	LTR5A	ERVK	0	1	0	0	0	0	1022	NA	NA
ERVK|LTR5A|chr1:40471746-40472757|+	chr1	40471746	40472757	8554	+	LTR5A	ERVK	1	1	0	0	0	0	1023	NA	NA
ERVK|LTR5A|chr6:52947697-52948713|-	chr6	52947697	52948713	8028	-	LTR5A	ERVK	0	0	0	0	0	0	1024	NA	NA
ERVK|LTR5A|chr20:23829321-23830332|-	chr20	23829321	23830332	8012	-	LTR5A	ERVK	1	0	0	0	0	0	1025	NA	NA
ERVK|LTR5A|chr14:24009695-24010720|-	chr14	24009695	24010720	8164	-	LTR5A	ERVK	0	0	0	0	0	0	1026	NA	NA
ERVK|LTR5A|chr1:161433899-161434926|+	chr1	161433899	161434926	8271	+	LTR5A	ERVK	0	1	0	0	0	0	1027	NA	NA
ERVK|LTR5A|chr15:44228594-44229613|+	chr15	44228594	44229613	8163	+	LTR5A	ERVK	0	1	0	0	0	0	1028	NA	NA
ERVK|LTR5A|chr2:95567178-95568184|+	chr2	95567178	95568184	8018	+	LTR5A	ERVK	0	1	0	0	0	0	1029	NA	NA
ERVK|LTR5A|chr8:46439918-46440931|-	chr8	46439918	46440931	7700	-	LTR5A	ERVK	0	1	0	0	0	0	1030	NA	NA
ERVK|LTR5A|chr5:26197417-26198424|+	chr5	26197417	26198424	7580	+	LTR5A	ERVK	0	1	0	0	0	0	1031	NA	NA
ERVK|LTR5A|chr13:42710787-42711803|+	chr13	42710787	42711803	8137	+	LTR5A	ERVK	0	1	0	0	0	0	1032	NA	NA
ERVK|LTR5A|chr1:236504497-236505526|+	chr1	236504497	236505526	8366	+	LTR5A	ERVK	0	0	0	0	0	0	1033	NA	NA
ERVK|LTR5A|chr14:54752604-54753622|-	chr14	54752604	54753622	8276	-	LTR5A	ERVK	0	1	0	0	0	0	1034	NA	NA
ERVK|LTR5A|chr15:40643951-40644969|-	chr15	40643951	40644969	8487	-	LTR5A	ERVK	0	1	0	0	0	0	1035	NA	NA
ERVK|LTR5A|chr6:95361213-95362229|-	chr6	95361213	95362229	8119	-	LTR5A	ERVK	0	1	0	0	0	0	1036	NA	NA
ERVK|LTR5A|chr7:55942891-55943903|-	chr7	55942891	55943903	8034	-	LTR5A	ERVK	0	1	0	0	0	0	1037	NA	NA
ERVK|LTR5A|chr1:150709189-150710213|+	chr1	150709189	150710213	8294	+	LTR5A	ERVK	0	1	0	0	0	0	1038	NA	NA
ERVK|LTR5A|chr11:113777039-113778056|+	chr11	113777039	113778056	8161	+	LTR5A	ERVK	0	0	0	0	0	0	1039	NA	NA
ERVK|LTR5A|chr4:121446151-121447044|-	chr4	121446151	121447044	7141	-	LTR5A	ERVK	0	0	0	0	0	0	1040	NA	NA
ERVK|LTR5A|chr4:127439476-127440477|-	chr4	127439476	127440477	7957	-	LTR5A	ERVK	0	1	0	0	0	0	1041	NA	NA
ERVK|LTR5A|chr5:57546636-57547664|+	chr5	57546636	57547664	8195	+	LTR5A	ERVK	0	1	0	0	0	0	1042	NA	NA
ERVK|LTR5A|chr2:20501251-20502198|-	chr2	20501251	20502198	7194	-	LTR5A	ERVK	0	0	0	1	0	0	1043	NA	NA
ERVK|LTR5A|chr10:25881102-25882129|-	chr10	25881102	25882129	8274	-	LTR5A	ERVK	0	1	0	0	0	0	1044	NA	NA
ERVK|LTR5A|chr3:121611103-121612102|-	chr3	121611103	121612102	8034	-	LTR5A	ERVK	0	0	0	0	0	0	1045	NA	NA
ERVK|LTR5A|chr14:94626137-94627143|+	chr14	94626137	94627143	8302	+	LTR5A	ERVK	0	1	0	0	0	0	1046	NA	NA
ERVK|LTR5A|chr9:28880204-28881214|+	chr9	28880204	28881214	7940	+	LTR5A	ERVK	0	1	0	0	0	0	1047	NA	NA
ERVK|LTR5A|chr16:35153436-35154456|+	chr16	35153436	35154456	8407	+	LTR5A	ERVK	0	0	0	0	0	0	1048	NA	NA
ERVK|LTR5A|chr19:21620223-21621240|-	chr19	21620223	21621240	8024	-	LTR5A	ERVK	0	1	0	0	0	0	1049	NA	NA
ERVK|LTR5A|chr4:156386353-156387371|-	chr4	156386353	156387371	7950	-	LTR5A	ERVK	0	0	0	0	0	0	1050	NA	NA
ERVK|LTR5A|chr13:114181910-114182938|-	chr13	114181910	114182938	8573	-	LTR5A	ERVK	0	0	0	0	0	0	1051	NA	NA
ERVK|LTR5A|chr1:147709408-147710433|-	chr1	147709408	147710433	8371	-	LTR5A	ERVK	0	0	0	0	0	0	1052	NA	NA
ERVK|LTR5A|chr10:101033532-101034560|-	chr10	101033532	101034560	8345	-	LTR5A	ERVK	0	1	0	0	0	0	1053	NA	NA
ERVK|LTR5A|chr10:133609963-133610941|+	chr10	133609963	133610941	7795	+	LTR5A	ERVK	0	1	0	0	0	0	1054	NA	NA
ERVK|LTR5A|chr16_KI270856v1_alt:60958-61987|+	chr16_KI270856v1_alt	60958	61987	8507	+	LTR5A	ERVK	0	0	0	0	0	0	1055	NA	NA
ERVK|LTR5A|chr16:1930828-1931857|+	chr16	1930828	1931857	8507	+	LTR5A	ERVK	0	0	0	0	0	0	1056	NA	NA
ERVK|LTR5A|chr12:56822107-56823135|+	chr12	56822107	56823135	8490	+	LTR5A	ERVK	0	1	0	0	0	0	1057	NA	NA
ERVK|LTR5A|chr21:38572856-38573882|+	chr21	38572856	38573882	8401	+	LTR5A	ERVK	0	0	0	0	0	0	1058	NA	NA
ERVK|LTR5A|chr11:37930571-37931589|+	chr11	37930571	37931589	8142	+	LTR5A	ERVK	0	0	0	0	0	0	1059	NA	NA
ERVK|LTR5A|chr19_GL949749v2_alt:1067212-1068212|+	chr19_GL949749v2_alt	1067212	1068212	8044	+	LTR5A	ERVK	0	0	0	0	0	0	1060	NA	NA
ERVK|LTR5A|chr19_GL949750v2_alt:1041761-1042761|+	chr19_GL949750v2_alt	1041761	1042761	8044	+	LTR5A	ERVK	0	0	0	0	0	0	1061	NA	NA
ERVK|LTR5A|chr19:55059689-55060689|+	chr19	55059689	55060689	8044	+	LTR5A	ERVK	0	1	0	0	0	0	1062	NA	NA
ERVK|LTR5A|chr19_GL949747v2_alt:704891-705891|+	chr19_GL949747v2_alt	704891	705891	8044	+	LTR5A	ERVK	0	0	0	0	0	0	1063	NA	NA
ERVK|LTR5A|chr19_KI270938v1_alt:1042171-1043171|+	chr19_KI270938v1_alt	1042171	1043171	8044	+	LTR5A	ERVK	0	0	0	0	0	0	1064	NA	NA
ERVK|LTR5A|chr19_GL949748v2_alt:1039675-1040675|+	chr19_GL949748v2_alt	1039675	1040675	8044	+	LTR5A	ERVK	0	0	0	0	0	0	1065	NA	NA
ERVK|LTR5A|chr19_GL949746v1_alt:963087-964087|+	chr19_GL949746v1_alt	963087	964087	8044	+	LTR5A	ERVK	0	0	0	0	0	0	1066	NA	NA
ERVK|LTR5A|chr19_GL949752v1_alt:962471-963471|+	chr19_GL949752v1_alt	962471	963471	8044	+	LTR5A	ERVK	0	0	0	0	0	0	1067	NA	NA
ERVK|LTR5A|chr19_GL949751v2_alt:978054-979054|+	chr19_GL949751v2_alt	978054	979054	8056	+	LTR5A	ERVK	0	0	0	0	0	0	1068	NA	NA
ERVK|LTR5A|chr19_GL949753v2_alt:771850-772850|+	chr19_GL949753v2_alt	771850	772850	8044	+	LTR5A	ERVK	0	0	0	0	0	0	1069	NA	NA
ERVK|LTR5A|chr5:196783-197781|-	chr5	196783	197781	8110	-	LTR5A	ERVK	0	0	0	0	0	0	1070	NA	NA
ERVK|LTR5A|chr5:39828053-39829084|-	chr5	39828053	39829084	8092	-	LTR5A	ERVK	0	0	0	0	0	0	1071	NA	NA
ERVK|LTR5A|chr3_KI270934v1_alt:65606-66601|+	chr3_KI270934v1_alt	65606	66601	8126	+	LTR5A	ERVK	0	0	0	0	0	0	1072	NA	NA
ERVK|LTR5A|chr3_KI270895v1_alt:65606-66601|+	chr3_KI270895v1_alt	65606	66601	8126	+	LTR5A	ERVK	0	0	0	0	0	0	1073	NA	NA
ERVK|LTR5A|chr3_KI270936v1_alt:65615-66610|+	chr3_KI270936v1_alt	65615	66610	8088	+	LTR5A	ERVK	0	0	0	0	0	0	1074	NA	NA
ERVK|LTR5A|chr3_KI270937v1_alt:65776-66771|+	chr3_KI270937v1_alt	65776	66771	8086	+	LTR5A	ERVK	0	0	0	0	0	0	1075	NA	NA
ERVK|LTR5A|chr3:195728098-195729092|-	chr3	195728098	195729092	7940	-	LTR5A	ERVK	0	0	0	0	0	0	1076	NA	NA
ERVK|LTR5A|chr3_KI270924v1_alt:66951-67945|+	chr3_KI270924v1_alt	66951	67945	7921	+	LTR5A	ERVK	0	0	0	0	0	0	1077	NA	NA
ERVK|LTR5A|chr3_KI270935v1_alt:98595-99589|-	chr3_KI270935v1_alt	98595	99589	7972	-	LTR5A	ERVK	0	0	0	0	0	0	1078	NA	NA
ERVK|LTR5A|chr3_KI270779v1_alt:98595-99589|-	chr3_KI270779v1_alt	98595	99589	7491	-	LTR5A	ERVK	0	0	0	0	0	0	1079	NA	NA
ERVK|LTR5A|chr14:16032519-16033531|+	chr14	16032519	16033531	7934	+	LTR5A	ERVK	0	0	0	0	0	0	1080	NA	NA
ERVK|LTR5A|chr22:11274017-11275029|-	chr22	11274017	11275029	7995	-	LTR5A	ERVK	0	0	0	0	0	0	1081	NA	NA
ERVK|LTR5A|chrUn_KI270442v1:239939-240966|-	chrUn_KI270442v1	239939	240966	8187	-	LTR5A	ERVK	0	0	0	0	0	0	1082	NA	NA
ERVK|LTR5A|chr20:29758948-29759971|-	chr20	29758948	29759971	8084	-	LTR5A	ERVK	0	1	0	0	0	0	1083	NA	NA
ERVK|LTR5A|chrY:10176027-10176921|+	chrY	10176027	10176921	7011	+	LTR5A	ERVK	0	1	0	0	0	0	1084	NA	NA
ERVK|LTR5A|chr16:34144085-34145098|+	chr16	34144085	34145098	7680	+	LTR5A	ERVK	0	0	0	0	0	0	1085	NA	NA
ERVK|LTR5A|chr20:30902352-30903378|+	chr20	30902352	30903378	7886	+	LTR5A	ERVK	0	0	0	0	0	0	1086	NA	NA
ERVK|LTR5A|chr22:11608467-11609495|+	chr22	11608467	11609495	8063	+	LTR5A	ERVK	0	0	0	0	0	0	1087	NA	NA
ERVK|LTR5A|chr6:80634673-80635670|+	chr6	80634673	80635670	7846	+	LTR5A	ERVK	0	1	0	0	0	0	1088	NA	NA
ERVK|LTR5A|chr6:52748278-52749305|-	chr6	52748278	52749305	8250	-	LTR5A	ERVK	1	1	0	0	0	0	1089	NA	NA
ERVK|LTR5A|chr9:77303422-77304452|-	chr9	77303422	77304452	8336	-	LTR5A	ERVK	0	1	0	0	0	0	1090	NA	NA
ERVK|LTR5A|chr13:98764337-98765351|+	chr13	98764337	98765351	8299	+	LTR5A	ERVK	0	1	0	0	0	0	1091	NA	NA
ERVK|LTR5A|chr8:144145714-144146714|+	chr8	144145714	144146714	8034	+	LTR5A	ERVK	1	1	0	0	0	0	1092	NA	NA
ERVK|LTR5A|chr15:90346560-90347586|-	chr15	90346560	90347586	8499	-	LTR5A	ERVK	1	1	0	0	0	0	1093	NA	NA
ERVK|LTR5A|chr6:52883248-52884264|+	chr6	52883248	52884264	8441	+	LTR5A	ERVK	0	1	0	0	0	0	1094	NA	NA
ERVK|LTR5A|chr5:152797289-152798315|-	chr5	152797289	152798315	8208	-	LTR5A	ERVK	0	0	0	0	0	0	1095	NA	NA
ERVK|LTR5A|chr8:66313055-66314079|-	chr8	66313055	66314079	8279	-	LTR5A	ERVK	0	1	0	0	0	0	1096	NA	NA
ERVK|LTR5A|chr2:94045-95055|+	chr2	94045	95055	8259	+	LTR5A	ERVK	0	1	0	0	0	0	1097	NA	NA
ERVK|LTR5A|chr2:129701349-129702385|+	chr2	129701349	129702385	8478	+	LTR5A	ERVK	0	0	0	0	0	0	1098	NA	NA
ERVK|LTR5A|chrY:1170892-1171940|+	chrY	1170892	1171940	7698	+	LTR5A	ERVK	0	0	0	0	0	0	1099	NA	NA
ERVK|LTR5A|chrX:1170892-1171940|+	chrX	1170892	1171940	7698	+	LTR5A	ERVK	0	0	0	0	0	0	1100	NA	NA
ERVK|LTR5A|chr4:164975369-164976382|+	chr4	164975369	164976382	8193	+	LTR5A	ERVK	0	1	0	0	0	0	1101	NA	NA
ERVK|LTR5A|chr6:141096208-141097236|-	chr6	141096208	141097236	8285	-	LTR5A	ERVK	0	1	0	0	0	0	1102	NA	NA
ERVK|LTR5A|chr5:100606038-100607048|+	chr5	100606038	100607048	7981	+	LTR5A	ERVK	0	0	0	0	0	0	1103	NA	NA
ERVK|LTR5A|chr12:133095471-133096478|-	chr12	133095471	133096478	8541	-	LTR5A	ERVK	0	1	0	0	0	0	1104	NA	NA
ERVK|LTR5A|chr12:133090535-133091545|-	chr12	133090535	133091545	8594	-	LTR5A	ERVK	0	1	0	0	0	0	1105	NA	NA
ERVK|LTR5A|chr5:99328392-99329417|+	chr5	99328392	99329417	8190	+	LTR5A	ERVK	0	1	0	0	0	0	1106	NA	NA
ERVK|LTR5A|chr3:98362554-98363560|-	chr3	98362554	98363560	7901	-	LTR5A	ERVK	0	0	0	0	0	0	1107	NA	NA
ERVK|LTR5A|chr6:43239490-43240525|-	chr6	43239490	43240525	8204	-	LTR5A	ERVK	0	0	0	0	0	0	1108	NA	NA
ERVK|LTR5A|chr14:106031229-106032256|-	chr14	106031229	106032256	8155	-	LTR5A	ERVK	0	0	0	0	0	0	1109	NA	NA
ERVK|LTR5A|chr14_KI270846v1_alt:498998-500000|-	chr14_KI270846v1_alt	498998	500000	7984	-	LTR5A	ERVK	0	0	0	0	0	0	1110	NA	NA
ERVK|LTR5A|chr22:17059133-17060168|+	chr22	17059133	17060168	8530	+	LTR5A	ERVK	0	0	0	0	0	0	1111	NA	NA
ERVK|LTR5A|chr3:57343183-57344213|+	chr3	57343183	57344213	8191	+	LTR5A	ERVK	0	0	0	0	0	0	1112	NA	NA
ERVK|LTR5A|chr4:43001633-43002661|-	chr4	43001633	43002661	8321	-	LTR5A	ERVK	0	1	0	0	0	0	1113	NA	NA
ERVK|LTR5A|chr14:20241555-20242578|-	chr14	20241555	20242578	8229	-	LTR5A	ERVK	0	0	0	0	0	0	1114	NA	NA
ERVK|LTR5A|chr4:30232904-30233913|-	chr4	30232904	30233913	7992	-	LTR5A	ERVK	0	0	0	0	0	0	1115	NA	NA
ERVK|LTR5A|chr12:49115640-49116673|+	chr12	49115640	49116673	8687	+	LTR5A	ERVK	0	0	0	0	0	0	1116	NA	NA
ERVK|LTR5A|chr1:112816777-112817803|-	chr1	112816777	112817803	8741	-	LTR5A	ERVK	1	1	0	0	0	0	1117	NA	NA
ERVK|LTR5A|chr5:162370105-162371124|+	chr5	162370105	162371124	8218	+	LTR5A	ERVK	0	0	0	0	0	0	1118	NA	NA
ERVK|LTR5A|chr10:80805881-80806911|+	chr10	80805881	80806911	8297	+	LTR5A	ERVK	0	0	0	0	0	0	1119	NA	NA
ERVK|LTR5A|chr11:119008101-119009131|-	chr11	119008101	119009131	8527	-	LTR5A	ERVK	0	1	0	0	0	0	1120	NA	NA
ERVK|LTR5A|chr3:75558968-75559999|+	chr3	75558968	75559999	8382	+	LTR5A	ERVK	1	1	0	0	0	0	1121	NA	NA
ERVK|LTR5A|chr2:702548-703588|-	chr2	702548	703588	8277	-	LTR5A	ERVK	0	1	0	0	0	0	1122	NA	NA
ERVK|LTR5A|chr12_GL877875v1_alt:44433-45450|-	chr12_GL877875v1_alt	44433	45450	7935	-	LTR5A	ERVK	0	0	0	0	0	0	1123	NA	NA
ERVK|LTR5A|chr2:95191339-95192369|+	chr2	95191339	95192369	8723	+	LTR5A	ERVK	0	0	0	0	0	0	1124	NA	NA
ERVK|LTR5A|chr3:142752044-142753074|-	chr3	142752044	142753074	8574	-	LTR5A	ERVK	0	1	0	0	0	0	1125	NA	NA
ERVK|LTR5A|chr19:41544577-41545607|+	chr19	41544577	41545607	8638	+	LTR5A	ERVK	0	0	0	0	0	0	1126	NA	NA
ERVK|LTR5A|chr19_KI270867v1_alt:136393-137423|-	chr19_KI270867v1_alt	136393	137423	8638	-	LTR5A	ERVK	0	0	0	0	0	0	1127	NA	NA
ERVK|LTR5A|chr2:105425025-105426056|+	chr2	105425025	105426056	8724	+	LTR5A	ERVK	0	0	0	0	0	0	1128	NA	NA
ERVK|LTR5A|chr7:38230843-38231857|-	chr7	38230843	38231857	8319	-	LTR5A	ERVK	0	0	0	0	0	0	1129	NA	NA
ERVK|LTR5A|chr9:68325229-68326261|-	chr9	68325229	68326261	8261	-	LTR5A	ERVK	0	0	0	0	0	0	1130	NA	NA
ERVK|LTR5A|chr9:41105160-41106192|+	chr9	41105160	41106192	8290	+	LTR5A	ERVK	0	0	0	0	0	0	1131	NA	NA
ERVK|LTR5A|chr11:25540714-25541727|+	chr11	25540714	25541727	8275	+	LTR5A	ERVK	0	0	0	0	0	0	1132	NA	NA
ERVK|LTR5A|chr12:34180272-34181302|-	chr12	34180272	34181302	8602	-	LTR5A	ERVK	0	1	0	0	0	0	1133	NA	NA
ERVK|LTR5A|chr18:70479124-70480147|+	chr18	70479124	70480147	8901	+	LTR5A	ERVK	0	0	0	0	0	0	1134	NA	NA
ERVK|LTR5A|chr6:160082910-160083941|-	chr6	160082910	160083941	8616	-	LTR5A	ERVK	0	0	0	0	0	0	1135	NA	NA
ERVK|LTR5A|chr3:183169980-183171007|+	chr3	183169980	183171007	8716	+	LTR5A	ERVK	0	0	0	0	0	0	1136	NA	NA
ERVK|LTR5A|chr10:32894455-32895483|+	chr10	32894455	32895483	8621	+	LTR5A	ERVK	0	1	0	0	0	0	1137	NA	NA
ERVK|LTR5A|chr8:8197177-8198203|+	chr8	8197177	8198203	8731	+	LTR5A	ERVK	0	0	0	0	0	0	1138	NA	NA
ERVK|LTR5A|chr8:12224961-12225988|-	chr8	12224961	12225988	8788	-	LTR5A	ERVK	0	0	0	0	0	0	1139	NA	NA
ERVK|LTR5A|chr8:12467471-12468498|-	chr8	12467471	12468498	8725	-	LTR5A	ERVK	0	0	0	0	0	0	1140	NA	NA
ERVK|LTR5A|chr4:9121785-9122809|+	chr4	9121785	9122809	8752	+	LTR5A	ERVK	0	0	0	0	0	0	1141	NA	NA
ERVK|LTR5A|chr11:3455952-3456979|-	chr11	3455952	3456979	8618	-	LTR5A	ERVK	0	0	0	0	0	0	1142	NA	NA
ERVK|LTR5A|chr4:3985909-3986912|-	chr4	3985909	3986912	8316	-	LTR5A	ERVK	0	1	0	0	0	0	1143	NA	NA
ERVK|LTR5A|chr4:9657955-9658973|+	chr4	9657955	9658973	8450	+	LTR5A	ERVK	0	0	0	0	0	0	1144	NA	NA
ERVK|LTR5A|chr4:3977323-3978367|-	chr4	3977323	3978367	8576	-	LTR5A	ERVK	0	1	0	0	0	0	1145	NA	NA
ERVK|LTR5A|chr4:9666524-9667550|+	chr4	9666524	9667550	8382	+	LTR5A	ERVK	0	1	0	0	0	0	1146	NA	NA
ERVK|LTR5A|chr3:130123339-130124347|-	chr3	130123339	130124347	8288	-	LTR5A	ERVK	0	1	0	0	0	0	1147	NA	NA
ERVK|LTR5A|chr12:8264684-8265713|-	chr12	8264684	8265713	8680	-	LTR5A	ERVK	0	0	0	0	0	0	1148	NA	NA
ERVK|LTR5A|chr8:12458982-12460006|-	chr8	12458982	12460006	8570	-	LTR5A	ERVK	0	0	0	0	0	0	1149	NA	NA
ERVK|LTR5A|chr8:12216460-12217484|-	chr8	12216460	12217484	8110	-	LTR5A	ERVK	0	0	0	0	0	0	1150	NA	NA
ERVK|LTR5A|chr8:8205675-8206699|+	chr8	8205675	8206699	8476	+	LTR5A	ERVK	0	0	0	0	0	0	1151	NA	NA
ERVK|LTR5A|chr4:9130344-9131367|+	chr4	9130344	9131367	8342	+	LTR5A	ERVK	0	1	0	0	0	0	1152	NA	NA
ERVK|LTR5A|chr11:67829984-67831010|-	chr11	67829984	67831010	8663	-	LTR5A	ERVK	0	0	0	0	0	0	1153	NA	NA
ERVK|LTR5A|chr11:3447425-3448449|-	chr11	3447425	3448449	8563	-	LTR5A	ERVK	0	0	0	0	0	0	1154	NA	NA
ERVK|LTR5A|chr4:9176782-9177814|-	chr4	9176782	9177814	8344	-	LTR5A	ERVK	0	0	0	0	0	0	1155	NA	NA
ERVK|LTR5A|chr8:8010697-8011729|+	chr8	8010697	8011729	8284	+	LTR5A	ERVK	1	0	0	0	0	0	1156	NA	NA
ERVK|LTR5A|chr8:7298636-7299668|-	chr8	7298636	7299668	8281	-	LTR5A	ERVK	0	0	0	0	0	0	1157	NA	NA
ERVK|LTR5A|chr8:12413444-12414465|+	chr8	12413444	12414465	8546	+	LTR5A	ERVK	0	0	0	0	0	0	1158	NA	NA
ERVK|LTR5A|chr8:12171125-12172146|+	chr8	12171125	12172146	8063	+	LTR5A	ERVK	0	1	0	0	0	0	1159	NA	NA
ERVK|LTR5A|chr12:8220178-8221207|+	chr12	8220178	8221207	8677	+	LTR5A	ERVK	0	0	0	0	0	0	1160	NA	NA
ERVK|LTR5A|chr8:7772602-7773644|-	chr8	7772602	7773644	8133	-	LTR5A	ERVK	1	1	0	0	0	0	1161	NA	NA
ERVK|LTR5A|chr8:7547397-7548440|+	chr8	7547397	7548440	7951	+	LTR5A	ERVK	0	0	0	0	0	0	1162	NA	NA
ERVK|LTR5A|chr8_KI270813v1_alt:230500-231543|+	chr8_KI270813v1_alt	230500	231543	7994	+	LTR5A	ERVK	0	0	0	0	0	0	1163	NA	NA
ERVK|LTR5A|chr8:7275772-7276804|-	chr8	7275772	7276804	8162	-	LTR5A	ERVK	0	0	0	0	0	0	1164	NA	NA
ERVK|LTR5A|chr8:7719067-7720099|-	chr8	7719067	7720099	8162	-	LTR5A	ERVK	0	0	0	0	0	0	1165	NA	NA
ERVK|LTR5A|chr8:7291016-7292048|-	chr8	7291016	7292048	8031	-	LTR5A	ERVK	0	0	0	0	0	0	1166	NA	NA
ERVK|LTR5A|chr8:7283394-7284426|-	chr8	7283394	7284426	8031	-	LTR5A	ERVK	0	0	0	0	0	0	1167	NA	NA
ERVK|LTR5A|chr8:7260528-7261560|-	chr8	7260528	7261560	8162	-	LTR5A	ERVK	0	0	0	0	0	0	1168	NA	NA
ERVK|LTR5A|chr8:7268150-7269182|-	chr8	7268150	7269182	8137	-	LTR5A	ERVK	0	0	0	0	0	0	1169	NA	NA
ERVK|LTR5A|chr8:8025987-8027021|+	chr8	8025987	8027021	8081	+	LTR5A	ERVK	0	0	0	0	0	0	1170	NA	NA
ERVK|LTR5A|chr8:7577997-7579029|+	chr8	7577997	7579029	8075	+	LTR5A	ERVK	0	0	0	0	0	0	1171	NA	NA
ERVK|LTR5A|chr8_KI270813v1_alt:261100-262132|+	chr8_KI270813v1_alt	261100	262132	8075	+	LTR5A	ERVK	0	0	0	0	0	0	1172	NA	NA
ERVK|LTR5A|chr8:7570348-7571380|+	chr8	7570348	7571380	8070	+	LTR5A	ERVK	0	0	0	0	0	0	1173	NA	NA
ERVK|LTR5A|chr8_KI270813v1_alt:253451-254483|+	chr8_KI270813v1_alt	253451	254483	8070	+	LTR5A	ERVK	0	0	0	0	0	0	1174	NA	NA
ERVK|LTR5A|chr8:8018341-8019373|+	chr8	8018341	8019373	8014	+	LTR5A	ERVK	0	0	0	0	0	0	1175	NA	NA
ERVK|LTR5A|chr8:7764954-7765987|-	chr8	7764954	7765987	8157	-	LTR5A	ERVK	0	0	0	0	0	0	1176	NA	NA
ERVK|LTR5A|chr8:7562702-7563735|+	chr8	7562702	7563735	8081	+	LTR5A	ERVK	0	0	0	0	0	0	1177	NA	NA
ERVK|LTR5A|chr8:7555052-7556085|+	chr8	7555052	7556085	7942	+	LTR5A	ERVK	0	0	0	0	0	0	1178	NA	NA
ERVK|LTR5A|chr8_KI270813v1_alt:238155-239188|+	chr8_KI270813v1_alt	238155	239188	7982	+	LTR5A	ERVK	0	0	0	0	0	0	1179	NA	NA
ERVK|LTR5A|chr8_KI270813v1_alt:245805-246838|+	chr8_KI270813v1_alt	245805	246838	7982	+	LTR5A	ERVK	0	0	0	0	0	0	1180	NA	NA
ERVK|LTR5A|chr8:7734363-7735395|-	chr8	7734363	7735395	8114	-	LTR5A	ERVK	0	0	0	0	0	0	1181	NA	NA
ERVK|LTR5A|chr8:7749658-7750690|-	chr8	7749658	7750690	8114	-	LTR5A	ERVK	0	0	0	0	0	0	1182	NA	NA
ERVK|LTR5A|chr8:7726715-7727747|-	chr8	7726715	7727747	8114	-	LTR5A	ERVK	0	0	0	0	0	0	1183	NA	NA
ERVK|LTR5A|chr8:7742010-7743042|-	chr8	7742010	7743042	8114	-	LTR5A	ERVK	0	0	0	0	0	0	1184	NA	NA
ERVK|LTR5A|chr8:7757306-7758338|-	chr8	7757306	7758338	8114	-	LTR5A	ERVK	0	0	0	0	0	0	1185	NA	NA
ERVK|LTR5_Hs|chr3:129641274-129642062|-	chr3	129641274	129642062	6738	-	LTR5_Hs	ERVK	0	1	1	1	0	0	NA	NA	PLXND1
ERVK|LTR5_Hs|chr1:10425394-10425655|+	chr1	10425394	10425655	7438	+	LTR5_Hs	ERVK	0	1	0	0	0	0	NA	NA	NA
ERVK|LTR5_Hs|chr1:10426924-10427626|+	chr1	10426924	10427626	7438	+	LTR5_Hs	ERVK	0	1	1	0	0	1	NA	NA	NA
ERVK|LTR5_Hs|chr1:46329762-46330515|+	chr1	46329762	46330515	5535	+	LTR5_Hs	ERVK	0	1	0	1	0	0	NA	NA	NA
ERVK|LTR5_Hs|chr1:46789447-46789529|+	chr1	46789447	46789529	5472	+	LTR5_Hs	ERVK	0	0	0	0	0	0	NA	NA	NA
ERVK|LTR5_Hs|chr10:97416845-97417535|-	chr10	97416845	97417535	7679	-	LTR5_Hs	ERVK	1	1	1	1	0	1	NA	NA	NA
ERVK|LTR5_Hs|chr10:97417834-97418118|-	chr10	97417834	97418118	7679	-	LTR5_Hs	ERVK	0	1	1	0	0	0	NA	NA	NA
ERVK|LTR5_Hs|chr11:60713185-60713909|-	chr11	60713185	60713909	6990	-	LTR5_Hs	ERVK	0	1	0	1	0	1	NA	NA	NA
ERVK|LTR5_Hs|chr11:60714223-60714479|-	chr11	60714223	60714479	6990	-	LTR5_Hs	ERVK	0	0	0	0	0	1	NA	NA	NA
ERVK|LTR5_Hs|chr11:62381929-62382006|-	chr11	62381929	62382006	5110	-	LTR5_Hs	ERVK	0	0	0	0	1	1	NA	NA	NA
ERVK|LTR5_Hs|chr11:71767234-71767904|-	chr11	71767234	71767904	6127	-	LTR5_Hs	ERVK	1	1	1	1	0	0	NA	NA	NA
ERVK|LTR5_Hs|chr12:37738087-37739055|-	chr12	37738087	37739055	6491	-	LTR5_Hs	ERVK	0	1	0	0	0	0	NA	NA	NA
ERVK|LTR5_Hs|chr14:25792774-25793313|-	chr14	25792774	25793313	3145	-	LTR5_Hs	ERVK	0	1	0	0	0	0	NA	NA	NA
ERVK|LTR5_Hs|chr16_KI270728v1_random:1769374-1769846|+	chr16_KI270728v1_random	1769374	1769846	2726	+	LTR5_Hs	ERVK	0	1	0	1	0	0	NA	NA	NA
ERVK|LTR5_Hs|chr16:75815595-75816296|-	chr16	75815595	75816296	4717	-	LTR5_Hs	ERVK	0	1	0	1	0	0	NA	NA	NA
ERVK|LTR5_Hs|chr17:30563389-30564161|-	chr17	30563389	30564161	5263	-	LTR5_Hs	ERVK	0	1	0	1	1	0	NA	NA	NA
ERVK|LTR5_Hs|chr17:59290106-59290917|-	chr17	59290106	59290917	5602	-	LTR5_Hs	ERVK	0	1	1	1	1	0	NA	NA	NA
ERVK|LTR5_Hs|chr19:36247143-36247924|-	chr19	36247143	36247924	6860	-	LTR5_Hs	ERVK	1	1	1	0	0	0	NA	NA	NA
ERVK|LTR5_Hs|chr19:52024481-52024991|+	chr19	52024481	52024991	3562	+	LTR5_Hs	ERVK	0	0	0	0	0	0	NA	NA	NA
ERVK|LTR5_Hs|chr19:52483851-52484545|-	chr19	52483851	52484545	4587	-	LTR5_Hs	ERVK	0	1	0	0	0	0	NA	NA	NA
ERVK|LTR5_Hs|chr19:57810329-57811158|+	chr19	57810329	57811158	5064	+	LTR5_Hs	ERVK	0	1	1	1	0	0	NA	NA	NA
ERVK|LTR5_Hs|chr2:208199554-208200169|+	chr2	208199554	208200169	5190	+	LTR5_Hs	ERVK	0	0	1	0	0	0	NA	NA	NA
ERVK|LTR5_Hs|chr20:29884016-29884750|-	chr20	29884016	29884750	4407	-	LTR5_Hs	ERVK	0	1	0	1	1	1	NA	NA	NA
ERVK|LTR5_Hs|chr3:125890458-125891239|+	chr3	125890458	125891239	6706	+	LTR5_Hs	ERVK	1	1	0	0	0	0	NA	NA	NA
ERVK|LTR5_Hs|chr3:125898792-125899573|+	chr3	125898792	125899573	6625	+	LTR5_Hs	ERVK	1	1	1	1	1	0	NA	NA	NA
ERVK|LTR5_Hs|chr5:120194838-120195651|-	chr5	120194838	120195651	7083	-	LTR5_Hs	ERVK	0	1	1	1	0	0	NA	NA	NA
ERVK|LTR5_Hs|chr6_GL000251v2_alt:172411-173229|+	chr6_GL000251v2_alt	172411	173229	3560	+	LTR5_Hs	ERVK	0	0	0	0	0	0	NA	NA	NA
ERVK|LTR5_Hs|chr6:25999230-26000000|+	chr6	25999230	26000000	6157	+	LTR5_Hs	ERVK	0	0	1	1	1	1	NA	NA	NA
ERVK|LTR5_Hs|chr6:27825845-27826625|-	chr6	27825845	27826625	4965	-	LTR5_Hs	ERVK	0	1	0	0	0	0	NA	NA	NA
ERVK|LTR5_Hs|chr6:28682590-28683408|+	chr6	28682590	28683408	3942	+	LTR5_Hs	ERVK	0	1	0	0	1	0	NA	NA	NA
ERVK|LTR5_Hs|chr6:3054799-3055162|+	chr6	3054799	3055162	3005	+	LTR5_Hs	ERVK	0	1	1	0	0	0	NA	NA	NA
ERVK|LTR5_Hs|chr6:73805312-73805990|-	chr6	73805312	73805990	5594	-	LTR5_Hs	ERVK	0	1	1	1	0	0	NA	NA	NA
ERVK|LTR5_Hs|chr8:90683912-90684031|+	chr8	90683912	90684031	8545	+	LTR5_Hs	ERVK	0	0	0	0	0	0	NA	NA	NA
ERVK|LTR5_Hs|chrUn_KI270442v1:390369-391354|-	chrUn_KI270442v1	390369	391354	6022	-	LTR5_Hs	ERVK	0	1	1	1	1	1	NA	NA	NA
ERVK|LTR5_Hs|chrX:108376866-108377393|-	chrX	108376866	108377393	3241	-	LTR5_Hs	ERVK	0	0	1	1	0	0	NA	NA	NA
ERVK|LTR5_Hs|chrX:57336451-57336541|-	chrX	57336451	57336541	6512	-	LTR5_Hs	ERVK	0	0	0	0	0	0	NA	NA	NA
ERVK|LTR5_Hs|chrX:987546-988046|-	chrX	987546	988046	3289	-	LTR5_Hs	ERVK	0	0	0	0	0	0	NA	NA	NA
ERVK|LTR5_Hs|chrY:23880581-23881090|-	chrY	23880581	23881090	3221	-	LTR5_Hs	ERVK	0	0	0	0	0	0	NA	NA	NA
ERVK|LTR5_Hs|chrY:25789016-25789525|+	chrY	25789016	25789525	3221	+	LTR5_Hs	ERVK	0	0	0	0	0	0	NA	NA	NA
ERVK|LTR5_Hs|chrY:987546-988046|-	chrY	987546	988046	3289	-	LTR5_Hs	ERVK	0	0	0	0	0	0	NA	NA	NA
ERVK|LTR5A|chr11:56502579-56503297|-	chr11	56502579	56503297	5657	-	LTR5A	ERVK	0	1	0	0	0	0	NA	NA	NA
ERVK|LTR5A|chr11:56503299-56503706|-	chr11	56503299	56503706	3288	-	LTR5A	ERVK	0	0	0	0	0	0	NA	NA	NA
ERVK|LTR5A|chr12:10394673-10395183|+	chr12	10394673	10395183	3826	+	LTR5A	ERVK	0	1	0	0	0	0	NA	NA	NA
ERVK|LTR5A|chr14:23972570-23973289|-	chr14	23972570	23973289	5764	-	LTR5A	ERVK	0	1	0	0	0	0	NA	NA	NA
ERVK|LTR5A|chr14:24015051-24015776|-	chr14	24015051	24015776	5820	-	LTR5A	ERVK	0	1	0	0	0	0	NA	NA	NA
ERVK|LTR5A|chr17:16399848-16399928|+	chr17	16399848	16399928	8054	+	LTR5A	ERVK	0	0	0	0	0	0	NA	NA	NA
ERVK|LTR5A|chr2:168562250-168562773|-	chr2	168562250	168562773	3965	-	LTR5A	ERVK	0	0	0	0	0	0	NA	NA	NA
ERVK|LTR5A|chr2:240671344-240672095|+	chr2	240671344	240672095	5644	+	LTR5A	ERVK	0	0	0	0	0	0	NA	NA	NA
ERVK|LTR5A|chr2:74719954-74720500|+	chr2	74719954	74720500	4267	+	LTR5A	ERVK	0	0	0	0	0	0	NA	NA	NA
ERVK|LTR5A|chr20:29316551-29317182|-	chr20	29316551	29317182	5139	-	LTR5A	ERVK	0	1	0	0	0	0	NA	NA	NA
ERVK|LTR5A|chr3:49482080-49482664|+	chr3	49482080	49482664	4359	+	LTR5A	ERVK	0	1	0	0	0	0	NA	NA	NA
ERVK|LTR5A|chr5:180689551-180690566|-	chr5	180689551	180690566	7367	-	LTR5A	ERVK	0	0	0	0	0	0	NA	NA	NA
ERVK|LTR5A|chr5:26185984-26186516|-	chr5	26185984	26186516	4166	-	LTR5A	ERVK	0	0	0	0	0	0	NA	NA	NA
ERVK|LTR5A|chr6:64944486-64945123|+	chr6	64944486	64945123	4964	+	LTR5A	ERVK	1	0	0	0	0	0	NA	NA	NA
ERVK|LTR5A|chr8_KI270813v1_alt:268745-269280|+	chr8_KI270813v1_alt	268745	269280	3824	+	LTR5A	ERVK	0	0	0	0	0	0	NA	NA	NA
ERVK|LTR5A|chr8:7253402-7253937|-	chr8	7253402	7253937	3840	-	LTR5A	ERVK	0	0	0	0	0	0	NA	NA	NA
ERVK|LTR5A|chr8:7585642-7586177|+	chr8	7585642	7586177	3824	+	LTR5A	ERVK	0	0	0	0	0	0	NA	NA	NA
ERVK|LTR5A|chr8:7711941-7712477|-	chr8	7711941	7712477	3911	-	LTR5A	ERVK	0	0	0	0	0	0	NA	NA	NA
ERVK|LTR5A|chr8:8033634-8034169|+	chr8	8033634	8034169	3709	+	LTR5A	ERVK	0	0	0	0	0	0	NA	NA	NA
ERVK|LTR5B|chr1_KI270766v1_alt:59063-59809|+	chr1_KI270766v1_alt	59063	59809	6056	+	LTR5B	ERVK	0	0	0	0	0	0	NA	NA	NA
ERVK|LTR5B|chr1:11889865-11890411|+	chr1	11889865	11890411	6434	+	LTR5B	ERVK	0	0	0	0	0	0	NA	NA	NA
ERVK|LTR5B|chr1:11890698-11891158|+	chr1	11890698	11891158	6434	+	LTR5B	ERVK	0	0	0	0	0	0	NA	NA	NA
ERVK|LTR5B|chr1:13113520-13114266|+	chr1	13113520	13114266	6058	+	LTR5B	ERVK	0	0	0	0	0	0	NA	NA	NA
ERVK|LTR5B|chr1:161412410-161412523|+	chr1	161412410	161412523	5226	+	LTR5B	ERVK	0	0	0	0	0	1	NA	NA	NA
ERVK|LTR5B|chr1:161412818-161413620|+	chr1	161412818	161413620	5226	+	LTR5B	ERVK	0	1	0	0	0	0	NA	NA	NA
ERVK|LTR5B|chr1:39504133-39504532|-	chr1	39504133	39504532	2575	-	LTR5B	ERVK	0	0	0	0	0	0	NA	NA	NA
ERVK|LTR5B|chr10:133599890-133600521|+	chr10	133599890	133600521	4310	+	LTR5B	ERVK	0	0	0	0	0	0	NA	NA	NA
ERVK|LTR5B|chr11:62859837-62860219|-	chr11	62859837	62860219	6452	-	LTR5B	ERVK	0	1	0	0	0	0	NA	NA	NA
ERVK|LTR5B|chr11:62860433-62861082|-	chr11	62860433	62861082	6452	-	LTR5B	ERVK	0	1	0	0	0	0	NA	NA	NA
ERVK|LTR5B|chr11:65023203-65024029|-	chr11	65023203	65024029	7795	-	LTR5B	ERVK	0	0	0	0	0	0	NA	NA	NA
ERVK|LTR5B|chr11:65024328-65024528|-	chr11	65024328	65024528	7795	-	LTR5B	ERVK	0	0	0	0	0	0	NA	NA	NA
ERVK|LTR5B|chr12:34619619-34620533|-	chr12	34619619	34620533	4503	-	LTR5B	ERVK	0	0	0	0	0	0	NA	NA	NA
ERVK|LTR5B|chr12:34628301-34629282|-	chr12	34628301	34629282	5536	-	LTR5B	ERVK	0	0	0	0	0	0	NA	NA	NA
ERVK|LTR5B|chr12:42331008-42331094|-	chr12	42331008	42331094	8260	-	LTR5B	ERVK	0	0	0	0	0	0	NA	NA	NA
ERVK|LTR5B|chr12:56968594-56969220|-	chr12	56968594	56969220	4110	-	LTR5B	ERVK	0	0	0	0	0	0	NA	NA	NA
ERVK|LTR5B|chr12:6797402-6798167|-	chr12	6797402	6798167	6175	-	LTR5B	ERVK	0	0	0	0	0	0	NA	NA	NA
ERVK|LTR5B|chr12:6798459-6798680|-	chr12	6798459	6798680	6175	-	LTR5B	ERVK	0	0	0	0	0	0	NA	NA	NA
ERVK|LTR5B|chr14_KI270846v1_alt:19601-20138|-	chr14_KI270846v1_alt	19601	20138	7464	-	LTR5B	ERVK	0	0	0	0	0	0	NA	NA	NA
ERVK|LTR5B|chr14_KI270846v1_alt:20459-20918|-	chr14_KI270846v1_alt	20459	20918	7464	-	LTR5B	ERVK	0	0	0	0	0	0	NA	NA	NA
ERVK|LTR5B|chr14:105552603-105553140|-	chr14	105552603	105553140	7464	-	LTR5B	ERVK	0	0	0	0	0	0	NA	NA	NA
ERVK|LTR5B|chr14:105553461-105553920|-	chr14	105553461	105553920	7464	-	LTR5B	ERVK	0	0	0	0	0	0	NA	NA	NA
ERVK|LTR5B|chr14:28415726-28416459|+	chr14	28415726	28416459	4449	+	LTR5B	ERVK	0	0	0	0	0	0	NA	NA	NA
ERVK|LTR5B|chr14:95729325-95730101|-	chr14	95729325	95730101	5825	-	LTR5B	ERVK	0	0	0	0	1	0	NA	NA	NA
ERVK|LTR5B|chr15:84163739-84164397|-	chr15	84163739	84164397	4265	-	LTR5B	ERVK	0	0	0	0	0	0	NA	NA	NA
ERVK|LTR5B|chr16_KI270728v1_random:958942-959677|-	chr16_KI270728v1_random	958942	959677	3941	-	LTR5B	ERVK	0	0	0	0	0	0	NA	NA	NA
ERVK|LTR5B|chr16:31504697-31505139|+	chr16	31504697	31505139	3124	+	LTR5B	ERVK	0	1	0	0	0	0	NA	NA	NA
ERVK|LTR5B|chr16:31505137-31505539|+	chr16	31505137	31505539	3018	+	LTR5B	ERVK	0	0	0	0	0	0	NA	NA	NA
ERVK|LTR5B|chr16:32230104-32230839|+	chr16	32230104	32230839	3969	+	LTR5B	ERVK	0	0	0	0	0	0	NA	NA	NA
ERVK|LTR5B|chr16:32698593-32699328|-	chr16	32698593	32699328	3882	-	LTR5B	ERVK	0	0	0	0	0	0	NA	NA	NA
ERVK|LTR5B|chr16:33171068-33171803|+	chr16	33171068	33171803	3919	+	LTR5B	ERVK	0	0	0	0	0	0	NA	NA	NA
ERVK|LTR5B|chr16:33281148-33281883|+	chr16	33281148	33281883	3919	+	LTR5B	ERVK	0	0	0	0	0	0	NA	NA	NA
ERVK|LTR5B|chr16:35923214-35923781|-	chr16	35923214	35923781	3334	-	LTR5B	ERVK	0	0	0	0	0	0	NA	NA	NA
ERVK|LTR5B|chr17:30596731-30596783|-	chr17	30596731	30596783	5636	-	LTR5B	ERVK	0	0	0	0	0	0	NA	NA	NA
ERVK|LTR5B|chr17:7088332-7089145|+	chr17	7088332	7089145	5923	+	LTR5B	ERVK	0	0	0	0	0	0	NA	NA	NA
ERVK|LTR5B|chr17:7089458-7089633|+	chr17	7089458	7089633	5923	+	LTR5B	ERVK	0	1	0	0	0	0	NA	NA	NA
ERVK|LTR5B|chr18:63852344-63853334|+	chr18	63852344	63853334	7161	+	LTR5B	ERVK	0	0	0	0	0	0	NA	NA	NA
ERVK|LTR5B|chr19:23277027-23277458|-	chr19	23277027	23277458	6329	-	LTR5B	ERVK	0	0	0	0	0	0	NA	NA	NA
ERVK|LTR5B|chr19:23277979-23278544|-	chr19	23277979	23278544	6329	-	LTR5B	ERVK	0	0	0	0	0	0	NA	NA	NA
ERVK|LTR5B|chr19:27814253-27814465|+	chr19	27814253	27814465	5440	+	LTR5B	ERVK	0	0	0	0	0	0	NA	NA	NA
ERVK|LTR5B|chr19:27814812-27815552|+	chr19	27814812	27815552	5440	+	LTR5B	ERVK	0	0	0	0	0	0	NA	NA	NA
ERVK|LTR5B|chr19:36799598-36800393|+	chr19	36799598	36800393	4287	+	LTR5B	ERVK	0	1	0	0	0	0	NA	NA	NA
ERVK|LTR5B|chr19:37252393-37252974|-	chr19	37252393	37252974	3554	-	LTR5B	ERVK	0	0	0	0	0	0	NA	NA	NA
ERVK|LTR5B|chr19:48933972-48934706|+	chr19	48933972	48934706	4475	+	LTR5B	ERVK	0	0	0	0	1	0	NA	NA	NA
ERVK|LTR5B|chr19:51908026-51908191|+	chr19	51908026	51908191	6397	+	LTR5B	ERVK	0	0	0	0	0	0	NA	NA	NA
ERVK|LTR5B|chr19:51909157-51909980|+	chr19	51909157	51909980	6397	+	LTR5B	ERVK	0	1	0	0	0	1	NA	NA	NA
ERVK|LTR5B|chr19:51982961-51983945|+	chr19	51982961	51983945	5870	+	LTR5B	ERVK	0	1	0	0	0	0	NA	NA	NA
ERVK|LTR5B|chr19:52518918-52519594|+	chr19	52518918	52519594	6287	+	LTR5B	ERVK	0	0	0	0	0	0	NA	NA	NA
ERVK|LTR5B|chr19:52519594-52520414|-	chr19	52519594	52520414	5988	-	LTR5B	ERVK	0	0	0	0	0	0	NA	NA	NA
ERVK|LTR5B|chr19:52520723-52520931|-	chr19	52520723	52520931	5988	-	LTR5B	ERVK	0	0	0	0	0	0	NA	NA	NA
ERVK|LTR5B|chr19:52520931-52521251|+	chr19	52520931	52521251	6287	+	LTR5B	ERVK	0	0	0	0	0	0	NA	NA	NA
ERVK|LTR5B|chr19:52723560-52724546|-	chr19	52723560	52724546	5959	-	LTR5B	ERVK	0	1	0	0	0	0	NA	NA	NA
ERVK|LTR5B|chr19:52740439-52740757|-	chr19	52740439	52740757	6197	-	LTR5B	ERVK	0	0	0	0	0	0	NA	NA	NA
ERVK|LTR5B|chr19:52740757-52740959|+	chr19	52740757	52740959	6077	+	LTR5B	ERVK	0	0	0	0	0	0	NA	NA	NA
ERVK|LTR5B|chr19:52741242-52742027|+	chr19	52741242	52742027	6077	+	LTR5B	ERVK	0	0	0	0	0	0	NA	NA	NA
ERVK|LTR5B|chr19:52742027-52742707|-	chr19	52742027	52742707	6197	-	LTR5B	ERVK	0	0	0	0	0	0	NA	NA	NA
ERVK|LTR5B|chr19:52749492-52750454|-	chr19	52749492	52750454	5671	-	LTR5B	ERVK	1	1	0	0	1	0	NA	NA	NA
ERVK|LTR5B|chr19:52872324-52872505|-	chr19	52872324	52872505	6018	-	LTR5B	ERVK	0	0	0	0	0	0	NA	NA	NA
ERVK|LTR5B|chr19:52872800-52873620|-	chr19	52872800	52873620	6018	-	LTR5B	ERVK	0	1	0	0	0	0	NA	NA	NA
ERVK|LTR5B|chr19:52932614-52933131|-	chr19	52932614	52933131	6086	-	LTR5B	ERVK	0	0	0	0	0	0	NA	NA	NA
ERVK|LTR5B|chr19:52933430-52933729|-	chr19	52933430	52933729	6086	-	LTR5B	ERVK	0	0	0	0	0	0	NA	NA	NA
ERVK|LTR5B|chr19:52934042-52934255|-	chr19	52934042	52934255	6086	-	LTR5B	ERVK	1	0	0	0	0	0	NA	NA	NA
ERVK|LTR5B|chr19:57823626-57824595|+	chr19	57823626	57824595	5713	+	LTR5B	ERVK	0	1	0	0	0	0	NA	NA	NA
ERVK|LTR5B|chr19:58013546-58013860|-	chr19	58013546	58013860	6191	-	LTR5B	ERVK	0	0	0	0	0	0	NA	NA	NA
ERVK|LTR5B|chr19:58014422-58015100|-	chr19	58014422	58015100	6191	-	LTR5B	ERVK	0	0	0	0	0	0	NA	NA	NA
ERVK|LTR5B|chr19:9697022-9697448|+	chr19	9697022	9697448	6486	+	LTR5B	ERVK	0	0	0	0	0	0	NA	NA	NA
ERVK|LTR5B|chr19:9698516-9699079|+	chr19	9698516	9699079	6486	+	LTR5B	ERVK	0	0	0	0	0	0	NA	NA	NA
ERVK|LTR5B|chr20:34126943-34127171|+	chr20	34126943	34127171	5764	+	LTR5B	ERVK	0	1	0	0	0	0	NA	NA	NA
ERVK|LTR5B|chr20:34127753-34128531|+	chr20	34127753	34128531	5764	+	LTR5B	ERVK	0	1	0	0	0	0	NA	NA	NA
ERVK|LTR5B|chr22:23547937-23548428|+	chr22	23547937	23548428	2599	+	LTR5B	ERVK	1	1	1	0	0	0	NA	NA	NA
ERVK|LTR5B|chr3:38134479-38135236|+	chr3	38134479	38135236	5683	+	LTR5B	ERVK	0	0	0	0	0	0	NA	NA	NA
ERVK|LTR5B|chr3:38136292-38136475|+	chr3	38136292	38136475	5683	+	LTR5B	ERVK	0	0	0	0	0	1	NA	NA	NA
ERVK|LTR5B|chr3:99419757-99420282|+	chr3	99419757	99420282	2847	+	LTR5B	ERVK	0	0	0	0	0	0	NA	NA	NA
ERVK|LTR5B|chr4:96524105-96524872|-	chr4	96524105	96524872	4232	-	LTR5B	ERVK	0	1	1	1	0	0	NA	NA	NA
ERVK|LTR5B|chr5:101006192-101006622|-	chr5	101006192	101006622	3444	-	LTR5B	ERVK	0	0	0	0	0	0	NA	NA	NA
ERVK|LTR5B|chr5:101008276-101008815|-	chr5	101008276	101008815	4016	-	LTR5B	ERVK	0	0	0	0	0	0	NA	NA	NA
ERVK|LTR5B|chr5:178056271-178057015|-	chr5	178056271	178057015	6263	-	LTR5B	ERVK	0	0	0	0	0	0	NA	NA	NA
ERVK|LTR5B|chr5:80111146-80111183|+	chr5	80111146	80111183	6981	+	LTR5B	ERVK	0	0	0	0	0	0	NA	NA	NA
ERVK|LTR5B|chr6:2925864-2926704|-	chr6	2925864	2926704	5253	-	LTR5B	ERVK	0	0	1	1	1	1	NA	NA	NA
ERVK|LTR5B|chr7:32513607-32514433|-	chr7	32513607	32514433	5634	-	LTR5B	ERVK	0	1	0	0	0	0	NA	NA	NA
ERVK|LTR5B|chr7:32514933-32515102|-	chr7	32514933	32515102	5634	-	LTR5B	ERVK	0	1	0	0	0	0	NA	NA	NA
ERVK|LTR5B|chr8:30118524-30118932|-	chr8	30118524	30118932	3327	-	LTR5B	ERVK	0	0	0	0	0	0	NA	NA	NA
ERVK|LTR5B|chr8:30118930-30119387|-	chr8	30118930	30119387	3882	-	LTR5B	ERVK	0	0	0	0	0	0	NA	NA	NA
ERVK|LTR5B|chrX:154909978-154910220|+	chrX	154909978	154910220	5637	+	LTR5B	ERVK	0	1	0	0	0	0	NA	NA	NA
ERVK|LTR5B|chrX:154910576-154911318|+	chrX	154910576	154911318	5637	+	LTR5B	ERVK	0	1	0	0	0	0	NA	NA	NA
ERVK|LTR5B|chrX:78329038-78329623|+	chrX	78329038	78329623	3426	+	LTR5B	ERVK	0	0	0	0	0	0	NA	NA	NA
ERVK|LTR5B|chrY:24250774-24251432|+	chrY	24250774	24251432	4147	+	LTR5B	ERVK	0	0	0	0	0	0	NA	NA	NA
ERVK|LTR5B|chrY:25418711-25419369|-	chrY	25418711	25419369	4147	-	LTR5B	ERVK	0	0	0	0	0	0	NA	NA	NA
