# Supplementary material for: A hominoid-specific endogenous retrovirus may have rewired the gene regulatory network shared between primordial germ cells and naïve pluripotent cells
Source: PLoS Genet. 2022 May 12;18(5):e1009846. doi: 10.1371/journal.pgen.1009846 (PMC9128956; doi:10.1371/journal.pgen.1009846)
Supplement: S9 Table — (XLSX) [file pgen.1009846.s022.xlsx]

## Sheet: Table S9
S9 Table LTR5_Hs loci that are present in the human reference genome (GRCh38) but not fixed in the human population
Locus	AFR (African)	AMR (Ad Mixed American)	EAS (East Asian)	EUR (European)	SAS (South Asian)
ERVK|LTR5_Hs|chr11:72164373-72165341|+	14.826	4.89914	23.4127	2.18688	12.8834
ERVK|LTR5_Hs|chr12:55333430-55334399|+	73.2224	40.0576	74.0079	35.1889	44.1718
ERVK|LTR5_Hs|chr19:21567941-21568911|+	41.3011	42.9395	46.4286	35.5865	37.2188
ERVK|LTR5_Hs|chr3:14091184-14092152|-	44.0242	4.89914	0	0	0
ERVK|LTR5_Hs|chr3:195927524-195928492|-	0.75643	19.0202	17.6587	8.94632	15.7464
ERVK|LTR5_Hs|chr5:8937741-8938708|+	43.5703	35.1585	5.55556	47.5149	30.8793
ERVK|LTR5_Hs|chr6:32657125-32658083|-	38.1241	51.2968	34.3254	33.996	27.6074
ERVK|LTR5_Hs|chr7:158236790-158237758|+	97.882	93.0836	93.6508	92.6441	94.683
ERVK|LTR5_Hs|chr8:18793948-18794916|+	73.9788	91.3545	58.5317	95.2286	84.6626
ERVK|LTR5_Hs|chr8:37193367-37194335|-	90.6203	97.6945	95.4365	96.6203	91.82
ERVK|LTR5_Hs|chr9:121429105-121430073|+	4.84115	0.288184	0	0	0
The values in the table indicate the percentage of individuals with allele(s) lacking the LTR5_Hs insertion of interest.
