# Supplementary material for: A hominoid-specific endogenous retrovirus may have rewired the gene regulatory network shared between primordial germ cells and naïve pluripotent cells
Source: PLoS Genet. 2022 May 12;18(5):e1009846. doi: 10.1371/journal.pgen.1009846 (PMC9128956; doi:10.1371/journal.pgen.1009846)
Supplement: S10 Table — (XLSX) [file pgen.1009846.s023.xlsx]

## Sheet: Table S10
S10 Table Sequencing dataset analyzed in the present study
Dataset	Assay type	Cell types analyzed in the present study	Species	Dataset Id	Link	Reference #
Hwang et al.	scRNA-Seq	Male germ cells derived from iPSCs	Homo sapiens	GEO: GSE153819	https://www.ncbi.nlm.nih.gov/geo/query/acc.cgi?acc=GSE153819	1
Messmer et al.	scRNA-Seq	naive and primed ESCs	Homo sapiens	NCBI BioProject: PRJEB26646	https://www.ncbi.nlm.nih.gov/bioproject/PRJEB26646	2
Kojima et al.	scRNA-Seq	PGCLCs and their parental iPSCs	Homo sapiens	GEO: GSE99350	https://www.ncbi.nlm.nih.gov/geo/query/acc.cgi?acc=GSE99350	3
Original data	bulk RNA-Seq	PGCLCs and their parental iPSCs	Homo sapiens	GEO: GSE167570	https://www.ncbi.nlm.nih.gov/geo/query/acc.cgi?acc=GSE167570	.
Theunissen et al.	bulk RNA-Seq	naive and primed ESCs	Homo sapiens	GEO: GSE75868	https://www.ncbi.nlm.nih.gov/geo/query/acc.cgi?acc=GSE75868	4
Takashima et al.	bulk RNA-Seq	naive and primed ESCs	Homo sapiens	NCBI BioProject: PRJEB7132	https://www.ncbi.nlm.nih.gov/bioproject/?term=PRJEB7132	5
Pontis et al.	ATAC-Seq	naive and primed ESCs	Homo sapiens	GEO: GSE117395	https://www.ncbi.nlm.nih.gov/geo/query/acc.cgi?acc=GSE117395	6
Pontis et al.	ChIP-Seq (H3K27ac)	naive ESCs	Homo sapiens	GEO: GSE117395	https://www.ncbi.nlm.nih.gov/geo/query/acc.cgi?acc=GSE117395	6
Chen et al.	ATAC-Seq	PGCs, PGCLCs and their parental ESCs	Homo sapiens	GEO: GSE120648	https://www.ncbi.nlm.nih.gov/geo/query/acc.cgi?acc=GSE120648	7
Chen et al.	ChIP-Seq (H3K27ac and TFAP2C)	PGCLCs	Homo sapiens	GEO: GSE120648	https://www.ncbi.nlm.nih.gov/geo/query/acc.cgi?acc=GSE120648	7
Sasaki et al.	scRNA-Seq	PGCs and pre/post-epiblasts	Macaca fascicularis	GEO: GSE76267	https://www.ncbi.nlm.nih.gov/geo/query/acc.cgi?acc=GSE76267	8
Li et al.	scRNA-Seq	PGCs and prospermatogonia	Homo sapiens	GEO: GSE86146	https://www.ncbi.nlm.nih.gov/geo/query/acc.cgi?acc=GSE86146	9
Yan et al.	scRNA-Seq	Early embryos	Homo sapiens	GEO: GSE36552	https://www.ncbi.nlm.nih.gov/geo/query/acc.cgi?targ=self&form=html&view=brief&acc=GSE36552	10
Xue et al.	scRNA-Seq	Early embryos	Homo sapiens	GEO: GSE44183	https://www.ncbi.nlm.nih.gov/geo/query/acc.cgi?acc=GSE44183	11
Petropoulos et al.	scRNA-Seq	Early embryos	Homo sapiens	ArrayExpress: E-MTAB-3929	https://www.ebi.ac.uk/arrayexpress/experiments/E-MTAB-3929/	12
Bayerl et al.	ChIP-Seq (various TFs)	naive ESCs	Homo sapiens	GEO: GSE150772	https://www.ncbi.nlm.nih.gov/geo/query/acc.cgi?acc=GSE150772	13
Jostes et al.	ChIP-Seq (SOX17)	Embryonic carcinoma cells	Homo sapiens	GEO: GSE130519	https://www.ncbi.nlm.nih.gov/geo/query/acc.cgi?acc=GSE130519	14
Reference #	Reference
1	Hwang YS, Suzuki S, Seita Y, Ito J, Sakata Y, Aso H, et al. Reconstitution of prospermatogonial specification in vitro from human induced pluripotent stem cells. Nat Commun. 2020;11(1):5656. Epub 2020/11/11. doi: 10.1038/s41467-020-19350-3. PubMed PMID: 33168808; PubMed Central PMCID: PMCPMC7653920.
2	Messmer T, von Meyenn F, Savino A, Santos F, Mohammed H, Lun ATL, et al. Transcriptional Heterogeneity in Naive and Primed Human Pluripotent Stem Cells at Single-Cell Resolution. Cell Rep. 2019;26(4):815-24.e4. Epub 2019/01/24. doi: 10.1016/j.celrep.2018.12.099. PubMed PMID: 30673604; PubMed Central PMCID: PMCPMC6344340.
3	Kojima Y, Sasaki K, Yokobayashi S, Sakai Y, Nakamura T, Yabuta Y, et al. Evolutionarily Distinctive Transcriptional and Signaling Programs Drive Human Germ Cell Lineage Specification from Pluripotent Stem Cells. Cell Stem Cell. 2017;21(4):517-32.e5. Epub 2017/10/07. doi: 10.1016/j.stem.2017.09.005. PubMed PMID: 28985527.
4	Theunissen TW, Friedli M, He Y, Planet E, O'Neil RC, Markoulaki S, et al. Molecular Criteria for Defining the Naive Human Pluripotent State. Cell Stem Cell. 2016;19(4):502-15. Epub 2016/07/19. doi: 10.1016/j.stem.2016.06.011. PubMed PMID: 27424783; PubMed Central PMCID: PMCPMC5065525.
5	Takashima Y, Guo G, Loos R, Nichols J, Ficz G, Krueger F, et al. Resetting transcription factor control circuitry toward ground-state pluripotency in human. Cell. 2014;158(6):1254-69. Epub 2014/09/13. doi: 10.1016/j.cell.2014.08.029. PubMed PMID: 25215486; PubMed Central PMCID: PMCPMC4162745.
6	Pontis J, Planet E, Offner S, Turelli P, Duc J, Coudray A, et al. Hominoid-Specific Transposable Elements and KZFPs Facilitate Human Embryonic Genome Activation and Control Transcription in Naive Human ESCs. Cell Stem Cell. 2019;24(5):724-35.e5. Epub 2019/04/23. doi: 10.1016/j.stem.2019.03.012. PubMed PMID: 31006620; PubMed Central PMCID: PMCPMC6509360.
7	Chen D, Liu W, Zimmerman J, Pastor WA, Kim R, Hosohama L, et al. The TFAP2C-Regulated OCT4 Naive Enhancer Is Involved in Human Germline Formation. Cell Rep. 2018;25(13):3591-602.e5. Epub 2018/12/28. doi: 10.1016/j.celrep.2018.12.011. PubMed PMID: 30590035; PubMed Central PMCID: PMCPMC6342560.
8	Sasaki K, Nakamura T, Okamoto I, Yabuta Y, Iwatani C, Tsuchiya H, et al. The Germ Cell Fate of Cynomolgus Monkeys Is Specified in the Nascent Amnion. Dev Cell. 2016;39(2):169-85. Epub 2016/10/26. doi: 10.1016/j.devcel.2016.09.007. PubMed PMID: 27720607.
9	Li L, Dong J, Yan L, Yong J, Liu X, Hu Y, et al. Single-Cell RNA-Seq Analysis Maps Development of Human Germline Cells and Gonadal Niche Interactions. Cell Stem Cell. 2017;20(6):858-73.e4. Epub 2017/05/02. doi: 10.1016/j.stem.2017.03.007. PubMed PMID: 28457750.
10	Yan L, Yang M, Guo H, Yang L, Wu J, Li R, et al. Single-cell RNA-Seq profiling of human preimplantation embryos and embryonic stem cells. Nat Struct Mol Biol. 2013;20(9):1131-9. Epub 2013/08/13. doi: 10.1038/nsmb.2660. PubMed PMID: 23934149.
11	Xue Z, Huang K, Cai C, Cai L, Jiang CY, Feng Y, et al. Genetic programs in human and mouse early embryos revealed by single-cell RNA sequencing. Nature. 2013;500(7464):593-7. Epub 2013/07/31. doi: 10.1038/nature12364. PubMed PMID: 23892778; PubMed Central PMCID: PMCPMC4950944.
12	Petropoulos S, Edsgärd D, Reinius B, Deng Q, Panula SP, Codeluppi S, et al. Single-Cell RNA-Seq Reveals Lineage and X Chromosome Dynamics in Human Preimplantation Embryos. Cell. 2016;165(4):1012-26. Epub 2016/04/12. doi: 10.1016/j.cell.2016.03.023. PubMed PMID: 27062923; PubMed Central PMCID: PMCPMC4868821.
13	Bayerl J, Ayyash M, Shani T, Manor YS, Gafni O, Massarwa R, et al. Principles of signaling pathway modulation for enhancing human naive pluripotency induction. Cell Stem Cell. 2021;28(9):1549-65.e12. Epub 2021/04/30. doi: 10.1016/j.stem.2021.04.001. PubMed PMID: 33915080; PubMed Central PMCID: PMCPMC8423434.
14	Jostes SV, Fellermeyer M, Arévalo L, Merges GE, Kristiansen G, Nettersheim D, et al. Unique and redundant roles of SOX2 and SOX17 in regulating the germ cell tumor fate. Int J Cancer. 2020;146(6):1592-605. Epub 2019/10/05. doi: 10.1002/ijc.32714. PubMed PMID: 31583686.
