# Supplementary material for: A hominoid-specific endogenous retrovirus may have rewired the gene regulatory network shared between primordial germ cells and naïve pluripotent cells
Source: PLoS Genet. 2022 May 12;18(5):e1009846. doi: 10.1371/journal.pgen.1009846 (PMC9128956; doi:10.1371/journal.pgen.1009846)
Supplement: S11 Table — (XLSX) [file pgen.1009846.s024.xlsx]

## Sheet: Table S11
S11 Table LiftOver chain files used in the present study
File	Species
hg38ToPanTro6.over.chain	Pan troglodytes
hg38ToGorGor5.over.chain	Gorilla gorilla gorilla
hg38ToPonAbe3.over.chain	Pongo abelii
hg38ToNomLeu3.over.chain	Nomascus leucogenys
hg38ToMacFas5.over.chain	Macaca fascicularis
hg38ToCalJac3.over.chain	Callithrix jacchus
